# Supplementary material for: Comparative virulence and antimicrobial resistance distribution of Streptococcus suis isolates obtained from the United States
Source: Front Microbiol. 2022 Nov 10;13:1043529. doi: 10.3389/fmicb.2022.1043529 (PMC9687383; doi:10.3389/fmicb.2022.1043529)
Supplement: Supplementary file 1 [file Table_1.XLSX]

## Sheet: Isolates used in study
Isolate Name	State	Year of Isolation	Host	No. of Contigs	Total Length (bp)	Coverage (x)	N50 (bp)	GC content (%)	Biosample Accession	Genome Accession	SRA Accession	aroA	cpn60	dpr	gki	mutS	recA	thrA	ST	Serotype	CC (SLV)
29862	Indiana	2015	pig	48	2251716	133.03	83031	0.41065	SAMN13975617	JAASEC000000000	SRR16467350	31	30	284	282	6	18	138	1205	11	none_singlet
29878	Indiana	2015	pig	48	2284132	127.58	84529	0.41237	SAMN13975615	JAASED000000000	SRR16467349	223	38	216	7	295	262	20	1212	30	none_singlet
29885	Missouri	2015	pig	49	2173352	134.07	91617	0.41224	SAMN13975614	JAASEE000000000	SRR16467406	15	55	174	4	43	68	37	1195	16	none_singlet
29898	Iowa	2015	pig	47	2178444	129.02	93430	0.41094	SAMN13975610	JAASEI000000000	SRR16467395	31	21	5	45	44	22	25	119	5	CC839
29932	Illinois	2015	pig	63	2314599	126.82	75849	0.40851	SAMN13975609	JAASEJ000000000	SRR16467378	18	8	24	12	1	10	4	87	8	CC87
29992	South Dakota	2015	pig	50	2195598	136.08	68886	0.41097	SAMN13975608	JAASEK000000000	SRR16467367	2	30	5	34	31	3	25	28	2	CC28
29995	Iowa	2015	pig	76	2374783	111.13	59114	0.41367	SAMN13975607	JAASEL000000000	SRR16467356	140	300	23	359	380	260	197	1204	19	none_singlet
30040	Texas	2015	pig	42	2116594	141.65	76373	0.41019	SAMN13975606	JAASEM000000000	SRR16467341	2	30	5	34	31	3	212	1180	2	CC28
30068	Missouri	2015	pig	42	2204627	135.25	90716	0.4098	SAMN13975605	JAASEN000000000	SRR16467330	2	30	5	34	44	3	25	961	2	CC28
30076	Nebraska	2015	pig	79	2663032	105.89	56292	0.40183	SAMN13975604	JAASEO000000000	SRR16467319	210	36	29	358	34	259	4	1203	UND	none_singlet
30087	Oklahoma	2015	pig	42	2083159	146.98	91389	0.41218	SAMN13975603	JAASEP000000000	SRR16467348	8	21	5	45	44	22	23	108	3	CC108
30114	Oklahoma	2015	pig	47	2157124	135.11	67655	0.41058	SAMN13975602	JAASEQ000000000	SRR16467415	2	30	5	34	44	3	25	961	2	CC28
30118	Arkansas	2015	pig	46	2205635	133.91	84153	0.40984	SAMN13975601	JAASER000000000	SRR16467414	2	30	5	34	44	3	25	961	2	CC28
30183	Illinois	2015	pig	32	2331858	130.85	148269	0.40684	SAMN13975600	JAASES000000000	SRR16467413	8	6	18	20	28	7	4	54	3	none_doublet
30184	Illinois	2015	pig	22	2073234	154.5	163892	0.41338	SAMN13975599	JAASET000000000	SRR16467412	63	68	44	357	9	194	12	1202	16	none_singlet
30192	Kansas	2015	pig	44	2120940	137.81	76223	0.41012	SAMN13975598	JAASEU000000000	SRR16467411	2	30	5	34	31	3	212	1180	1/2	CC28
30212	Iowa	2015	pig	43	2143433	138.25	81447	0.41113	SAMN13975597	JAASEV000000000	SRR16467410	270	21	5	45	44	22	23	977	5	CC108
30413	Colorado	2015	pig	50	2129844	137.53	78835	0.41102	SAMN13975596	JAASEW000000000	SRR16467409	8	21	5	45	44	22	23	108	23	CC108
30428	Oklahoma	2015	pig	42	2300026	125.62	140153	0.4087	SAMN13975595	JAASEX000000000	SRR16467408	18	8	24	12	1	10	4	87	8	CC87
30807	Missouri	2015	pig	18	2082444	133.61	187681	0.41196	SAMN13975594	JAASEY000000000	SRR16467407	8	25	24	32	11	3	8	1194	7	none_doublet
30815	Minnesota	2015	pig	50	2130068	137.6	66423	0.41084	SAMN13975593	JAASEZ000000000	SRR16467405	31	30	5	34	31	3	25	27	3	CC27
30831	Nebraska	2015	pig	24	2146626	135.76	169618	0.41274	SAMN13975592	JAASFA000000000	SRR16467404	317	405	11	356	44	27	240	1201	UND	none_doublet
31869	Colorado	2015	pig	40	2142339	137.86	71875	0.41046	SAMN13975591	JAASFB000000000	SRR16467403	8	30	5	34	44	21	4	225	7	CC225
31872	Kansas	2015	pig	63	2208236	131.95	74622	0.40948	SAMN13975590	JAASFC000000000	SRR16467402	222	35	286	12	35	18	239	1211	15	none_singlet
31877	Texas	2015	pig	44	2117457	137.34	83135	0.41013	SAMN13975589	JAASFD000000000	SRR16467401	2	30	5	34	31	3	212	1180	2	CC28
32052	Minnesota	2015	pig	25	2141393	141.92	139547	0.41266	SAMN13975691	JAASBG000000000	SRR16467400	48	108	49	31	382	26	18	1209	4	none_singlet
34114	Iowa	2016	pig	34	2169107	141.74	123258	0.41	SAMN13975689	JAASBI000000000	SRR16467399	8	21	5	45	44	22	4	94	3	CC94
34195	Tennessee	2016	pig	50	2181371	137.04	70271	0.411	SAMN13975698	JAASAZ000000000	SRR16467398	2	30	5	34	31	3	25	28	2	CC28
34638	Arkansas	2016	pig	52	2175052	133.25	68343	0.41082	SAMN13975692	JAASBF000000000	SRR16467397	2	30	5	34	31	3	25	28	2	CC28
37889	Michigan	2016	pig	28	2308889	128.7	172853	0.40933	SAMN13975687	JAASBK000000000	SRR16467396	18	8	24	12	1	10	4	87	8	CC87
37904	Michigan	2016	pig	45	2286927	130.41	105186	0.40833	SAMN13975694	JAASBD000000000	SRR16467394	8	8	24	12	1	10	4	89	7	CC89
37910	Kansas	2016	pig	45	2107225	123.2	81101	0.41389	SAMN13975690	JAASBH000000000	SRR16467393	77	142	49	15	221	26	38	1306	31	none_singlet
38529	Iowa	2016	pig	54	2182770	137.03	69212	0.41083	SAMN13975688	JAASBJ000000000	SRR16467392	31	21	5	45	44	22	25	119	UND	CC839
38728	South Dakota	2016	pig	50	2274090	136.46	98834	0.40894	SAMN13975696	JAASBB000000000	SRR16467391	8	21	5	45	44	22	4	94	5	CC94
38807	Indiana	2016	pig	27	2277563	130.07	242095	0.40897	SAMN13975697	JAASBA000000000	SRR16467390	18	8	24	12	1	10	4	87	8	CC87
39556	Ohio	2016	pig	44	2204997	134.33	74903	0.40982	SAMN13975695	JAASBC000000000	SRR16467389	2	30	5	34	44	3	25	961	2	CC28
39631	Illinois	2016	pig	23	2079145	146.91	138113	0.41236	SAMN13975693	JAASBE000000000	SRR16467382	23	25	19	32	11	3	8	1200	UND	CC1200
40417	Arkansas	2017	pig	53	2148113	138.89	68719	0.41094	SAMN13975686	JAASBL000000000	SRR16467381	2	30	5	34	31	3	25	28	2	CC28
40418	Arkansas	2017	pig	41	2306970	128.62	131307	0.40897	SAMN13975685	JAASBM000000000	SRR16467380	18	8	24	12	1	10	4	87	8	CC87
40419	Arkansas	2017	pig	49	2176688	136.36	76099	0.41089	SAMN13975684	JAASBN000000000	SRR16467379	2	30	5	34	31	3	25	28	2	CC28
40420	Arkansas	2017	pig	51	2255802	124.28	98901	0.40899	SAMN13975683	JAASBO000000000	SRR16467377	8	21	5	45	44	22	4	94	3	CC94
40421	Iowa	2017	pig	68	2095324	120.38	61498	0.41158	SAMN13975682	JAASBP000000000	SRR16467376	2	30	5	34	31	3	25	28	2	CC28
40422	Iowa	2017	pig	75	2370354	114.84	47632	0.41174	SAMN13975681	JAASBQ000000000	SRR16467375		441		385				NF	UND	--
40423	Indiana	2016	pig	62	2190897	134.35	63211	0.4109	SAMN13975680	JAASBR000000000	SRR16467374	2	30	5	34	31	3	25	28	2	CC28
40424	Indiana	2016	pig	22	2078417	148.53	171399	0.41218	SAMN13975679	JAASBS000000000	SRR16467373	1	1	1	1	1	1	1	1	14	CC1
40425	Kansas	2017	pig	61	2358396	115.85	61517	0.41069	SAMN13975678	JAASBT000000000	SRR16467372	96	58	299	235	400	275	13	1313	UND	none_singlet
40426	Kansas	2017	pig	123	2485447	116.17	35027	0.41151	SAMN13975677	JAASBU000000000	SRR16467371	229	291	36	24	21	38	12	968	UND	CC968
40427	Michigan	2017	pig	54	2186242	133.98	68802	0.4109	SAMN13975676	JAASBV000000000	SRR16467370	2	30	5	34	31	3	25	28	2	CC28
40428	Kansas	2016	pig	47	2117783	142.17	69531	0.41013	SAMN13975675	JAASBW000000000	SRR16467369	2	30	5	34	31	3	212	1180	2	CC28
40429	Kansas	2016	pig	22	2199038	139.56	178779	0.41052	SAMN13975674	JAASBX000000000	SRR16467368	316	8	24	12	1	10	4	1181	8	CC87
40430	Minnesota	2017	pig	53	2124110	128.24	62482	0.4253	SAMN13975673	JAASBY000000000	SRR16467366		320	300	384				NF	10	--
40431	Minnesota	2017	pig	37	2129965	141.39	104103	0.41111	SAMN13975672	JAASBZ000000000	SRR16467365	31	21	5	45	44	22	23	969	3	CC969
40432	Michigan	2016	pig	24	2332219	131.82	234337	0.40707	SAMN13975671	JAASCA000000000	SRR16467364	39	408	7	32	16	3	37	1208	28	none_singlet
40433	Missouri	2017	pig	38	2222567	137.52	126219	0.40931	SAMN13975670	JAASCB000000000	SRR16467363	8	21	5	45	44	22	4	94	3	CC94
40435	Minnesota	2016	pig	46	2116976	140.52	90437	0.41164	SAMN13975669	JAASCC000000000	SRR16467362	2	30	5	34	31	3	25	28	2	CC28
40436	Minnesota	2016	pig	47	2173971	130.25	81119	0.40925	SAMN13975668	JAASCD000000000	SRR16467361	8	21	5	45	44	22	25	839	4	CC839
40437	Missouri	2017	pig	32	2156302	144.22	149312	0.41058	SAMN13975667	JAASCE000000000	SRR16467360	8	21	5	45	44	22	76	966	UND	CC94
40438	North Dakota	2017	pig	52	2184961	136.06	68284	0.41093	SAMN13975666	JAASCF000000000	SRR16467359	2	30	5	34	31	3	25	28	2	CC28
40439	Nebraska	2017	pig	30	2173266	132.01	201770	0.4105	SAMN13975665	JAASCG000000000	SRR16467358	8	1	5	12	1	10	1	17	4	CC17
40440	Nebraska	2016	pig	37	2227263	130.36	167646	0.40828	SAMN13975664	JAASCH000000000	SRR16467357	8	6	18	20	28	7	4	54	5	none_doublet
40441	Ohio	2017	pig	32	2212985	134.96	171780	0.40931	SAMN13975663	JAASCI000000000	SRR16467355	18	8	24	12	1	10	4	87	8	CC87
40442	Nebraska	2016	pig	51	2154434	135.71	76210	0.41076	SAMN13975662	JAASCJ000000000	SRR16467354	2	30	5	34	31	3	25	28	2	CC28
40443	Ohio	2017	pig	59	2066469	133.38	85384	0.41108	SAMN13975661	JAASCK000000000	SRR16467353	338	262	181	383	2	18	31	1312	15	none_singlet
40444	Nebraska	2016	pig	28	2253557	135.56	171848	0.40875	SAMN13975660	JAASCL000000000	SRR16467352	18	8	24	12	1	10	4	87	8	CC87
40445	Ohio	2016	pig	56	2675782	89.66	115022	0.41114	SAMN13975659	JAASCM000000000	SRR16467351	318	407	285	163	381	261	8	1207	27	none_singlet
40446	Ohio	2017	pig	49	2266939	133.94	98348	0.40863	SAMN13975658	JAASCN000000000	SRR16467346	8	30	5	45	44	22	109	373	7	CC373
40447	Ohio	2016	pig	51	2231024	133.17	112038	0.40959	SAMN13975657	JAASCO000000000	SRR16467345	8	30	5	45	44	22	109	373	7	CC373
40449	Oklahoma	2017	pig	51	2144015	138.27	73534	0.41093	SAMN13975656	JAASCP000000000	SRR16467344	2	30	5	34	31	3	25	28	2	CC28
40450	Oklahoma	2017	pig	43	2084894	146.97	91548	0.41215	SAMN13975655	JAASCQ000000000	SRR16467343	8	21	5	45	44	22	23	108	3	CC108
40451	South Dakota	2017	pig	48	2252669	129.11	69956	0.4099	SAMN13975654	JAASCR000000000	SRR16467342	18	30	5	45	44	22	109	1199	2	CC373
40452	Tennessee	2017	pig	41	2134069	141.52	102064	0.41145	SAMN13975653	JAASCS000000000	SRR16467340	31	21	5	45	44	22	23	969	3	CC969
40453	Texas	2016	pig	20	2246713	135.86	188943	0.41033	SAMN13975652	JAASCT000000000	SRR16467339	18	8	24	12	1	10	4	87	8	CC87
40454	Iowa	2016	pig	17	2195938	125.9	381150	0.42035	SAMN13975651	JAASCU000000000	SRR16467338	269	353	301	309	321	274	25	1311	UND	none_singlet
40455	Kentucky	2016	pig	38	2033844	150.63	98746	0.4138	SAMN13975650	JAASCV000000000	SRR16467337	23	25	21	128	14	46	106	790	9	CC1198
40456	Massachusetts	2016	pig	58	2346852	119.35	72602	0.4072	SAMN13975649	JAASCW000000000	SRR16467336	25	52	25	61	319	3	213	985	12	none_singlet
40457	Michigan	2016	pig	29	2287488	131.1	153160	0.40685	SAMN13975648	JAASCX000000000	SRR16467335	8	6	18	20	28	7	4	54	3	none_doublet
40458	Minnesota	2016	pig	36	2153410	135.3	109234	0.41126	SAMN13975647	JAASCY000000000	SRR16467334	8	1	5	12	1	10	1	17	4	CC17
40459	Nebraska	2016	pig	51	2228781	131.59	137030	0.4095	SAMN13975646	JAASCZ000000000	SRR16467333	8	30	5	45	44	22	109	373	7	CC373
40460	Nebraska	2016	pig	49	2210789	134.7	72648	0.40985	SAMN13975645	JAASDA000000000	SRR16467332	2	30	5	34	44	3	25	961	2	CC28
40461	Tennessee	2016	pig	51	2187845	136.84	68736	0.41104	SAMN13975644	JAASDB000000000	SRR16467331	2	30	5	34	31	3	25	28	1/2	CC28
40462	Arkansas	2017	pig	38	2073317	147.21	115971	0.41164	SAMN13975643	JAASDC000000000	SRR16467329	23	25	21	128	14	46	106	1198	9	CC1198
40463	Hawaii	2017	pig	192	2452326	104.91	21210	0.4099	SAMN13975642	JAASDD000000000	SRR16467328	8	21	36	24	42	22	12	778	17	CC1290
40464	Illinois	2017	pig	57	2188004	134.29	63599	0.41064	SAMN13975641	JAASDE000000000	SRR16467327	31	30	5	34	31	3	25	27	3	CC27
40465	Illinois	2017	pig	43	2198528	137.59	109719	0.41126	SAMN13975640	JAASDF000000000	SRR16467326	31	21	5	45	44	22	109	1197	3	CC1175
40466	Michigan	2017	pig	54	2182815	132.19	73549	0.41079	SAMN13975639	JAASDG000000000	SRR16467325	2	30	5	34	31	3	25	28	2	CC28
40467	Minnesota	2017	pig	149	2474006	109.16	24907	0.4104	SAMN13975638	JAASDH000000000	SRR16467324	8	23	36	24	21	22	12	76	18	CC76
40468	Nebraska	2017	pig	15	2167241	146.08	218573	0.41301	SAMN13975637	JAASDI000000000	SRR16467323	38	406	49	66	61	55	57	1206	9	none_singlet
40469	Nebraska	2017	pig	39	2334075	126.37	177021	0.40871	SAMN13975636	JAASDJ000000000	SRR16467322	18	8	24	12	1	10	4	87	8	CC87
40470	Ohio	2017	pig	55	2342914	125.6	86106	0.4081	SAMN13975635	JAASDK000000000	SRR16467321	8	30	5	45	44	22	109	373	7	CC373
40471	Ohio	2017	pig	53	2217221	129.25	74997	0.41084	SAMN13975634	JAASDL000000000	SRR16467320	2	30	5	34	31	3	25	28	UND	CC28
40472	Oklahoma	2017	pig	49	2153617	139.44	86165	0.40955	SAMN13975633	JAASDM000000000	SRR16467318	23	21	5	45	44	22	25	1196	10	CC839
40473	Minnesota	2017	pig	43	2139676	148.24	84215	0.41103	SAMN13975632	JAASDN000000000	SRR16467317	8	21	5	45	44	22	4	94	7	CC94
40521	Kansas	2017	pig	33	2092795	144.58	130991	0.41323	SAMN13975631	JAASDO000000000	SRR16467316	23	25	21	128	14	46	106	790	9	CC1198
40522	Tennessee	2017	pig	51	2187477	132.44	68834	0.41103	SAMN13975630	JAASDP000000000	SRR16467315	2	30	5	34	31	3	25	28	2	CC28
40523	Minnesota	2017	pig	51	2145018	135.45	68576	0.41097	SAMN13975629	JAASDQ000000000	SRR16467388	2	30	5	34	31	3	25	28	1/2	CC28
40524	Minnesota	2017	pig	46	2129884	141.74	85022	0.4111	SAMN13975628	JAASDR000000000	SRR16467387	8	21	5	45	44	22	4	94	7	CC94
40525	Illinois	2016	pig	40	2146250	135.56	81429	0.41068	SAMN13975627	JAASDS000000000	SRR16467386	2	30	5	34	31	3	25	28	2	CC28
40526	Arkansas	2016	pig	52	2189260	134.43	68431	0.41095	SAMN13975626	JAASDT000000000	SRR16467385	2	30	5	34	31	3	25	28	2	CC28
40527	Michigan	2016	pig	51	2168915	136.55	70483	0.41095	SAMN13975625	JAASDU000000000	SRR16467384	8	21	5	45	44	22	23	108	23	CC108
40529	South Dakota	2016	pig	16	2205574	134.73	347320	0.41098	SAMN13975624	JAASDV000000000	SRR16467383	254	90	30	66	76	214	76	1210	9	none_no clear founder
40530	Missouri	2016	pig	50	2194886	135.98	70620	0.41069	SAMN13975623	JAASDW000000000	SRR16467347	2	30	5	34	31	3	25	28	2	CC28
40531	Ohio	2016	pig	54	2151164	135.29	79625	0.41095	SAMN13975622	JAASDX000000000	SRR16467420	2	30	5	34	31	3	25	28	2	CC28
40532	Missouri	2016	pig	52	2144763	138.91	66423	0.41104	SAMN13975621	JAASDY000000000	SRR16467419	2	30	5	34	31	3	25	28	2	CC28
40533	Illinois	2017	pig	20	2068081	148.84	234947	0.4106	SAMN13975620	JAASDZ000000000	SRR16467418	1	1	1	1	1	1	1	1	14	CC1
40534	Illinois	2017	pig	31	2292622	132.73	139654	0.40946	SAMN13975619	JAASEA000000000	SRR16467417	18	8	24	12	1	10	4	87	8	CC87
40535	South Dakota	2017	pig	46	2264821	128.61	117716	0.4098	SAMN13975618	JAASEB000000000	SRR16467416	18	8	24	12	1	10	4	87	8	CC87
