# Supplementary material for: Comparative virulence and antimicrobial resistance distribution of Streptococcus suis isolates obtained from the United States
Source: Front Microbiol. 2022 Nov 10;13:1043529. doi: 10.3389/fmicb.2022.1043529 (PMC9687383; doi:10.3389/fmicb.2022.1043529)
Supplement: Supplementary file 2 [file Table_2.XLSX]

## Sheet: AMR Genes
								beta-lactam/Penicillin					beta-lactam/Cephalosporin			Tetracyclines				Macrolide/Lincosamide/Streptogramin (MLSb)											Aminoglycosides						Phenicol			Fluroquinolone			Sulfonamides					Pleuromutilin
Isolate	Genome Accession Number	State/ Origin	Year of Isolation	Serotype	MLST	Number of resistant AMR classes	AMR Index	beta-lactam Genes	Ampicillin MIC	Ampicillin INT	Penicillin MIC	Penicillin INT	Cephalosporin Genes	Ceftiofur MIC	Ceftiofur INT	Tetracycline Genes	Locus Tag(s)	Tetracylcine MIC	Tetracylcine INT	Lincosamide Genes	MLSb Genes	Locus Tag(s)	Clindamycin (lincosamide) MIC	Clindamycin (lincosamide) INT	Tilmicosin (macrolide) MIC	Tilmicosin (macrolide) INT	Tulathromycin (macrolide) MIC	Tulathromycin (macrolide) INT	Tylosin (macrolide) MIC	Tylosin (macrolide) INT	Aminoglycoside Genes	Locus Tag(s)	Gentamicin MIC	Gentamicin INT	Neomycin MIC	Neomycin INT	Phenicol Genes	Florfenicol MIC	Florfenicol INT	Fluoroquinolone Genes	Enrofloxacin MIC	Enrofloxacin INT	Sulfonamide Genes	Sulfadimethoxine MIC	Sulfadimethoxine INT	Trimethoprim/ Sulpha MIC	Trimethoprim/ Sulpha INT	Pleuromutilin Genes	Locus Tag(s)
29862	JAASEC000000000	IN	2015	11	1205	4			<= 0.2500	SUSC	<= 0.1200	SUSC		<= 0.2500	SUSC	tetL, tetO	HCC62_07505 HCC62_09975	> 8.0000	RESIST	lnuA	ermB, ermB*, ermB*	HCC62_07460 HCC62_09895* HCC62_09900 HCC62_10040*	> 16.0000	RESIST	> 16.0000	RESIST	> 64.0000	RESIST	> 32.0000	RESIST			= 4.0000	SUSC	= 8.0000	SUSC		= 2.0000	SUSC		= 0.2500	SUSC		> 256.0000	RESIST	<= 2.0000	SUSC
29878	JAASED000000000	IN	2015	30	1212	4	0.466667		<= 0.2500	SUSC	= 0.2500	SUSC		<= 0.2500	SUSC	tetO	HCC60_06420	> 8.0000	RESIST	lnuA	ermB	HCC60_06345 HCC60_06340	> 16.0000	RESIST	> 16.0000	RESIST	> 64.0000	RESIST	> 32.0000	RESIST			= 4.0000	SUSC	= 8.0000	SUSC		= 1.0000	SUSC		= 0.5000	SUSC		> 256.0000	RESIST	<= 2.0000	SUSC
29885	JAASEE000000000	MO	2015	16	1195	4	0.466667		<= 0.2500	SUSC	= 2.0000	RESIST		= 0.5000	SUSC	tetO	HCC57_07895	> 8.0000	RESIST		ermB	HCC57_07985	> 16.0000	RESIST	> 16.0000	RESIST	> 64.0000	RESIST	> 32.0000	RESIST			= 4.0000	SUSC	= 16.0000	SUSC		= 2.0000	SUSC		= 0.5000	SUSC		<= 256.0000	SUSC	<= 2.0000	SUSC
29898	JAASEI000000000	IA	2015	5	119	3	0.4		<= 0.2500	SUSC	<= 0.1200	SUSC		<= 0.2500	SUSC	tetO	HCC35_01485	> 8.0000	RESIST		ermB	HCC35_01415	> 16.0000	RESIST	> 16.0000	RESIST	> 64.0000	RESIST	> 32.0000	RESIST			= 2.0000	SUSC	<= 4.0000	SUSC		= 2.0000	SUSC		= 0.5000	SUSC		> 256.0000	RESIST	<= 2.0000	SUSC
29932	JAASEJ000000000	IL	2015	8	87	2	0.333333		<= 0.2500	SUSC	<= 0.1200	SUSC		<= 0.2500	SUSC	tetO	HCC41_00965	> 8.0000	RESIST		ermB	HCC41_00995	> 16.0000	RESIST	> 16.0000	RESIST	> 64.0000	RESIST	> 32.0000	RESIST			= 4.0000	SUSC	= 16.0000	SUSC		= 4.0000	INTER		= 0.2500	SUSC		<= 256.0000	SUSC	<= 2.0000	SUSC
29992	JAASEK000000000	SD	2015	2	28	1	0.0666667		<= 0.2500	SUSC	<= 0.1200	SUSC		<= 0.2500	SUSC	tetO	HCC42_04475	= 8.0000	RESIST				<= 0.2500	SUSC	= 8.0000	SUSC	<= 8.0000	SUSC	<= 0.5000	SUSC			<= 1.0000	SUSC	<= 4.0000	SUSC		= 2.0000	SUSC		<= 0.1200	SUSC		<= 256.0000	SUSC	<= 2.0000	SUSC
29995	JAASEL000000000	IA	2015	19	1204	4	0.466667		<= 0.2500	SUSC	<= 0.1200	SUSC		<= 0.2500	SUSC	tetO	HCC73_05070	= 8.0000	RESIST		ermB	HCC73_11790	> 16.0000	RESIST	> 16.0000	RESIST	> 64.0000	RESIST	> 32.0000	RESIST			= 4.0000	SUSC	= 8.0000	SUSC		= 2.0000	SUSC		<= 0.1200	SUSC		> 256.0000	RESIST	<= 2.0000	SUSC
30040	JAASEM000000000	TX	2015	2	1180	2	0.333333		<= 0.2500	SUSC	<= 0.1200	SUSC		<= 0.2500	SUSC	tetO	HCC48_01215	> 8.0000	RESIST		ermB	HCC48_01185	> 16.0000	RESIST	> 16.0000	RESIST	> 64.0000	RESIST	> 32.0000	RESIST			= 2.0000	SUSC	= 8.0000	SUSC		= 4.0000	INTER		= 0.5000	SUSC		<= 256.0000	SUSC	<= 2.0000	SUSC
30068	JAASEN000000000	MO	2015	2	961	1	0.0666667		<= 0.2500	SUSC	<= 0.1200	SUSC		<= 0.2500	SUSC	tetO	HCC44_09860	= 8.0000	RESIST				<= 0.2500	SUSC	<= 2.0000	SUSC	<= 8.0000	SUSC	<= 0.5000	SUSC			<= 1.0000	SUSC	<= 4.0000	SUSC		= 1.0000	SUSC		= 0.2500	SUSC		<= 256.0000	SUSC	<= 2.0000	SUSC
30076	JAASEO000000000	NE	2015	UND	1203	5	0.2		<= 0.2500	SUSC	<= 0.1200	SUSC		<= 0.2500	SUSC	tetT, tetM	HCC69_05885 HCC69_11940	= 4.0000	RESIST	lsaE, lnuB	erm47	HCC69_10230 HCC69_10235 HCC69_11345	= 2.0000	RESIST	= 16.0000	SUSC	<= 8.0000	SUSC	<= 0.5000	SUSC	ant(6)-Ia, ant(9)-Ia, ant(6)-Ia*, ant(6)-Ia*, aph(3')-IIIa	HCC69_10200 HCC69_10210 HCC69_10260* HCC69_11245* HCC69_11255	= 4.0000	SUSC	> 32.0000	RESIST		= 1.0000	SUSC		= 0.2500	SUSC		<= 256.0000	SUSC	<= 2.0000	SUSC	lsaE	HCC69_10230
30087	JAASEP000000000	OK	2015	3	108	3	0.4		<= 0.2500	SUSC	<= 0.1200	SUSC		<= 0.2500	SUSC	tetO	HCC51_01245	> 8.0000	RESIST		ermB	HCC51_01320	> 16.0000	RESIST	> 16.0000	RESIST	> 64.0000	RESIST	> 32.0000	RESIST			= 2.0000	SUSC	<= 4.0000	SUSC		= 2.0000	SUSC		= 0.5000	SUSC		> 256.0000	RESIST	<= 2.0000	SUSC
30114	JAASEQ000000000	OK	2015	2	961	2	0.333333		<= 0.2500	SUSC	<= 0.1200	SUSC		<= 0.2500	SUSC	tetO	HCC43_01950	> 8.0000	RESIST		ermB	HCC43_01980	> 16.0000	RESIST	> 16.0000	RESIST	> 64.0000	RESIST	> 32.0000	RESIST			= 2.0000	SUSC	<= 4.0000	SUSC		= 2.0000	SUSC		= 0.5000	SUSC		<= 256.0000	SUSC	<= 2.0000	SUSC
30118	JAASER000000000	AR	2015	2	961	1	0.0666667		<= 0.2500	SUSC	<= 0.1200	SUSC		<= 0.2500	SUSC	tetO	HCC37_01730	> 8.0000	RESIST				<= 0.2500	SUSC	= 8.0000	SUSC	<= 8.0000	SUSC	<= 0.5000	SUSC			<= 1.0000	SUSC	<= 4.0000	SUSC		= 2.0000	SUSC		<= 0.1200	SUSC		<= 256.0000	SUSC	<= 2.0000	SUSC
30183	JAASES000000000	IL	2015	3	54	5	0.333333		<= 0.2500	SUSC	<= 0.1200	SUSC		<= 0.2500	SUSC	tetT	HCC46_09080	> 8.0000	RESIST	lsaE, lnuB	erm47	HCC46_09220 HCC46_09215 HCC46_09060	= 4.0000	RESIST	> 16.0000	RESIST	<= 8.0000	SUSC	= 4.0000	SUSC	aph(3')-IIIa, ant(6)-Ia, ant(9)-Ia, ant(6)-Ia*	HCC46_09180 HCC46_09190 HCC46_09240 HCC46_09250*	= 4.0000	SUSC	> 32.0000	RESIST		= 2.0000	SUSC		= 0.5000	SUSC		<= 256.0000	SUSC	<= 2.0000	SUSC	lsaE	HCC46_09220
30184	JAASET000000000	IL	2015	16	1202	4	0.466667		<= 0.2500	SUSC	= 0.5000	INTER		<= 0.2500	SUSC	tetM	HCC65_07470	> 8.0000	RESIST		ermB	HCC65_07305	> 16.0000	RESIST	> 16.0000	RESIST	> 64.0000	RESIST	> 32.0000	RESIST			= 4.0000	SUSC	= 8.0000	SUSC		= 4.0000	INTER		= 0.5000	SUSC		> 256.0000	RESIST	<= 2.0000	SUSC
30192	JAASEU000000000	KS	2015	1/2	1180	2	0.333333		<= 0.2500	SUSC	<= 0.1200	SUSC		<= 0.2500	SUSC	tetO	HCC52_07680	> 8.0000	RESIST		ermB	HCC52_06115	> 16.0000	RESIST	> 16.0000	RESIST	> 64.0000	RESIST	> 32.0000	RESIST			= 2.0000	SUSC	= 8.0000	SUSC		= 2.0000	SUSC		= 0.5000	SUSC		<= 256.0000	SUSC	<= 2.0000	SUSC
30212	JAASEV000000000	IA	2015	5	977	3	0.4		<= 0.2500	SUSC	<= 0.1200	SUSC		<= 0.2500	SUSC	tetO	HCC55_02355	> 8.0000	RESIST		ermB	HCC55_02425	> 16.0000	RESIST	> 16.0000	RESIST	> 64.0000	RESIST	> 32.0000	RESIST			= 2.0000	SUSC	<= 4.0000	SUSC		= 2.0000	SUSC		= 0.5000	SUSC		> 256.0000	RESIST	<= 2.0000	SUSC
30413	JAASEW000000000	CO	2015	23	108	3	0.4		<= 0.2500	SUSC	<= 0.1200	SUSC		<= 0.2500	SUSC	tetO	HCC64_01400	> 8.0000	RESIST		ermB	HCC64_01330	> 16.0000	RESIST	> 16.0000	RESIST	> 64.0000	RESIST	> 32.0000	RESIST			= 2.0000	SUSC	= 8.0000	SUSC		= 2.0000	SUSC		= 0.2500	SUSC		> 256.0000	RESIST	<= 2.0000	SUSC
30428	JAASEX000000000	OK	2015	8	87	2	0.133333		<= 0.2500	SUSC	<= 0.1200	SUSC		<= 0.2500	SUSC	tetO	HCC56_09425	> 8.0000	RESIST	lnuD		HCC56_08395	<= 0.2500	SUSC	= 4.0000	SUSC	<= 8.0000	SUSC	= 1.0000	SUSC			= 4.0000	SUSC	= 16.0000	SUSC		= 2.0000	SUSC		= 0.5000	SUSC		> 256.0000	RESIST	<= 2.0000	SUSC
30807	JAASEY000000000	MO	2015	7	1194	3	0.4		<= 0.2500	SUSC	<= 0.1200	SUSC		<= 0.2500	SUSC	tetO	HCC53_06200	> 8.0000	RESIST		ermB	HCC53_09685	> 16.0000	RESIST	> 16.0000	RESIST	> 64.0000	RESIST	> 32.0000	RESIST	aad9	HCC53_03060	= 4.0000	SUSC	<= 4.0000	SUSC		= 2.0000	SUSC		= 0.5000	SUSC		> 256.0000	RESIST	<= 2.0000	SUSC
30815	JAASEZ000000000	MN	2015	3	27	3	0.4		<= 0.2500	SUSC	<= 0.1200	SUSC		<= 0.2500	SUSC	tetO	HCC63_02030	> 8.0000	RESIST	lsaE, lnuB	ermB	HCC63_01450 HCC63_01455 HCC63_09160	> 16.0000	RESIST	> 16.0000	RESIST	> 64.0000	RESIST	> 32.0000	RESIST	ant(9)-Ia	HCC63_09135	= 2.0000	SUSC	= 8.0000	SUSC		= 2.0000	SUSC		= 0.5000	SUSC		<= 256.0000	SUSC	<= 2.0000	SUSC	lsaE	HCC63_01450
30831	JAASFA000000000	NE	2015	UND	1201	3	0.4		<= 0.2500	SUSC	<= 0.1200	SUSC		= 0.5000	SUSC	tetO, tetO*, tet(40)	HCC71_03350 HCC71_05855* HCC71_05860	> 8.0000	RESIST	lnuC	ermB	HCC71_01280 HCC71_10785	> 16.0000	RESIST	> 16.0000	RESIST	> 64.0000	RESIST	> 32.0000	RESIST			= 4.0000	SUSC	= 8.0000	SUSC		= 1.0000	SUSC		= 0.5000	SUSC		> 256.0000	RESIST	<= 2.0000	SUSC
31869	JAASFB000000000	CO	2015	7	225	4	0.466667		<= 0.2500	SUSC	<= 0.1200	SUSC		<= 0.2500	SUSC	tetO	HCC66_10120	= 8.0000	RESIST		ermB	HCC66_10145	> 16.0000	RESIST	> 16.0000	RESIST	> 64.0000	RESIST	> 32.0000	RESIST	ant(6)-Ia, aph(3')-IIIa	HCC66_10175 HCC66_10185	= 2.0000	SUSC	> 32.0000	RESIST		= 1.0000	SUSC		= 0.2500	SUSC		> 256.0000	RESIST	<= 2.0000	SUSC
31872	JAASFC000000000	KS	2015	15	1211	4	0.266667		<= 0.2500	SUSC	<= 0.1200	SUSC		<= 0.2500	SUSC	tetO, tet(40)	HCC68_07660 HCC68_07665	> 8.0000	RESIST	lsaE, lnuB		HCC68_07615 HCC68_07620	= 4.0000	RESIST	= 4.0000	SUSC	<= 8.0000	SUSC	<= 0.5000	SUSC	ant(6)-Ia, ant(6)-Ia, ant(9)-Ia	HCC68_02050 HCC68_07635 HCC68_07645	= 2.0000	SUSC	<= 4.0000	SUSC		= 1.0000	SUSC		= 0.2500	SUSC		> 256.0000	RESIST	<= 2.0000	SUSC	lsaE	HCC68_07615
31877	JAASFD000000000	TX	2015	2	1180	2	0.333333		<= 0.2500	SUSC	<= 0.1200	SUSC		<= 0.2500	SUSC	tetO	HCC59_04850	= 8.0000	RESIST		ermB	HCC59_04820	> 16.0000	RESIST	> 16.0000	RESIST	> 64.0000	RESIST	> 32.0000	RESIST			= 2.0000	SUSC	<= 4.0000	SUSC		= 2.0000	SUSC		= 0.5000	SUSC		<= 256.0000	SUSC	<= 2.0000	SUSC
32052	JAASBG000000000	MN	2015	4	1209	7	0.6		<= 0.2500	SUSC	= 8.0000	RESIST		= 0.5000	SUSC	tetO, tetL	HCB68_06410 HCB68_06650	> 8.0000	RESIST	lnuD	ermB	HCB68_06350 HCB68_06575	> 16.0000	RESIST	> 16.0000	RESIST	> 64.0000	RESIST	> 32.0000	RESIST	aph(2'')-IIIa, ant(6)-Ia*, aph(3')-IIIa	HCB68_06220 HCB68_06225* HCB68_06235	> 16.0000	RESIST	<= 4.0000	SUSC		= 2.0000	SUSC		= 0.2500	SUSC		> 256.0000	RESIST	<= 2.0000	SUSC
34114	JAASBI000000000	IA	2016	3	94	2	0.333333		<= 0.2500	SUSC	<= 0.1200	SUSC		<= 0.2500	SUSC	tetO	HCB61_08035	> 8.0000	RESIST		ermB	HCB61_07965	> 16.0000	RESIST	> 16.0000	RESIST	> 64.0000	RESIST	> 32.0000	RESIST			<= 1.0000	SUSC	<= 4.0000	SUSC		= 1.0000	SUSC		= 0.5000	SUSC		<= 256.0000	SUSC	<= 2.0000	SUSC
34195	JAASAZ000000000	TN	2016	2	28	1	0.0666667		<= 0.2500	SUSC	<= 0.1200	SUSC		<= 0.2500	SUSC	tetO	HCB54_05030	= 2.0000	RESIST				<= 0.2500	SUSC	<= 2.0000	SUSC	<= 8.0000	SUSC	<= 0.5000	SUSC			<= 1.0000	SUSC	= 8.0000	SUSC		= 1.0000	SUSC		= 0.2500	SUSC		<= 256.0000	SUSC	<= 2.0000	SUSC
34638	JAASBF000000000	AR	2016	2	28	1	0.0666667		<= 0.2500	SUSC	<= 0.1200	SUSC		<= 0.2500	SUSC	tetO	HCB67_07780	= 8.0000	RESIST				<= 0.2500	SUSC	<= 2.0000	SUSC	<= 8.0000	SUSC	<= 0.5000	SUSC			<= 1.0000	SUSC	<= 4.0000	SUSC		= 1.0000	SUSC		<= 0.1200	SUSC		<= 256.0000	SUSC	<= 2.0000	SUSC
37889	JAASBK000000000	MI	2016	8	87	2	0.333333		<= 0.2500	SUSC	<= 0.1200	SUSC		<= 0.2500	SUSC	tetO	HCB97_06705	> 8.0000	RESIST		ermB	HCB97_11645	> 16.0000	RESIST	> 16.0000	RESIST	> 64.0000	RESIST	> 32.0000	RESIST			= 4.0000	SUSC	= 8.0000	SUSC		= 2.0000	SUSC		= 0.2500	SUSC		<= 256.0000	SUSC	<= 2.0000	SUSC
37904	JAASBD000000000	MI	2016	7	89	2	0.333333		<= 0.2500	SUSC	<= 0.1200	SUSC		<= 0.2500	SUSC	tetO	HCB62_01810	> 8.0000	RESIST		ermB	HCB62_01840	> 16.0000	RESIST	> 16.0000	RESIST	> 64.0000	RESIST	> 32.0000	RESIST			= 2.0000	SUSC	<= 4.0000	SUSC		= 2.0000	SUSC		= 0.5000	SUSC		<= 256.0000	SUSC	<= 2.0000	SUSC
37910	JAASBH000000000	KS	2016	31	1306	5	0.333333		<= 0.2500	SUSC	= 2.0000	RESIST		<= 0.2500	SUSC	tetM	HCB59_05370	> 8.0000	RESIST	lsaE, lnuB		HCB59_07210 HCB59_07215	= 4.0000	RESIST	= 8.0000	SUSC	<= 8.0000	SUSC	<= 0.5000	SUSC			= 4.0000	SUSC	<= 4.0000	SUSC		= 2.0000	SUSC		= 0.5000	SUSC		> 256.0000	RESIST	<= 2.0000	SUSC	lsaE	HCB59_07210
38529	JAASBJ000000000	IA	2016	UND	119	4	0.466667		<= 0.2500	SUSC	<= 0.1200	SUSC		<= 0.2500	SUSC	tetO	HCB94_03825	> 8.0000	RESIST		ermB	HCB94_03755	> 16.0000	RESIST	> 16.0000	RESIST	> 64.0000	RESIST	> 32.0000	RESIST			= 2.0000	SUSC	<= 4.0000	SUSC		= 2.0000	SUSC		= 0.2500	SUSC		> 256.0000	RESIST	<= 2.0000	SUSC
38728	JAASBB000000000	SD	2016	5	94	3	0.4		<= 0.2500	SUSC	<= 0.1200	SUSC		<= 0.2500	SUSC	tetO	HCB60_10030	> 8.0000	RESIST		ermB	HCB60_10100	> 16.0000	RESIST	> 16.0000	RESIST	> 64.0000	RESIST	> 32.0000	RESIST			= 2.0000	SUSC	<= 4.0000	SUSC		= 2.0000	SUSC		<= 0.1200	SUSC		> 256.0000	RESIST	<= 2.0000	SUSC
38807	JAASBA000000000	IN	2016	8	87	3	0.4		<= 0.2500	SUSC	<= 0.1200	SUSC		<= 0.2500	SUSC	tetO	HCB58_08355	> 8.0000	RESIST		ermB	HCB58_08245	> 16.0000	RESIST	> 16.0000	RESIST	> 64.0000	RESIST	> 32.0000	RESIST			= 4.0000	SUSC	= 8.0000	SUSC		= 2.0000	SUSC		= 0.2500	SUSC		> 256.0000	RESIST	<= 2.0000	SUSC
39556	JAASBC000000000	OH	2016	2	961	1	0.0666667		<= 0.2500	SUSC	<= 0.1200	SUSC		<= 0.2500	SUSC	tetO	HCB53_06185	> 8.0000	RESIST				<= 0.2500	SUSC	= 4.0000	SUSC	<= 8.0000	SUSC	<= 0.5000	SUSC			<= 1.0000	SUSC	<= 4.0000	SUSC		= 2.0000	SUSC		= 0.2500	SUSC		<= 256.0000	SUSC	<= 2.0000	SUSC
39631	JAASBE000000000	IL	2016	UND	1200	3	0.4		<= 0.2500	SUSC	<= 0.1200	SUSC		<= 0.2500	SUSC	tetO	HCB55_05350	> 8.0000	RESIST		ermB	HCB55_06440	= 1.0000	RESIST	> 16.0000	RESIST	= 64.0000	RESIST	= 32.0000	RESIST	aad9	HCB55_01820	= 4.0000	SUSC	= 8.0000	SUSC		= 1.0000	SUSC		= 0.5000	SUSC		> 256.0000	RESIST	<= 2.0000	SUSC
40417	JAASBL000000000	AR	2017	2	28	0	0		<= 0.2500	SUSC	<= 0.1200	SUSC		<= 0.2500	SUSC	tetO	HCB99_01180	<= 0.5000	SUSC				<= 0.2500	SUSC	<= 2.0000	SUSC	<= 8.0000	SUSC	<= 0.5000	SUSC			<= 1.0000	SUSC	<= 4.0000	SUSC		= 1.0000	SUSC		<= 0.1200	SUSC		<= 256.0000	SUSC	<= 2.0000	SUSC
40418	JAASBM000000000	AR	2017	8	87	1	0.0666667		<= 0.2500	SUSC	= 0.2500	SUSC		<= 0.2500	SUSC	tetO	HCC16_08790	> 8.0000	RESIST				<= 0.2500	SUSC	= 4.0000	SUSC	<= 8.0000	SUSC	= 1.0000	SUSC			= 2.0000	SUSC	= 8.0000	SUSC		= 1.0000	SUSC		= 0.2500	SUSC		<= 256.0000	SUSC	<= 2.0000	SUSC
40419	JAASBN000000000	AR	2017	2	28	1	0.0666667		<= 0.2500	SUSC	<= 0.1200	SUSC		<= 0.2500	SUSC	tetO	HCB64_03265	= 4.0000	RESIST				<= 0.2500	SUSC	<= 2.0000	SUSC	<= 8.0000	SUSC	<= 0.5000	SUSC			<= 1.0000	SUSC	<= 4.0000	SUSC		= 2.0000	SUSC		<= 0.1200	SUSC		<= 256.0000	SUSC	<= 2.0000	SUSC
40420	JAASBO000000000	AR	2017	3	94	1	0.0666667		<= 0.2500	SUSC	<= 0.1200	SUSC		<= 0.2500	SUSC			= 1.0000	INTER				<= 0.2500	SUSC	<= 2.0000	SUSC	<= 8.0000	SUSC	<= 0.5000	SUSC			= 4.0000	SUSC	<= 4.0000	SUSC		= 1.0000	SUSC		<= 0.1200	SUSC		> 256.0000	RESIST	<= 2.0000	SUSC
40421	JAASBP000000000	IA	2017	2	28	4	0.466667		<= 0.2500	SUSC	<= 0.1200	SUSC		<= 0.2500	SUSC	tetO	HCB71_03190	> 8.0000	RESIST	lsaE, lnuB	ermB	HCB71_10655 HCB71_10660 HCB71_10200	= 8.0000	RESIST	> 16.0000	RESIST	> 64.0000	RESIST	> 32.0000	RESIST	ant(9)-Ia	HCB71_10175	= 4.0000	SUSC	= 32.0000	RESIST		= 2.0000	SUSC		= 0.5000	SUSC		<= 256.0000	SUSC	<= 2.0000	SUSC	lsaE	HCB71_10655
40422	JAASBQ000000000	IA	2017	UND	UND	7	0.666667		= 0.5000	SUSC	= 8.0000	RESIST		<= 0.2500	SUSC	tetL, tet(O/W/32/O)	HCC13_07930 HCC13_11220	> 8.0000	RESIST	lnuD	ermB	HCC13_09785 HCC13_11275	> 16.0000	RESIST	> 16.0000	RESIST	> 64.0000	RESIST	> 32.0000	RESIST	aac(6')-aph(2'')*, aadD1, aac(6')-aph(2'')*, ant(6)-Ia*, ant(9)-Ia, aac(6')-aph(2'')*, aac(6')-aph(2'')*	HCC13_07905* HCC13_07910 HCC13_09735* HCC13_09740* HCC13_09750 HCC13_10990* HCC13_11300*	> 16.0000	RESIST	= 8.0000	SUSC		= 2.0000	SUSC		> 2.0000	RESIST		> 256.0000	RESIST	<= 2.0000	SUSC
40423	JAASBR000000000	IN	2016	2	28	1	0.0666667		<= 0.2500	SUSC	<= 0.1200	SUSC		<= 0.2500	SUSC	tetO	HCB89_03570	= 2.0000	RESIST				<= 0.2500	SUSC	= 8.0000	SUSC	<= 8.0000	SUSC	<= 0.5000	SUSC			<= 1.0000	SUSC	<= 4.0000	SUSC		= 1.0000	SUSC		<= 0.1200	SUSC		<= 256.0000	SUSC	<= 2.0000	SUSC
40424	JAASBS000000000	IN	2016	14	1	3	0.4		<= 0.2500	SUSC	<= 0.1200	SUSC		<= 0.2500	SUSC	tetO	HCB72_06030	> 8.0000	RESIST		ermB	HCB72_05900	> 16.0000	RESIST	> 16.0000	RESIST	> 64.0000	RESIST	> 32.0000	RESIST			= 4.0000	SUSC	= 8.0000	SUSC		= 2.0000	SUSC		= 0.2500	SUSC		> 256.0000	RESIST	<= 2.0000	SUSC
40425	JAASBT000000000	KS	2017	UND	1313	4	0.466667		<= 0.2500	SUSC	<= 0.1200	SUSC		<= 0.2500	SUSC	tetL, tetO	HCC09_06410 HCC09_06440	> 8.0000	RESIST		ermB	HCC09_06455	> 16.0000	RESIST	> 16.0000	RESIST	> 64.0000	RESIST	> 32.0000	RESIST			= 8.0000	INTER	= 32.0000	RESIST		= 2.0000	SUSC		= 1.0000	SUSC		> 256.0000	RESIST	<= 2.0000	SUSC
40426	JAASBU000000000	KS	2017	UND	968	3	0.4		<= 0.2500	SUSC	= 0.5000	INTER		<= 0.2500	SUSC	tetO	HCC26_03950	> 8.0000	RESIST		ermB*, ermB, ermB	HCC26_03880 HCC26_06200 HCC26_10430	> 16.0000	RESIST	> 16.0000	RESIST	> 64.0000	RESIST	> 32.0000	RESIST			<= 1.0000	SUSC	<= 4.0000	SUSC		= 2.0000	SUSC		<= 0.1200	SUSC		> 256.0000	RESIST	<= 2.0000	SUSC
40427	JAASBV000000000	MI	2017	2	28	1	0.0666667		<= 0.2500	SUSC	<= 0.1200	SUSC		<= 0.2500	SUSC	tetO	HCC01_02645	= 4.0000	RESIST				<= 0.2500	SUSC	<= 2.0000	SUSC	<= 8.0000	SUSC	<= 0.5000	SUSC			<= 1.0000	SUSC	<= 4.0000	SUSC		= 1.0000	SUSC		<= 0.1200	SUSC		<= 256.0000	SUSC	<= 2.0000	SUSC
40428	JAASBW000000000	KS	2016	2	1180	2	0.333333		<= 0.2500	SUSC	<= 0.1200	SUSC		<= 0.2500	SUSC	tetO	HCC40_00840	> 8.0000	RESIST		ermB	HCC40_00810	> 16.0000	RESIST	> 16.0000	RESIST	> 64.0000	RESIST	> 32.0000	RESIST			= 2.0000	SUSC	<= 4.0000	SUSC		= 2.0000	SUSC		= 0.5000	SUSC		<= 256.0000	SUSC	<= 2.0000	SUSC
40429	JAASBX000000000	KS	2016	8	1181	2	0.333333		<= 0.2500	SUSC	<= 0.1200	SUSC		<= 0.2500	SUSC	tetO, tetW	HCC08_07970 HCC08_09265	> 8.0000	RESIST		ermB	HCC08_07900	> 16.0000	RESIST	> 16.0000	RESIST	> 64.0000	RESIST	> 32.0000	RESIST			= 2.0000	SUSC	= 8.0000	SUSC		= 2.0000	SUSC		= 0.2500	SUSC		<= 256.0000	SUSC	<= 2.0000	SUSC
40430	JAASBY000000000	MN	2017	10	UND	4	0.466667		<= 0.2500	SUSC	= 0.5000	INTER		<= 0.2500	SUSC	tetO	HCC14_09925	> 8.0000	RESIST	lsaE, lnuB	ermB	HCC14_08345 HCC14_08340 HCC14_02640	> 16.0000	RESIST	> 16.0000	RESIST	> 64.0000	RESIST	> 32.0000	RESIST	ant(9)-Ia, ant(6)-Ia	HCC14_08305 HCC14_08315	<= 1.0000	SUSC	<= 4.0000	SUSC		= 1.0000	SUSC		= 0.2500	SUSC		> 256.0000	RESIST	<= 2.0000	SUSC	lsaE	HCC14_08345
40431	JAASBZ000000000	MN	2017	3	969	3	0.4		<= 0.2500	SUSC	<= 0.1200	SUSC		<= 0.2500	SUSC	tetO	HCC02_06780	> 8.0000	RESIST		ermB	HCC02_06850	> 16.0000	RESIST	> 16.0000	RESIST	> 64.0000	RESIST	> 32.0000	RESIST			= 2.0000	SUSC	= 8.0000	SUSC		= 2.0000	SUSC		= 0.2500	SUSC		> 256.0000	RESIST	<= 2.0000	SUSC
40432	JAASCA000000000	MI	2016	28	1208	5	0.533333		<= 0.2500	SUSC	= 4.0000	RESIST		<= 0.2500	SUSC	tetO	HCC21_06425	> 8.0000	RESIST	lsaE, lnuB	ermB	HCC21_00360 HCC21_00365 HCC21_02775	> 16.0000	RESIST	> 16.0000	RESIST	> 64.0000	RESIST	> 32.0000	RESIST	ant(6)-Ia, ant(9)-Ia	HCC21_00390 HCC21_00400	= 4.0000	SUSC	= 8.0000	SUSC		= 2.0000	SUSC		= 0.5000	SUSC		> 256.0000	RESIST	<= 2.0000	SUSC	lsaE	HCC21_00360
40433	JAASCB000000000	MO	2017	3	94	3	0.4		<= 0.2500	SUSC	<= 0.1200	SUSC		<= 0.2500	SUSC	tet(O/W/32/O)	HCC03_11080	> 8.0000	RESIST		ermB	HCC03_11010	> 16.0000	RESIST	> 16.0000	RESIST	> 64.0000	RESIST	> 32.0000	RESIST			<= 1.0000	SUSC	<= 4.0000	SUSC		= 2.0000	SUSC		<= 0.1200	SUSC		> 256.0000	RESIST	<= 2.0000	SUSC
40435	JAASCC000000000	MN	2016	2	28	4	0.266667		<= 0.2500	SUSC	<= 0.1200	SUSC		<= 0.2500	SUSC	tetO	HCC33_02500	> 8.0000	RESIST	lsaE, lnuB		HCC33_05130 HCC33_05135	= 1.0000	RESIST	<= 2.0000	SUSC	<= 8.0000	SUSC	<= 0.5000	SUSC	aph(3')-IIIa, ant(9)-Ia	HCC33_05145 HCC33_05180	<= 1.0000	SUSC	> 32.0000	RESIST		= 1.0000	SUSC		= 1.0000	INTER		<= 256.0000	SUSC	<= 2.0000	SUSC	lsaE	HCC33_05130
40436	JAASCD000000000	MN	2016	4	839	3	0.4		<= 0.2500	SUSC	<= 0.1200	SUSC		<= 0.2500	SUSC	tetO	HCC22_08930	> 8.0000	RESIST		ermB	HCC22_09000	> 16.0000	RESIST	> 16.0000	RESIST	> 64.0000	RESIST	> 32.0000	RESIST			= 2.0000	SUSC	<= 4.0000	SUSC		= 1.0000	SUSC		= 0.2500	SUSC		> 256.0000	RESIST	<= 2.0000	SUSC
40437	JAASCE000000000	MO	2017	UND	966	3	0.4		<= 0.2500	SUSC	<= 0.1200	SUSC		<= 0.2500	SUSC	tetO	HCB93_02270	> 8.0000	RESIST		ermB	HCB93_06555	> 16.0000	RESIST	> 16.0000	RESIST	> 64.0000	RESIST	> 32.0000	RESIST			= 2.0000	SUSC	<= 4.0000	SUSC		= 2.0000	SUSC		= 0.2500	SUSC		> 256.0000	RESIST	<= 2.0000	SUSC
40438	JAASCF000000000	ND	2017	2	28	1	0.0666667		<= 0.2500	SUSC	= 0.2500	SUSC		<= 0.2500	SUSC	tetO	HCC11_10190	= 4.0000	RESIST				<= 0.2500	SUSC	<= 2.0000	SUSC	<= 8.0000	SUSC	<= 0.5000	SUSC			<= 1.0000	SUSC	<= 4.0000	SUSC		= 1.0000	SUSC		<= 0.1200	SUSC		<= 256.0000	SUSC	<= 2.0000	SUSC
40439	JAASCG000000000	NE	2017	4	17	4	0.466667		<= 0.2500	SUSC	<= 0.1200	SUSC		<= 0.2500	SUSC	tet(44)*, tetO	HCB78_03695* HCB78_08490	> 8.0000	RESIST	lsaE, lnuB	ermB	HCB78_08310 HCB78_08315 HCB78_03735	> 16.0000	RESIST	> 16.0000	RESIST	> 64.0000	RESIST	> 32.0000	RESIST	ant(6)-Ib	HCB78_03690	= 2.0000	SUSC	= 8.0000	SUSC		= 2.0000	SUSC		= 0.5000	SUSC		> 256.0000	RESIST	<= 2.0000	SUSC	lsaE	HCB78_08310
40440	JAASCH000000000	NE	2016	5	54	2	0.333333		<= 0.2500	SUSC	<= 0.1200	SUSC		<= 0.2500	SUSC	tetM	HCC27_08115	= 8.0000	RESIST		ermB	HCC27_10960	> 16.0000	RESIST	> 16.0000	RESIST	> 64.0000	RESIST	> 32.0000	RESIST			<= 1.0000	SUSC	<= 4.0000	SUSC		= 1.0000	SUSC		= 0.2500	SUSC		<= 256.0000	SUSC	<= 2.0000	SUSC
40441	JAASCI000000000	OH	2017	8	87	2	0.333333		<= 0.2500	SUSC	= 0.2500	SUSC		<= 0.2500	SUSC	tetO	HCB75_06125	> 8.0000	RESIST		ermB	HCB75_06155	> 16.0000	RESIST	> 16.0000	RESIST	> 64.0000	RESIST	> 32.0000	RESIST			= 2.0000	SUSC	<= 4.0000	SUSC		= 2.0000	SUSC		= 0.2500	SUSC		<= 256.0000	SUSC	<= 2.0000	SUSC
40442	JAASCJ000000000	NE	2016	2	28	2	0.333333		<= 0.2500	SUSC	<= 0.1200	SUSC		<= 0.2500	SUSC	tetO	HCB57_05285	= 8.0000	RESIST		ermB	HCB57_10930	> 16.0000	RESIST	> 16.0000	RESIST	> 64.0000	RESIST	> 32.0000	RESIST			<= 1.0000	SUSC	= 8.0000	SUSC		= 2.0000	SUSC		= 0.2500	SUSC		<= 256.0000	SUSC	<= 2.0000	SUSC
40443	JAASCK000000000	OH	2017	15	1312	3	0.4		<= 0.2500	SUSC	<= 0.1200	SUSC		<= 0.2500	SUSC	tetO	HCC23_03045	> 8.0000	RESIST		ermB, ermB*, ermB*	HCC23_02965 HCC23_07835* HCC23_09015*	> 16.0000	RESIST	> 16.0000	RESIST	> 64.0000	RESIST	> 32.0000	RESIST			= 4.0000	SUSC	= 8.0000	SUSC		= 2.0000	SUSC		<= 0.1200	SUSC		> 256.0000	RESIST	<= 2.0000	SUSC
40444	JAASCL000000000	NE	2016	8	87	1	0.0666667		<= 0.2500	SUSC	<= 0.1200	SUSC		<= 0.2500	SUSC	tetO	HCB91_02200	> 8.0000	RESIST				<= 0.2500	SUSC	= 8.0000	SUSC	<= 8.0000	SUSC	= 1.0000	SUSC			= 4.0000	SUSC	= 8.0000	SUSC		= 2.0000	SUSC		= 0.2500	SUSC		<= 256.0000	SUSC	<= 2.0000	SUSC
40445	JAASCM000000000	OH	2016	27	1207	6	0.533333		<= 0.2500	SUSC	= 2.0000	RESIST		<= 0.2500	SUSC	tet(O/W/32/O)	HCC45_00300	> 8.0000	RESIST	lsaE, lnuB	ermB	HCC45_11550 HCC45_11545 HCC45_00285	> 16.0000	RESIST	> 16.0000	RESIST	> 64.0000	RESIST	> 32.0000	RESIST	ant(9)-Ia, ant(6)-Ia	HCC45_11510 HCC45_11520	<= 1.0000	SUSC	<= 4.0000	SUSC		= 2.0000	SUSC		= 0.2500	SUSC		> 256.0000	RESIST	<= 2.0000	SUSC	lsaE	HCC45_11550
40446	JAASCN000000000	OH	2017	7	373	3	0.333333		<= 0.2500	SUSC	<= 0.1200	SUSC		<= 0.2500	SUSC	tetO	HCC17_10295	> 8.0000	RESIST		ermB	HCC17_10225	> 16.0000	RESIST	> 16.0000	RESIST	= 16.0000	SUSC	> 32.0000	RESIST			= 4.0000	SUSC	= 8.0000	SUSC		= 2.0000	SUSC		= 1.0000	INTER		> 256.0000	RESIST	<= 2.0000	SUSC
40447	JAASCO000000000	OH	2016	7	373	3	0.4		<= 0.2500	SUSC	= 0.2500	SUSC		<= 0.2500	SUSC	tetO	HCC05_07130	> 8.0000	RESIST		ermB	HCC05_07060	> 16.0000	RESIST	> 16.0000	RESIST	> 64.0000	RESIST	> 32.0000	RESIST			= 2.0000	SUSC	= 16.0000	SUSC		= 2.0000	SUSC		= 0.5000	SUSC		> 256.0000	RESIST	<= 2.0000	SUSC
40450	JAASCQ000000000	OK	2017	3	108	3	0.4		<= 0.2500	SUSC	<= 0.1200	SUSC		<= 0.2500	SUSC	tetO	HCB88_05660	> 8.0000	RESIST		ermB	HCB88_05585	> 16.0000	RESIST	> 16.0000	RESIST	> 64.0000	RESIST	> 32.0000	RESIST			= 2.0000	SUSC	<= 4.0000	SUSC		= 1.0000	SUSC		= 0.5000	SUSC		> 256.0000	RESIST	<= 2.0000	SUSC
40451	JAASCR000000000	SD	2017	2	1199	3	0.4		<= 0.2500	SUSC	<= 0.1200	SUSC		<= 0.2500	SUSC	tetO	HCB86_11140	> 8.0000	RESIST		ermB	HCB86_11070	> 16.0000	RESIST	> 16.0000	RESIST	> 64.0000	RESIST	> 32.0000	RESIST			<= 1.0000	SUSC	<= 4.0000	SUSC		= 2.0000	SUSC		= 0.2500	SUSC		> 256.0000	RESIST	<= 2.0000	SUSC
40452	JAASCS000000000	TN	2017	3	969	3	0.4		<= 0.2500	SUSC	<= 0.1200	SUSC		<= 0.2500	SUSC	tetO	HCB73_07195	> 8.0000	RESIST		ermB	HCB73_07125	> 16.0000	RESIST	> 16.0000	RESIST	> 64.0000	RESIST	> 32.0000	RESIST			= 2.0000	SUSC	= 8.0000	SUSC		= 2.0000	SUSC		= 0.2500	SUSC		> 256.0000	RESIST	<= 2.0000	SUSC
40453	JAASCT000000000	TX	2016	8	87	2	0.333333		<= 0.2500	SUSC	<= 0.1200	SUSC		<= 0.2500	SUSC	tetO	HCB76_10585	> 8.0000	RESIST		ermB	HCB76_10695	> 16.0000	RESIST	> 16.0000	RESIST	> 64.0000	RESIST	> 32.0000	RESIST			= 4.0000	SUSC	<= 4.0000	SUSC		= 2.0000	SUSC		= 0.2500	SUSC		<= 256.0000	SUSC	<= 2.0000	SUSC
40454	JAASCU000000000	IA	2016	UND	1311	4	0.466667		<= 0.2500	SUSC	= 0.2500	SUSC		= 0.5000	SUSC	tetO	HCC47_07180	> 8.0000	RESIST	lsaE, lnuB	ermB, ermB*, ermB*	HCC47_01315 HCC47_01310 HCC47_07195 HCC47_07490* HCC47_07790*	= 4.0000	RESIST	> 16.0000	RESIST	> 64.0000	RESIST	> 32.0000	RESIST			<= 1.0000	SUSC	<= 4.0000	SUSC		= 2.0000	SUSC		= 0.5000	SUSC		> 256.0000	RESIST	<= 2.0000	SUSC	lsaE	HCC47_01315
40455	JAASCV000000000	KY	2016	9	790	1	0.0666667		<= 0.2500	SUSC	<= 0.1200	SUSC		<= 0.2500	SUSC	tetM	HCC15_08930	> 8.0000	RESIST				<= 0.2500	SUSC	= 8.0000	SUSC	<= 8.0000	SUSC	= 1.0000	SUSC			= 4.0000	SUSC	= 16.0000	SUSC		= 2.0000	SUSC		= 0.5000	SUSC		<= 256.0000	SUSC	<= 2.0000	SUSC
40456	JAASCW000000000	MA	2016	12	985	5	0.533333		<= 0.2500	SUSC	= 2.0000	RESIST		= 4.0000	INTER	tetO	HCC31_08575	> 8.0000	RESIST	lsaE, lnuB	ermB, ermB	HCC31_10230 HCC31_10235 HCC31_04525 HCC31_06795	> 16.0000	RESIST	> 16.0000	RESIST	> 64.0000	RESIST	> 32.0000	RESIST	ant(6)-Ia, ant(9)-Ia	HCC31_10260 HCC31_10270	= 2.0000	SUSC	= 8.0000	SUSC		= 2.0000	SUSC		= 0.5000	SUSC		> 256.0000	RESIST	<= 2.0000	SUSC	lsaE	HCC31_10230
40457	JAASCX000000000	MI	2016	3	54	4	0.2		<= 0.2500	SUSC	<= 0.1200	SUSC		<= 0.2500	SUSC	tetT	HCC25_04235	= 4.0000	RESIST	lsaE, lnuB	erm47	HCC25_11300 HCC25_11295 HCC25_04215	= 1.0000	RESIST	= 16.0000	SUSC	<= 8.0000	SUSC	= 1.0000	SUSC	aph(3')-IIIa, ant(6)-Ia, ant(9)-Ia, ant(6)-Ia	HCC25_04335 HCC25_04345 HCC25_11320 HCC25_11330	<= 1.0000	SUSC	<= 4.0000	SUSC		= 1.0000	SUSC		= 0.2500	SUSC		<= 256.0000	SUSC	<= 2.0000	SUSC	lsaE	HCC25_11300
40458	JAASCY000000000	MN	2016	4	17	1	0.0666667		<= 0.2500	SUSC	<= 0.1200	SUSC		<= 0.2500	SUSC			= 1.0000	INTER				<= 0.2500	SUSC	= 4.0000	SUSC	<= 8.0000	SUSC	= 1.0000	SUSC			= 4.0000	SUSC	= 8.0000	SUSC		= 2.0000	SUSC		= 0.2500	SUSC		> 256.0000	RESIST	<= 2.0000	SUSC
40459	JAASCZ000000000	NE	2016	7	373	3	0.4		<= 0.2500	SUSC	<= 0.1200	SUSC		<= 0.2500	SUSC	tetO	HCC06_01770	> 8.0000	RESIST		ermB	HCC06_01700	> 16.0000	RESIST	> 16.0000	RESIST	> 64.0000	RESIST	> 32.0000	RESIST			= 2.0000	SUSC	= 8.0000	SUSC		= 2.0000	SUSC		= 0.5000	SUSC		> 256.0000	RESIST	<= 2.0000	SUSC
40460	JAASDA000000000	NE	2016	2	961	1	0.0666667		<= 0.2500	SUSC	<= 0.1200	SUSC		<= 0.2500	SUSC	tetO	HCB95_04300	> 8.0000	RESIST				<= 0.2500	SUSC	= 8.0000	SUSC	<= 8.0000	SUSC	<= 0.5000	SUSC			= 2.0000	SUSC	<= 4.0000	SUSC		= 2.0000	SUSC		= 0.2500	SUSC		<= 256.0000	SUSC	<= 2.0000	SUSC
40461	JAASDB000000000	TN	2016	1/2	28	1	0.0666667		<= 0.2500	SUSC	<= 0.1200	SUSC		<= 0.2500	SUSC	tetO	HCB81_02880	= 8.0000	RESIST				<= 0.2500	SUSC	<= 2.0000	SUSC	<= 8.0000	SUSC	<= 0.5000	SUSC			<= 1.0000	SUSC	<= 4.0000	SUSC		= 1.0000	SUSC		<= 0.1200	SUSC		<= 256.0000	SUSC	<= 2.0000	SUSC
40462	JAASDC000000000	AR	2017	9	1198	2	0.333333		<= 0.2500	SUSC	<= 0.1200	SUSC		<= 0.2500	SUSC	tetM	HCC19_04160	> 8.0000	RESIST		ermB	HCC19_03695	> 16.0000	RESIST	> 16.0000	RESIST	> 64.0000	RESIST	> 32.0000	RESIST			= 4.0000	SUSC	= 16.0000	SUSC		= 2.0000	SUSC		= 0.5000	SUSC		<= 256.0000	SUSC	<= 2.0000	SUSC
40463	JAASDD000000000	HI	2017	17	778	2	0.333333		<= 0.2500	SUSC	<= 0.1200	SUSC		<= 0.2500	SUSC	tetO	HCC04_01365	> 8.0000	RESIST		ermB	HCC04_01435	> 16.0000	RESIST	> 16.0000	RESIST	> 64.0000	RESIST	> 32.0000	RESIST			<= 1.0000	SUSC	<= 4.0000	SUSC		= 1.0000	SUSC		<= 0.1200	SUSC		<= 256.0000	SUSC	<= 2.0000	SUSC
40464	JAASDE000000000	IL	2017	3	27	2	0.333333		<= 0.2500	SUSC	<= 0.1200	SUSC		<= 0.2500	SUSC	tetO	HCB92_01945	= 8.0000	RESIST		ermB	HCB92_00095	> 16.0000	RESIST	> 16.0000	RESIST	> 64.0000	RESIST	> 32.0000	RESIST			= 2.0000	SUSC	= 16.0000	SUSC		= 2.0000	SUSC		= 0.5000	SUSC		<= 256.0000	SUSC	<= 2.0000	SUSC
40465	JAASDF000000000	IL	2017	3	1197	1	0.0666667		<= 0.2500	SUSC	<= 0.1200	SUSC		<= 0.2500	SUSC	tetO	HCB90_06830	> 8.0000	RESIST				<= 0.2500	SUSC	= 4.0000	SUSC	<= 8.0000	SUSC	<= 0.5000	SUSC			= 2.0000	SUSC	<= 4.0000	SUSC		= 2.0000	SUSC		= 0.2500	SUSC		<= 256.0000	SUSC	<= 2.0000	SUSC
40466	JAASDG000000000	MI	2017	2	28	1	0.0666667		<= 0.2500	SUSC	<= 0.1200	SUSC		<= 0.2500	SUSC	tetO	HCB85_05865	= 4.0000	RESIST				<= 0.2500	SUSC	<= 2.0000	SUSC	<= 8.0000	SUSC	<= 0.5000	SUSC			<= 1.0000	SUSC	<= 4.0000	SUSC		= 1.0000	SUSC		<= 0.1200	SUSC		<= 256.0000	SUSC	<= 2.0000	SUSC
40467	JAASDH000000000	MN	2017	18	76	3	0.4		<= 0.2500	SUSC	= 0.2500	SUSC		<= 0.2500	SUSC	tetO	HCC28_02600	> 8.0000	RESIST		ermB	HCC28_02530	> 16.0000	RESIST	> 16.0000	RESIST	> 64.0000	RESIST	> 32.0000	RESIST			= 2.0000	SUSC	= 8.0000	SUSC		= 2.0000	SUSC		= 0.2500	SUSC		> 256.0000	RESIST	<= 2.0000	SUSC
40468	JAASDI000000000	NE	2017	9	1206	3	0.4		<= 0.2500	SUSC	= 1.0000	RESIST		<= 0.2500	SUSC	tetO	HCC58_08470	> 8.0000	RESIST		ermB, ermB*, ermB*	HCC58_02470 HCC58_08625* HCC58_09420*	> 16.0000	RESIST	> 16.0000	RESIST	> 64.0000	RESIST	> 32.0000	RESIST			= 4.0000	SUSC	= 8.0000	SUSC		= 2.0000	SUSC		= 0.2500	SUSC		<= 256.0000	SUSC	<= 2.0000	SUSC
40469	JAASDJ000000000	NE	2017	8	87	2	0.333333		<= 0.2500	SUSC	<= 0.1200	SUSC		<= 0.2500	SUSC	tetO	HCC20_04415	> 8.0000	RESIST		ermB	HCC20_11815	> 16.0000	RESIST	> 16.0000	RESIST	> 64.0000	RESIST	> 32.0000	RESIST			= 4.0000	SUSC	= 16.0000	SUSC		= 2.0000	SUSC		= 0.5000	SUSC		<= 256.0000	SUSC	<= 2.0000	SUSC
40470	JAASDK000000000	OH	2017	7	373	3	0.4		<= 0.2500	SUSC	<= 0.1200	SUSC		<= 0.2500	SUSC	tetO	HCC10_10270	= 8.0000	RESIST		ermB	HCC10_10340	> 16.0000	RESIST	> 16.0000	RESIST	> 64.0000	RESIST	> 32.0000	RESIST			= 4.0000	SUSC	= 8.0000	SUSC		= 2.0000	SUSC		= 0.5000	SUSC		> 256.0000	RESIST	<= 2.0000	SUSC
40471	JAASDL000000000	OH	2017	UND	28	2	0.333333		<= 0.2500	SUSC	<= 0.1200	SUSC		<= 0.2500	SUSC	tetO	HCB74_10965	> 8.0000	RESIST		ermB	HCB74_10060	> 16.0000	RESIST	> 16.0000	RESIST	> 64.0000	RESIST	> 32.0000	RESIST			= 2.0000	SUSC	<= 4.0000	SUSC		= 2.0000	SUSC		= 0.2500	SUSC		<= 256.0000	SUSC	<= 2.0000	SUSC
40472	JAASDM000000000	OK	2017	10	1196	2	0.333333		<= 0.2500	SUSC	<= 0.1200	SUSC		<= 0.2500	SUSC	tetO	HCB87_09385	> 8.0000	RESIST		ermB	HCB87_09315	> 16.0000	RESIST	> 16.0000	RESIST	> 64.0000	RESIST	> 32.0000	RESIST			= 2.0000	SUSC	<= 4.0000	SUSC		= 2.0000	SUSC		= 0.5000	SUSC		<= 256.0000	SUSC	<= 2.0000	SUSC
40473	JAASDN000000000	MN	2017	7	94	2	0.333333		<= 0.2500	SUSC	<= 0.1200	SUSC		<= 0.2500	SUSC	tetO	HCB96_07855	> 8.0000	RESIST		ermB	HCB96_07925	> 16.0000	RESIST	> 16.0000	RESIST	> 64.0000	RESIST	> 32.0000	RESIST			= 2.0000	SUSC	<= 4.0000	SUSC		= 2.0000	SUSC		= 0.2500	SUSC		<= 256.0000	SUSC	<= 2.0000	SUSC
40521	JAASDO000000000	KS	2017	9	790	3	0.0666667		<= 0.2500	SUSC	<= 0.1200	SUSC		<= 0.2500	SUSC	tetM, tetM	HCC38_03575 HCC38_10415	> 8.0000	RESIST				<= 0.2500	SUSC	= 8.0000	SUSC	<= 8.0000	SUSC	= 2.0000	SUSC			= 4.0000	SUSC	= 16.0000	SUSC		= 2.0000	SUSC		= 0.5000	SUSC		<= 256.0000	SUSC	<= 2.0000	SUSC
40522	JAASDP000000000	TN	2017	2	28	4	0.266667		<= 0.2500	SUSC	<= 0.1200	SUSC		<= 0.2500	SUSC	tetO	HCB66_02665	> 8.0000	RESIST				<= 0.2500	SUSC	<= 2.0000	SUSC	<= 8.0000	SUSC	<= 0.5000	SUSC			= 4.0000	SUSC	> 32.0000	RESIST		= 2.0000	SUSC		= 2.0000	RESIST		> 256.0000	RESIST	> 2.0000	INTER
40524	JAASDR000000000	MN	2017	7	94	3	0.4		<= 0.2500	SUSC	<= 0.1200	SUSC		<= 0.2500	SUSC	tetO	HCC12_08950	> 8.0000	RESIST		ermB	HCC12_09020	> 16.0000	RESIST	> 16.0000	RESIST	> 64.0000	RESIST	> 32.0000	RESIST			= 2.0000	SUSC	<= 4.0000	SUSC		= 4.0000	INTER		= 0.5000	SUSC		> 256.0000	RESIST	<= 2.0000	SUSC
40525	JAASDS000000000	IL	2016	2	28	2	0.333333		<= 0.2500	SUSC	<= 0.1200	SUSC		<= 0.2500	SUSC	tetO	HCB98_00820	> 8.0000	RESIST		ermB	HCB98_00690	> 16.0000	RESIST	> 16.0000	RESIST	> 64.0000	RESIST	> 32.0000	RESIST			= 2.0000	SUSC	= 8.0000	SUSC		= 2.0000	SUSC		= 0.2500	SUSC		<= 256.0000	SUSC	<= 2.0000	SUSC
40526	JAASDT000000000	AR	2016	2	28	1	0.0666667		<= 0.2500	SUSC	<= 0.1200	SUSC		<= 0.2500	SUSC	tetO	HCB70_02895	= 8.0000	RESIST				<= 0.2500	SUSC	<= 2.0000	SUSC	<= 8.0000	SUSC	<= 0.5000	SUSC			<= 1.0000	SUSC	<= 4.0000	SUSC		= 1.0000	SUSC		= 0.2500	SUSC		<= 256.0000	SUSC	<= 2.0000	SUSC
40527	JAASDU000000000	MI	2016	23	108	3	0.4		<= 0.2500	SUSC	<= 0.1200	SUSC		= 1.0000	SUSC	tetO	HCC00_00660	> 8.0000	RESIST		ermB	HCC00_00590	> 16.0000	RESIST	> 16.0000	RESIST	> 64.0000	RESIST	> 32.0000	RESIST			= 2.0000	SUSC	= 8.0000	SUSC		= 2.0000	SUSC		= 0.2500	SUSC		> 256.0000	RESIST	<= 2.0000	SUSC
40529	JAASDV000000000	SD	2016	9	1210	4	0.466667		<= 0.2500	SUSC	<= 0.1200	SUSC		<= 0.2500	SUSC	tet(O/W/32/O)	HCC50_10760	> 8.0000	RESIST	lsaE, lnuB	ermB	HCC50_02810 HCC50_02815 HCC50_05200	> 16.0000	RESIST	> 16.0000	RESIST	> 64.0000	RESIST	> 32.0000	RESIST	ant(6)-Ia*, ant(9)-Ia	HCC50_02820* HCC50_02830	= 2.0000	SUSC	= 8.0000	SUSC		= 2.0000	SUSC		= 0.5000	SUSC		> 256.0000	RESIST	<= 2.0000	SUSC	lsaE	HCC50_02810
40530	JAASDW000000000	MO	2016	2	28	1	0.0666667		<= 0.2500	SUSC	<= 0.1200	SUSC		<= 0.2500	SUSC	tetO	HCB80_04605	= 8.0000	RESIST		ermB, ermB*	HCB80_11255 HCB80_11315	<= 0.2500	SUSC	<= 2.0000	SUSC	<= 8.0000	SUSC	<= 0.5000	SUSC			<= 1.0000	SUSC	<= 4.0000	SUSC		= 1.0000	SUSC		<= 0.1200	SUSC		<= 256.0000	SUSC	<= 2.0000	SUSC
40531	JAASDX000000000	OH	2016	2	28	1	0.0666667		<= 0.2500	SUSC	<= 0.1200	SUSC		<= 0.2500	SUSC	tetO	HCB84_06755	= 8.0000	RESIST				<= 0.2500	SUSC	= 4.0000	SUSC	<= 8.0000	SUSC	<= 0.5000	SUSC			<= 1.0000	SUSC	<= 4.0000	SUSC		= 2.0000	SUSC		<= 0.1200	SUSC		<= 256.0000	SUSC	<= 2.0000	SUSC
40532	JAASDY000000000	MO	2016	2	28	1	0.0666667		<= 0.2500	SUSC	<= 0.1200	SUSC		<= 0.2500	SUSC	tetO	HCB79_08290	= 4.0000	RESIST				<= 0.2500	SUSC	<= 2.0000	SUSC	<= 8.0000	SUSC	<= 0.5000	SUSC			<= 1.0000	SUSC	<= 4.0000	SUSC		= 1.0000	SUSC		<= 0.1200	SUSC		<= 256.0000	SUSC	<= 2.0000	SUSC
40533	JAASDZ000000000	IL	2017	14	1	2	0.133333		<= 0.2500	SUSC	<= 0.1200	SUSC		<= 0.2500	SUSC	tetO	HCC29_08530	> 8.0000	RESIST				<= 0.2500	SUSC	= 4.0000	SUSC	<= 8.0000	SUSC	= 1.0000	SUSC			= 4.0000	SUSC	= 8.0000	SUSC		= 2.0000	SUSC		= 0.5000	SUSC		> 256.0000	RESIST	<= 2.0000	SUSC
40534	JAASEA000000000	IL	2017	8	87	2	0.333333		<= 0.2500	SUSC	<= 0.1200	SUSC		<= 0.2500	SUSC	tetO	HCC07_02420	> 8.0000	RESIST		ermB	HCC07_11685	> 16.0000	RESIST	> 16.0000	RESIST	> 64.0000	RESIST	> 32.0000	RESIST			= 4.0000	SUSC	= 16.0000	SUSC		= 2.0000	SUSC		= 0.5000	SUSC		<= 256.0000	SUSC	<= 2.0000	SUSC
40535	JAASEB000000000	SD	2017	8	87	2	0.333333		<= 0.2500	SUSC	<= 0.1200	SUSC		<= 0.2500	SUSC	tetO	HCC32_00165	> 8.0000	RESIST		ermB	HCC32_00135	> 16.0000	RESIST	> 16.0000	RESIST	> 64.0000	RESIST	> 32.0000	RESIST			= 4.0000	SUSC	= 8.0000	SUSC		= 2.0000	SUSC		= 0.2500	SUSC		<= 256.0000	SUSC	<= 2.0000	SUSC
40449	JAASCP000000000	OK	2017	2	28	2	0.133333		<= 0.2500	SUSC	<= 0.1200	SUSC		<= 0.2500	SUSC	tetO	HCB56_06035	> 8.0000	RESIST				<= 0.2500	SUSC	= 8.0000	SUSC	<= 8.0000	SUSC	<= 0.5000	SUSC			= 4.0000	SUSC	= 32.0000	RESIST		= 2.0000	SUSC		= 0.5000	SUSC		<= 256.0000	SUSC	<= 2.0000	SUSC
40523	JAASDQ000000000	MN	2017	1/2	28	2	0.133333		<= 0.2500	SUSC	<= 0.1200	SUSC		<= 0.2500	SUSC	tetO	HCB65_10155	> 8.0000	RESIST				<= 0.2500	SUSC	= 8.0000	SUSC	<= 8.0000	SUSC	<= 0.5000	SUSC			= 4.0000	SUSC	= 32.0000	RESIST		= 2.0000	SUSC		= 0.5000	SUSC		<= 256.0000	SUSC	<= 2.0000	SUSC
[truncated: 4 more columns]

## Sheet: AMR Figure Information
AMR Region Figures: Additional Information
	Figure 2	Genomic organization and alignment of the region containing the lsaE, lnuB, ant(6)-Ia, and ant(9)-Ia genes.
		Isolate	contig	aligned length	start	stop	included loci
		40445	33	10225	15380	5156	HCC45_11565 - HCC45_11505
		40529	2	23383	80542	103924	HCC50_02750 - HCC50_02885
		40432	1	29961	64571	91531	HCC21_00300 - HCC21_00455
		31872	27	8051	100615	108665	HCC68_07600 - HCC68_07645
		40456	34	9868	580	10447	HCC31_10230 - HCC31_10295
		CP040850		10226	140467	150692	FHK66_14545 - FHK66_14600
	Figure 3	Genomic organization and alignment of the region containing the ant(6)-Ia, sat4, and aph(3')-IIIa genes.
		Isolate	contig	aligned length	start	stop	included loci
		30183	13	17252	177293	160042	HCC46_09250 - HCC46_09140
		30076	33	10679	1	10679	HCC69_10200 - HCC69_10260
		30076	40	7199	1	7199	HCC69_11245 - HCC69_11280
		40457	25	9835	9835	1	HCC25_11330 - HCC25_11275
		40457	4	7057	167661	160605	HCC25_04345 - HCC25_04295
		MG957432		13500	1352	14851	orf4 - orf17		This sequence doesn't have normal locus_tags
		MG812141		14650	30592	45241	Er0106_033 - Er0106_049
	Figure 4	Genomic organization and alignment of the region containing the vgb and vat genes.
		Isolate	contig	aligned length	start	stop	included loci
		30428	12	5963	64443	70405	HCC56_08356 - HCC56_08400
		32052	11	7273	242569	249841	HCB68_06320 - HCB68_06370
		40422	45	8999	3387	12385	HCC13_09760 - HCC13_09800
		MN270260		4447	1762	6208			This sequence has no locus_tags at all

## Sheet: Figure 2 Matrices
Gene	31872 lsaE	40432 lsaE	40456 lsaE	40529 lsaE	CP040850 lsaE	40445 lsaE
31872 lsaE		100	100	100	100	98.52
40432 lsaE	100		100	100	100	98.52
40456 lsaE	100	100		100	100	98.52
40529 lsaE	100	100	100		100	98.52
CP040850 lsaE	100	100	100	100		98.52
40445 lsaE	98.52	98.52	98.52	98.52	98.52
Gene	31872 lnuB	40432 lnuB	40456 lnuB	40529 lnuB	CP040850 lnuB	40445 lnuB
31872 lnuB		100	100	100	100	96.89
40432 lnuB	100		100	100	100	96.89
40456 lnuB	100	100		100	100	96.89
40529 lnuB	100	100	100		100	96.89
CP040850 lnuB	100	100	100	100		96.89
40445 lnuB	96.89	96.89	96.89	96.89	96.89
Gene	31872 ant(6)-Ia	40432 ant(6)-Ia	40456 ant(6)-Ia	CP040850 ant(6)-Ia	40529 ant(6)-Ia	40445 ant(6)-Ia
31872 ant(6)-Ia		100	100	100	100	99.88
40432 ant(6)-Ia	100		100	100	100	99.88
40456 ant(6)-Ia	100	100		100	100	99.88
CP040850 ant(6)-Ia	100	100	100		100	99.88
40529 ant(6)-Ia	100	100	100	100		99.83
40445 ant(6)-Ia	99.88	99.88	99.88	99.88	99.83
Gene	31872 ant(9)-Ia	40432 ant(9)-Ia	40445 ant(9)-Ia	40529 ant(9)-Ia	CP040850 ant(9)-Ia	40456 ant(9)-Ia
31872 ant(9)-Ia		99.88	99.88	99.88	99.88	99.51
40432 ant(9)-Ia	99.88		100	100	100	99.63
40445 ant(9)-Ia	99.88	100		100	100	99.63
40529 ant(9)-Ia	99.88	100	100		100	99.63
CP040850 ant(9)-Ia	99.88	100	100	100		99.63
40456 ant(9)-Ia	99.51	99.63	99.63	99.63	99.63

## Sheet: Figure 3 Matrices
Gene	30076 ant(6)-Ia (orange)	30183 ant(6)-Ia (orange)	40457 ant(6)-Ia (orange)	MG812141 ant(6)-Ia (orange)	MG957432 ant(6)-Ia (orange)
30076 ant(6)-Ia (orange)		100	100	100	100
30183 ant(6)-Ia (orange)	100		100	100	100
40457 ant(6)-Ia (orange)	100	100		100	100
MG812141 ant(6)-Ia (orange)	100	100	100		100
MG957432 ant(6)-Ia (orange)	100	100	100	100
Gene	30076 ant(9)-Ia	30183 ant(9)-Ia	40457 ant(9)-Ia	MG812141 ant(9)-Ia	MG957432 ant(9)-Ia
30076 ant(9)-Ia		100	100	100	100
30183 ant(9)-Ia	100		100	100	100
40457 ant(9)-Ia	100	100		100	100
MG812141 ant(9)-Ia	100	100	100		100
MG957432 ant(9)-Ia	100	100	100	100
Gene	30076 lsaE	30183 lsaE	40457 lsaE	MG812141 lsaE	MG957432 lsaE
30076 lsaE		100	100	100	100
30183 lsaE	100		100	100	100
40457 lsaE	100	100		100	100
MG812141 lsaE	100	100	100		100
MG957432 lsaE	100	100	100	100
Gene	30076 lnuB	30183 lnuB	40457 lnuB	MG812141 lnuB	MG957432 lnuB
30076 lnuB		100	100	100	100
30183 lnuB	100		100	100	100
40457 lnuB	100	100		100	100
MG812141 lnuB	100	100	100		100
MG957432 lnuB	100	100	100	100
Gene	30076 ant(6)-Ia (red)	30183 ant(6)-Ia (red)	40457 ant(6)-Ia (red)	MG957432 ant(6)-Ia (red)	MG812141 ant(6)-Ia (red)
30076 ant(6)-Ia (red)		100	100	100	91.93
30183 ant(6)-Ia (red)	100		100	100	92.63
40457 ant(6)-Ia (red)	100	100		100	92.63
MG957432 ant(6)-Ia (red)	100	100	100		92.63
MG812141 ant(6)-Ia (red)	91.93	92.63	92.63	92.63
Gene	30076 sat4	MG812141 sat4	MG957432 sat4	30183 sat4	40457 sat4
30076 sat4		100	100	97.79	97.79
MG812141 sat4	100		100	97.79	97.79
MG957432 sat4	100	100		97.79	97.79
30183 sat4	97.79	97.79	97.79		100
40457 sat4	97.79	97.79	97.79	100
Gene	30076 aph(3')-IIIa	30183 aph(3')-IIIa	40457 aph(3')-IIIa	MG812141 aph(3')-IIIa	MG957432 aph(3')-IIIa
30076 aph(3')-IIIa		100	100	100	100
30183 aph(3')-IIIa	100		100	100	100
40457 aph(3')-IIIa	100	100		100	100
MG812141 aph(3')-IIIa	100	100	100		100
MG957432 aph(3')-IIIa	100	100	100	100

## Sheet: Figure 4 Matrices
Gene	30428 vgb	32052 vgb	40422 vgb	MN270260 vgb
30428 vgb		100	100	100
32052 vgb	100		100	100
40422 vgb	100	100		100
MN270260 vgb	100	100	100
Gene	30428 vat	32052 vat	40422 vat	MN270260 vat
30428 vat		100	100	90.61
32052 vat	100		100	90.61
40422 vat	100	100		90.61
MN270260 vat	90.61	90.61	90.61
