# Supplementary material for: Comparative virulence and antimicrobial resistance distribution of Streptococcus suis isolates obtained from the United States
Source: Front Microbiol. 2022 Nov 10;13:1043529. doi: 10.3389/fmicb.2022.1043529 (PMC9687383; doi:10.3389/fmicb.2022.1043529)
Supplement: Supplementary file 3 [file Table_3.XLSX]

## Sheet: MGE List
Representative MGE ID or Plasmid ID	Isolate	chromosome_contig	coord1	coord2	Length (bp)	MGE Type	Group II Intron (locus_tags)	Serine Integrase (pfam, locus_tags)	Tyrosine Integrase (pfam or tigr, locus_tags)	Relaxases (locus_tags)	Transposases (locus_tags)	AMR gene (locus_tag)	locus_tags	All isolates containg MGE ID
c101_g41_s101	ISU2614	CP031377	1326618	1326778	160	Islet							0	29992 30040 30068 30114 30118 30192 30815 31869 31877 34195 34638 39556 40417 40419 40421 40423 40427 40428 40435 40438 40442 40449 40460 40461 40464 40466 40471 40522 40523 40525 40526 40530 40531 40532 ISU2414 ISU2514 ISU2614 ISU2660
c103_g42_s383	30040	30040_c23	91828	101267	9439	IS Element			HCC48_08880				HCC48_08800 HCC48_08805 HCC48_08810 HCC48_08815 HCC48_08820 HCC48_08825 HCC48_08830 HCC48_08835 HCC48_08840 HCC48_08845 HCC48_08850 HCC48_08855 HCC48_08860 HCC48_08865 HCC48_08870 HCC48_08875 HCC48_08880 HCC48_08885	29992 30040 30068 30114 30118 30192 30815 31877 34195 34638 39556 40417 40419 40421 40423 40427 40428 40435 40438 40442 40443 40449 40460 40461 40466 40471 40522 40523 40525 40526 40530 40531 40532 ISU2414 ISU2614 ISU2660
c1042_g112_s1004	ISU2414	CP030023	208122	209170	1048	IS Element					DK877_01200		DK877_01190 DK877_01200	29992 34195 34638 40417 40423 40427 40438 40442 40449 40461 40466 40471 40522 40526 40530 ISU2414
c1056_g113_s1056	ISU2414	CP030023	1898904	1916332	17428	IME			DK877_09815		DK877_09780, DK877_09785	ant(9)-Ia (DK877_09725), lnuB (DK877_09745), lsaE (DK877_09750)	DK877_09705 DK877_09710 DK877_09715 DK877_09720 DK877_09725 DK877_09730 DK877_09735 DK877_09740 DK877_09745 DK877_09750 DK877_09755 DK877_09760 DK877_09765 DK877_09770 DK877_09775 DK877_09780 DK877_09785 DK877_09790 DK877_09795 DK877_09800 DK877_09805 DK877_09810 DK877_09815 DK877_09820	ISU2414
c1061_g114_s1061	ISU2414	CP030023	2061005	2071164	10159	Unclassified Genomic Island			DK877_10550				DK877_10550 DK877_10555 DK877_10560 DK877_10565 DK877_10570 DK877_10575 DK877_10580 DK877_10585 DK877_10590 DK877_10595 DK877_10600 DK877_10605 DK877_10610 DK877_10615 DK877_10620	ISU2414
c1063_g85_s1063	ISU2414	CP030023	2193173	2206604	13431	IS Element, Prophage, IME			DK877_11300		DK877_11220; DK877_11230		DK877_11215 DK877_11220 DK877_11225 DK877_11230 DK877_11235 DK877_11240 DK877_11245 DK877_11250 DK877_11255 DK877_11260 DK877_11265 DK877_11270 DK877_11275 DK877_11280 DK877_11285 DK877_11290 DK877_11295 DK877_11300	29992 30040 30192 31877 34195 34638 40417 40419 40421 40423 40427 40428 40435 40438 40442 40449 40461 40464 40466 40471 40522 40523 40526 40530 40531 40532 ISU2414
c108_g43_s108	30192	30192_c1	37505	38792	1287	Islet							HCC52_00185 HCC52_00190	30040 30192 31877 40428 40460 ISU2414 ISU2660
c10909_g20_s1357	ISU2614	CP031377	343337	344807	1470	IS Element					DK237_01855		DK237_01855	29898 29932 29992 30040 30068 30087 30114 30118 30192 30212 30413 30428 30807 30815 31869 31877 34114 34195 34638 37889 37904 38529 38728 38807 39556 40417 40418 40419 40420 40421 40423 40426 40427 40428 40429 40431 40433 40435 40436 40437 40438 40439 40441 40442 40444 40446 40447 40449 40450 40451 40452 40453 40458 40459 40460 40461 40464 40465 40466 40469 40470 40471 40473 40522 40523 40524 405…
c11270_g20_s11204	ISU2514	CP030020	1517002	1669690	152688	IS Element, IME			DK875_08425		DK875_07810, DK875_07875, DK875_07905, DK875_07990, DK875_08145, DK875_08220, DK875_08355, DK875_08505, DK875_08600, DK875_08615, DK875_08620		DK875_07810 DK875_07815 DK875_07820 DK875_07825 DK875_07830 DK875_07835 DK875_07840 DK875_07845 DK875_07850 DK875_07855 DK875_07860 DK875_07865 DK875_07870 DK875_07875 DK875_07880 DK875_07885 DK875_07890 DK875_07895 DK875_07900 DK875_07905 DK875_07910 DK875_07915 DK875_07920 DK875_07925 DK875_07930 DK875_07935 DK875_07940 DK875_07945 DK875_07950 DK875_07955 DK875_07960 DK875_07965 DK875_07970 DK8…	29992 34195 34638 40417 40419 40421 40423 40427 40435 40438 40449 40461 40466 40522 40523 40526 40530 40531 40532
c11960_g1_s2907	ISU2812	CP030015	2226114	2227346	1232	IS Element					A7J09_10850		A7J09_10850	40426 40463 40467 40472 ISU2812
c11963_g20_s2964	ISU2812	CP030015	2369326	2370739	1413	IS Element					A7J09_11630		A7J09_11630	40425 40463 40467 ISU2812
c11998_g90_s3261	ISU2812	CP030015	1012511	1014738	2227	IS Element					A7J09_05030, A7J09_05035		A7J09_05030 A7J09_05035 A7J09_05040 A7J09_05045	ISU2812
c1221_g118_s5962	40426	40426_c13	1	1475	1538	IS Element					HCC26_03080		HCC26_03080	40426 40445
c1226_g44_s6918	40447	40447_c2	174749	176187	1438	IS Element					HCC05_01605		HCC05_01605	29898 30087 30212 30413 34114 37910 38529 38728 40420 40431 40433 40436 40437 40446 40447 40450 40451 40452 40459 40463 40465 40470 40472 40473 40524 40527 ISU2812
c15303_g20_s3003	ISU2812	CP030015	867000	869736	2736	IS Element					A7J09_04250, A7J09_04255		A7J09_04250 A7J09_04255 A7J09_04260	40425 40463 40467 ISU2812
c15305_g20_s4133	ISU2812	CP030015	873942	876773	2831	IS Element					A7J09_04285, A7J09_04290		A7J09_04285 A7J09_04290 A7J09_04295	40425 40463 40467 ISU2812
c15725_g111_s1369	ISU2614	CP031377	1590981	1759939	168958	IS Element, Prophage, IME			DK237_08810, DK237_09150		DK237_08255, DK237_08800, DK237_08820, DK237_09010		DK237_08255 DK237_08260 DK237_08265 DK237_08270 DK237_08275 DK237_08280 DK237_08285 DK237_08290 DK237_08295 DK237_08300 DK237_08305 DK237_08310 DK237_08315 DK237_08320 DK237_08325 DK237_08330 DK237_08335 DK237_08340 DK237_08345 DK237_08350 DK237_08355 DK237_08360 DK237_08365 DK237_08370 DK237_08375 DK237_08380 DK237_08385 DK237_08390 DK237_08395 DK237_08400 DK237_08405 DK237_08415 DK237_08420 DK2…	29992 30040 30114 30118 30192 31877 34638 39556 40417 40419 40421 40423 40427 40428 40435 40438 40449 40460 40461 40466 40471 40523 40525 40526 40530 40531 40532 ISU2414 ISU2614 ISU2660
c15726_g111_s963	ISU2414	CP030023	439752	608725	168973	IS Element, Prophage, IME			DK877_02350, DK877_02690		DK877_02490, DK877_02680, DK877_03245		DK877_02350 DK877_02355 DK877_02360 DK877_02365 DK877_02370 DK877_02375 DK877_02380 DK877_02385 DK877_02390 DK877_02395 DK877_02400 DK877_02405 DK877_02410 DK877_02415 DK877_02420 DK877_02425 DK877_02430 DK877_02435 DK877_02440 DK877_02445 DK877_02450 DK877_02455 DK877_02460 DK877_02465 DK877_02470 DK877_02475 DK877_02480 DK877_02485 DK877_02490 DK877_02495 DK877_02500 DK877_02505 DK877_02510 DK8…	29992 30040 30114 30118 30192 31877 34638 39556 40417 40419 40421 40423 40427 40428 40435 40438 40449 40460 40461 40466 40471 40523 40525 40526 40530 40531 40532 ISU2414 ISU2614 ISU2660
c16414_g88_s7117	ISU2714	CP030022	1121914	1123451	1537	IS Element					DK876_05735		DK876_05735	29862 29898 29932 30087 30212 30413 30428 34114 37889 37904 38529 38728 38807 40418 40420 40429 40431 40432 40433 40436 40437 40441 40444 40446 40447 40450 40451 40452 40453 40456 40459 40463 40465 40467 40469 40470 40472 40473 40524 40527 40534 40535 ISU2812 SRD478
c167_g20_s2143	30413	30413_c48	599	2013	1414	IS Element					HCC64_10600		HCC64_10600	29898 30087 30212 30413 34114 38529 38728 40420 40431 40433 40436 40437 40450 40451 40452 40465 40467 40470 40472 40473 40524 40527
c17_g10_s455	40533	40533_c7	150097	150198	101	Islet							HCC29_05275	40432 40468 40529 SRD478
c1703_g122_s1703	ISU2514	CP030020	1299967	1332244	32277	IS Element, IME		DK875_06610, DK875_06650		DK875_06660, DK875_06675	DK875_06595, DK875_06670	ermB (DK875_06640)	DK875_06595 DK875_06600 DK875_06605 DK875_06610 DK875_06615 DK875_06620 DK875_06625 DK875_06630 DK875_06635 DK875_06640 DK875_06645 DK875_06650 DK875_06655 DK875_06660 DK875_06665 DK875_06670 DK875_06675 DK875_06680 DK875_06685 DK875_06690 DK875_06695 DK875_06700 DK875_06705 DK875_06710 DK875_06715 DK875_06720 DK875_06725 DK875_06730 DK875_06735 DK875_06740 DK875_06745 DK875_06750 DK875_06755 DK8…	ISU2514
c1705_g123_s1705	ISU2514	CP030020	1150944	1295351	144407	IS Element					DK875_05845, DK875_06335, DK875_06345, DK875_06355, DK875_06410		DK875_05845 DK875_05850 DK875_05855 DK875_05860 DK875_05865 DK875_05870 DK875_05875 DK875_05880 DK875_05885 DK875_05890 DK875_05895 DK875_05900 DK875_05905 DK875_05910 DK875_05915 DK875_05920 DK875_05925 DK875_05930 DK875_05935 DK875_05940 DK875_05945 DK875_05950 DK875_05955 DK875_05960 DK875_05965 DK875_05970 DK875_05975 DK875_05980 DK875_05985 DK875_05990 DK875_05995 DK875_06000 DK875_06005 DK8…	ISU2514
c17669_g141_s5185	ISU2714	CP030022	589724	658207	68483	IME		DK876_03255, DK876_03400			DK876_03330	ermB (DK876_03150), tetO (DK876_03195)	DK876_03040 DK876_03045 DK876_03050 DK876_03055 DK876_03060 DK876_03065 DK876_03070 DK876_03075 DK876_03080 DK876_03085 DK876_03090 DK876_03095 DK876_03100 DK876_03105 DK876_03110 DK876_03115 DK876_03120 DK876_03125 DK876_03130 DK876_03135 DK876_03140 DK876_03145 DK876_03150 DK876_03155 DK876_03160 DK876_03165 DK876_03170 DK876_03175 DK876_03180 DK876_03185 DK876_03190 DK876_03195 DK876_03200 DK8…	29932 30114 30428 37904 40418 40424 40444 40469 40534 40535 ISU2714
c1769_g52_s1769	ISU2514	CP030020	984650	995656	11006	Unclassified Genomic Island		DK875_04995				tetO (DK875_05055)	DK875_04995 DK875_05000 DK875_05005 DK875_05010 DK875_05015 DK875_05020 DK875_05025 DK875_05030 DK875_05035 DK875_05040 DK875_05045 DK875_05050 DK875_05055 DK875_05060 DK875_05065	29898 30068 30087 30118 30413 30807 30815 34114 38529 39631 40429 40432 40437 40450 40456 40464 ISU2514
c1773_g124_s1773	ISU2514	CP030020	1079175	1101251	22076	IS Element, Prophage, , transposon					DK875_05465, DK875_05480, DK875_05550, DK875_05555, DK875_05570		DK875_05450 DK875_05455 DK875_05465 DK875_05470 DK875_05475 DK875_05480 DK875_05485 DK875_05490 DK875_05495 DK875_05500 DK875_05505 DK875_05510 DK875_05515 DK875_05520 DK875_05525 DK875_05530 DK875_05535 DK875_05540 DK875_05545 DK875_05550 DK875_05555 DK875_05560 DK875_05565 DK875_05570	ISU2514
c18370_g40_s7141	ISU1606	CP030017	1491331	1492082	751	IS Element							DK235_07625 DK235_07630	29992 30040 30068 30114 30118 30183 30192 30815 30831 31869 31877 34195 34638 39556 40417 40419 40421 40423 40427 40428 40435 40438 40440 40442 40449 40457 40460 40461 40464 40466 40471 40522 40523 40525 40526 40530 40531 40532 ISU2414 ISU2514 ISU2614 ISU2660
c18392_g32_s1453	ISU2614	CP031377	684723	723424	38701	Prophage			DK237_03600				DK237_03600 DK237_03605 DK237_03610 DK237_03615 DK237_03620 DK237_03625 DK237_03630 DK237_03635 DK237_03640 DK237_03645 DK237_03650 DK237_03655 DK237_03660 DK237_03665 DK237_03670 DK237_03675 DK237_03680 DK237_03685 DK237_03690 DK237_03695 DK237_03700 DK237_03705 DK237_03710 DK237_03715 DK237_03720 DK237_03725 DK237_03730 DK237_03735 DK237_03740 DK237_03745 DK237_03750 DK237_03755 DK237_03760 DK2…	29992 30068 30118 31869 34195 34638 37904 39556 40419 40423 40427 40433 40438 40446 40458 40460 40461 40466 40467 40522 40526 40527 40530 ISU2614
c1868_g125_s1868	ISU2514	CP030020	1438560	1476790	38230	IS Element, Prophage, IME			DK875_07595		DK875_07430		DK875_07300 DK875_07305 DK875_07310 DK875_07315 DK875_07320 DK875_07325 DK875_07330 DK875_07335 DK875_07340 DK875_07345 DK875_07350 DK875_07355 DK875_07360 DK875_07365 DK875_07370 DK875_07375 DK875_07380 DK875_07385 DK875_07390 DK875_07395 DK875_07400 DK875_07405 DK875_07410 DK875_07415 DK875_07420 DK875_07425 DK875_07430 DK875_07435 DK875_07440 DK875_07445 DK875_07450 DK875_07455 DK875_07460 DK8…	38807 ISU2514
c1870_g89_s1591	ISU2514	CP030020	1621343	1622846	1503	Islet					DK875_08355		DK875_08350 DK875_08355	ISU2514
c1884_g126_s1884	ISU2514	CP030020	1741953	1742816	863	IS Element							DK875_09015	ISU2514
c192_g55_s192	40451	40451_c14	34124	34402	278	Islet							0	29898 30212 30413 31869 34114 38529 38728 40420 40431 40433 40436 40437 40446 40447 40451 40452 40459 40463 40465 40467 40470 40472 40473 40524 40527 ISU2812
c195_g56_s2772	40465	40465_c3	19103	19461	358	Islet							0	29898 30087 30212 38529 38728 40420 40431 40433 40436 40437 40446 40447 40450 40451 40452 40459 40463 40465 40470 40472 40473 40524 40527 ISU2812
c198_g57_s198	30068	30068_c1	2326	12803	10477	Unclassified Genomic Island			HCC44_00020				HCC44_00020 HCC44_00025 HCC44_00030 HCC44_00035 HCC44_00040 HCC44_00045 HCC44_00050 HCC44_00055 HCC44_00060 HCC44_00065 HCC44_00070 HCC44_00075 HCC44_00080 HCC44_00085 HCC44_00090	29932 30068 30118 30212 30413 34114 38728 39556 40420 40431 40433 40452 40460 40470 40525 40527 40534 ISU2614
c2022_g127_s2022	ISU2514	CP030020	2219476	2232479	13003	IS Element, Prophage, IME			DK875_11505		DK875_11425		DK875_11420 DK875_11425 DK875_11430 DK875_11435 DK875_11440 DK875_11445 DK875_11450 DK875_11455 DK875_11460 DK875_11465 DK875_11470 DK875_11475 DK875_11480 DK875_11485 DK875_11490 DK875_11495 DK875_11500 DK875_11505	40465 ISU2514
c2053_g13_s5540	29878	29878_c25	36420	36521	101	Islet							0	29878 29885 30184 40430 40454
c21_g12_s106	29992	29992_c14	35860	37069	1209	Islet							HCC42_04200	29992 30040 30068 30114 30118 30192 30815 31869 31877 34195 34638 39556 40417 40419 40421 40423 40427 40428 40435 40438 40442 40449 40451 40460 40461 40464 40466 40471 40522 40523 40525 40526 40530 40531 40532 ISU2414 ISU2514 ISU2614 ISU2660
c2214_g36_s76	30815	30815_c36	39315	39576	261	Islet							HCC63_09910	29992 30040 30068 30114 30118 30192 30815 31869 31877 34195 34638 39556 40417 40419 40421 40423 40427 40428 40435 40438 40442 40446 40447 40449 40455 40459 40461 40462 40464 40466 40470 40471 40521 40522 40523 40525 40526 40530 40531 40532 ISU2414 ISU2514 ISU2614 ISU2660
c2218_g47_s2218	40470	40470_c2	109984	110245	261	Islet							0	29898 30087 30212 30413 34114 38529 38728 40420 40431 40433 40436 40437 40446 40447 40450 40451 40452 40459 40463 40465 40467 40470 40472 40473 40524 40527 ISU2812
c2561_g110_s2561	ISU2660	CP031379	89082	97869	8787	Islet			DK878_00690				DK878_00595 DK878_00600 DK878_00605 DK878_00610 DK878_00615 DK878_00620 DK878_00625 DK878_00630 DK878_00635 DK878_00640 DK878_00645 DK878_00650 DK878_00655 DK878_00660 DK878_00665 DK878_00670 DK878_00675 DK878_00680 DK878_00685 DK878_00690	30040 30114 30192 34195 34638 40417 40419 40421 40428 40442 40460 40461 40466 40523 40526 ISU2414 ISU2614 ISU2660
c2627_g143_s2627	ISU2660	CP031379	1108847	1111666	2819	Group II Intron	DK878_05725						DK878_05720 DK878_05725	ISU2660
c2635_g28_s10730	ISU2660	CP031379	1360126	1451232	91106	IS Element, Prophage					DK878_07165, DK878_07305, DK878_07415		DK878_06990 DK878_06995 DK878_07000 DK878_07005 DK878_07010 DK878_07015 DK878_07020 DK878_07025 DK878_07030 DK878_07035 DK878_07040 DK878_07045 DK878_07050 DK878_07055 DK878_07060 DK878_07065 DK878_07070 DK878_07075 DK878_07080 DK878_07085 DK878_07090 DK878_07095 DK878_07100 DK878_07105 DK878_07110 DK878_07115 DK878_07120 DK878_07125 DK878_07130 DK878_07135 DK878_07140 DK878_07145 DK878_07150 DK8…	30428 40418 40444 40469 40534
c266_g68_s266	34114	34114_c16	6623	6710	87	Islet							HCB61_07960	30807 34114 38807 40424 40429 40470 40525 ISU2614
c2903_g147_s2903	ISU2812	CP030015	99846	115976	16130	IS Element, IME			A7J09_00690, A7J09_00735		A7J09_00685		A7J09_00600 A7J09_00605 A7J09_00610 A7J09_00615 A7J09_00620 A7J09_00625 A7J09_00630 A7J09_00635 A7J09_00640 A7J09_00645 A7J09_00650 A7J09_00655 A7J09_00660 A7J09_00665 A7J09_00670 A7J09_00675 A7J09_00680 A7J09_00685 A7J09_00690 A7J09_00695 A7J09_00700 A7J09_00705 A7J09_00710 A7J09_00715 A7J09_00720 A7J09_00725 A7J09_00730 A7J09_00735	29885 30184 30212 30413 40431 40433 40436 40437 40450 40455 40459 40462 40463 40465 40467 40470 40473 40521 40524 ISU2812
c3065_g51_s7133	ISU1606	CP030017	1053187	1054083	896	IS Element					DK235_05395		DK235_05390 DK235_05395 DK235_05400	29992 30040 30068 30087 30114 30118 30183 30192 30413 30815 31877 34195 34638 39556 40417 40419 40421 40423 40427 40428 40435 40438 40440 40442 40449 40450 40457 40460 40461 40463 40464 40466 40471 40522 40523 40525 40526 40527 40530 40531 40532 ISU2414 ISU2614 ISU2660 ISU2812
c3075_g148_s3075	ISU2812	CP030015	1812703	1815414	2711	IS Element					A7J09_08970, A7J09_08975		A7J09_08970 A7J09_08975	40426 40463 40467 ISU2812 SRD478
c3094_g149_s3094	ISU2812	CP030015	315156	319927	4771	IS Element					A7J09_01635		A7J09_01620 A7J09_01625 A7J09_01630 A7J09_01635 A7J09_01640 A7J09_01645 A7J09_01650 A7J09_01655	40463 40467 ISU2812
c3281_g89_s3281	ISU2812	CP030015	2060511	2063433	2922	IS Element					A7J09_10135, A7J09_10140		A7J09_10135 A7J09_10140	40467 ISU2812
c3283_g150_s3283	ISU2812	CP030015	1017875	1174269	156394	IS Element, Prophage, IME			A7J09_05465		A7J09_05080, A7J09_05100, A7J09_05135, A7J09_05200, A7J09_05245, A7J09_05310, A7J09_05315, A7J09_05380, A7J09_05660, A7J09_05745, A7J09_05750, A7J09_05755		A7J09_05065 A7J09_05070 A7J09_05075 A7J09_05080 A7J09_05085 A7J09_05090 A7J09_05095 A7J09_05100 A7J09_05105 A7J09_05110 A7J09_05115 A7J09_05120 A7J09_05125 A7J09_05130 A7J09_05135 A7J09_05140 A7J09_05145 A7J09_05150 A7J09_05155 A7J09_05160 A7J09_05165 A7J09_05170 A7J09_05175 A7J09_05180 A7J09_05185 A7J09_05190 A7J09_05195 A7J09_05200 A7J09_05205 A7J09_05210 A7J09_05215 A7J09_05220 A7J09_05225 A7J…	40463 ISU2812
c361_g72_s361	40449	40449_c12	11251	22360	11109	Unclassified Genomic Island		HCB56_02990, HCB56_03035					HCB56_02975 HCB56_02980 HCB56_02985 HCB56_02990 HCB56_02995 HCB56_03000 HCB56_03005 HCB56_03010 HCB56_03015 HCB56_03020 HCB56_03025 HCB56_03030 HCB56_03035	29992 34195 34638 37889 40417 40419 40421 40423 40427 40435 40438 40442 40449 40461 40466 40522 40523 40526 40530 40531 40532 ISU2414
c389_g74_s389	30118	30118_c2	134837	145944	11107	Prophage			HCC37_01225				HCC37_01145 HCC37_01150 HCC37_01155 HCC37_01160 HCC37_01165 HCC37_01170 HCC37_01175 HCC37_01180 HCC37_01185 HCC37_01190 HCC37_01195 HCC37_01200 HCC37_01205 HCC37_01210 HCC37_01215 HCC37_01220 HCC37_01225	29992 30068 30114 30118 30815 34638 39556 40419 40460 40464 40466 40525 ISU2614
c3968_g151_s3968	ISU2812	CP030015	1009331	1018000	8669	IS Element					A7J09_05030, A7J09_05035		A7J09_05025 A7J09_05030 A7J09_05035 A7J09_05040 A7J09_05045 A7J09_05050 A7J09_05060	40426 40463 40467 ISU2812
c3998_g28_s7139	ISU1606	CP030017	1538164	1539783	1619	IS Element					DK235_07900		DK235_07900	29862 29878 29885 29898 29992 30040 30068 30076 30087 30114 30118 30184 30192 30212 30413 30815 31869 31877 34114 34195 34638 38529 38728 39556 39631 40417 40419 40420 40421 40423 40427 40428 40431 40432 40433 40435 40436 40437 40438 40439 40442 40446 40447 40449 40450 40451 40452 40456 40458 40459 40460 40461 40464 40465 40466 40470 40471 40473 40522 40523 40524 40525 40526 40527 40529 40530 405…
c4031_g152_s4031	ISU2812	CP030015	988732	990046	1314	IS Element					A7J09_04920		A7J09_04920	40463 40467 ISU2812
c4093_g153_s4269	ISU2812	CP030015	629190	630956	1766	IS Element					A7J09_03120		A7J09_03120 A7J09_03125	40425 40463 40467 ISU2812
c417_g75_s2155	30413	30413_c14	4217	8002	3785	IS Element, IME		HCC64_04535	HCC64_04525		HCC64_04540		HCC64_04525 HCC64_04530 HCC64_04535 HCC64_04540	29898 30087 30212 30413 34114 38529 38728 40420 40431 40433 40436 40437 40446 40447 40450 40451 40452 40459 40465 40470 40472 40473 40524 40527 ISU2514
c4220_g154_s4220	ISU2812	CP030015	107607	122407	14800	IS Element, IME			A7J09_00690, A7J09_00735		A7J09_00685, A7J09_00775		A7J09_00685 A7J09_00690 A7J09_00695 A7J09_00700 A7J09_00705 A7J09_00710 A7J09_00715 A7J09_00720 A7J09_00725 A7J09_00730 A7J09_00735 A7J09_00740 A7J09_00745 A7J09_00750 A7J09_00755 A7J09_00760 A7J09_00770 A7J09_00775	ISU2812
c4221_g154_s4221	ISU2812	CP030015	1152674	1290045	137371	IS Element, Prophage, IME		A7J09_06225, A7J09_06260	A7J09_05975, A7J09_06080, A7J09_06090	A7J09_06145	A7J09_05660, A7J09_05745, A7J09_05750, A7J09_05755, A7J09_05770, A7J09_05775, A7J09_05795, A7J09_05800, A7J09_05820, A7J09_05825, A7J09_05925, A7J09_06085, A7J09_06135, A7J09_06360	ermB (A7J09_06245), tetO (A7J09_06320)	A7J09_05660 A7J09_05665 A7J09_05670 A7J09_05675 A7J09_05680 A7J09_05685 A7J09_05690 A7J09_05695 A7J09_05700 A7J09_05705 A7J09_05710 A7J09_05715 A7J09_05720 A7J09_05725 A7J09_05730 A7J09_05735 A7J09_05740 A7J09_05745 A7J09_05750 A7J09_05755 A7J09_05760 A7J09_05765 A7J09_05770 A7J09_05775 A7J09_05780 A7J09_05785 A7J09_05790 A7J09_05795 A7J09_05800 A7J09_05805 A7J09_05810 A7J09_05815 A7J09_05820 A7J…	ISU2812
c4222_g154_s4222	ISU2812	CP030015	1497273	1635349	138076	IS Element					A7J09_07430, A7J09_07500, A7J09_07695, A7J09_07740, A7J09_07860, A7J09_07880, A7J09_07885, A7J09_08070		A7J09_07430 A7J09_07435 A7J09_07440 A7J09_07445 A7J09_07450 A7J09_07455 A7J09_07460 A7J09_07465 A7J09_07470 A7J09_07475 A7J09_07480 A7J09_07485 A7J09_07490 A7J09_07495 A7J09_07500 A7J09_07505 A7J09_07510 A7J09_07515 A7J09_07520 A7J09_07525 A7J09_07530 A7J09_07535 A7J09_07540 A7J09_07545 A7J09_07550 A7J09_07555 A7J09_07560 A7J09_07565 A7J09_07570 A7J09_07575 A7J09_07580 A7J09_07585 A7J09_07590 A7J…	ISU2812
c4223_g154_s4223	ISU2812	CP030015	1554575	1591666	37091	IS Element					A7J09_07695, A7J09_07740, A7J09_07860		A7J09_07695 A7J09_07700 A7J09_07705 A7J09_07710 A7J09_07715 A7J09_07720 A7J09_07725 A7J09_07730 A7J09_07735 A7J09_07740 A7J09_07745 A7J09_07750 A7J09_07755 A7J09_07760 A7J09_07765 A7J09_07770 A7J09_07775 A7J09_07780 A7J09_07785 A7J09_07790 A7J09_07795 A7J09_07800 A7J09_07805 A7J09_07810 A7J09_07815 A7J09_07820 A7J09_07825 A7J09_07830 A7J09_07835 A7J09_07840 A7J09_07845 A7J09_07850 A7J09_07855 A7J…	ISU2812
c4224_g154_s4224	ISU2812	CP030015	1680109	1801682	121573	IS Element, IME			A7J09_08685		A7J09_08295, A7J09_08400, A7J09_08540, A7J09_08550, A7J09_08555, A7J09_08660, A7J09_08790, A7J09_08910		A7J09_08295 A7J09_08300 A7J09_08305 A7J09_08310 A7J09_08315 A7J09_08320 A7J09_08325 A7J09_08330 A7J09_08335 A7J09_08340 A7J09_08345 A7J09_08350 A7J09_08355 A7J09_08360 A7J09_08365 A7J09_08370 A7J09_08375 A7J09_08380 A7J09_08385 A7J09_08390 A7J09_08395 A7J09_08400 A7J09_08405 A7J09_08410 A7J09_08415 A7J09_08420 A7J09_08425 A7J09_08430 A7J09_08435 A7J09_08440 A7J09_08445 A7J09_08450 A7J09_08455 A7J…	ISU2812
c4225_g154_s4225	ISU2812	CP030015	1755714	1831304	75590	IS Element, IME			A7J09_08685		A7J09_08660, A7J09_08790, A7J09_08910, A7J09_08970, A7J09_08975, A7J09_09045		A7J09_08660 A7J09_08665 A7J09_08670 A7J09_08675 A7J09_08680 A7J09_08685 A7J09_08690 A7J09_08695 A7J09_08700 A7J09_08705 A7J09_08710 A7J09_08715 A7J09_08720 A7J09_08725 A7J09_08730 A7J09_08735 A7J09_08740 A7J09_08745 A7J09_08750 A7J09_08755 A7J09_08760 A7J09_08765 A7J09_08770 A7J09_08775 A7J09_08780 A7J09_08785 A7J09_08790 A7J09_08795 A7J09_08800 A7J09_08805 A7J09_08810 A7J09_08815 A7J09_08820 A7J…	ISU2812
c4226_g154_s4226	ISU2812	CP030015	1985539	2176628	191089	IS Element, Prophage, IME			A7J09_09965		A7J09_09760, A7J09_09770, A7J09_09880, A7J09_09985, A7J09_09995, A7J09_10000, A7J09_10120, A7J09_10135, A7J09_10140, A7J09_10170, A7J09_10175, A7J09_10200, A7J09_10220, A7J09_10360, A7J09_10395, A7J09_10465, A7J09_10545, A7J09_10670		A7J09_09760 A7J09_09765 A7J09_09770 A7J09_09775 A7J09_09780 A7J09_09785 A7J09_09790 A7J09_09795 A7J09_09800 A7J09_09805 A7J09_09810 A7J09_09815 A7J09_09820 A7J09_09825 A7J09_09830 A7J09_09835 A7J09_09840 A7J09_09845 A7J09_09850 A7J09_09855 A7J09_09860 A7J09_09865 A7J09_09870 A7J09_09875 A7J09_09880 A7J09_09885 A7J09_09890 A7J09_09895 A7J09_09900 A7J09_09905 A7J09_09910 A7J09_09915 A7J09_09920 A7J…	ISU2812
c4227_g154_s4227	ISU2812	CP030015	199611	237866	38255	IS Element					A7J09_01105, A7J09_01255		A7J09_01100 A7J09_01105 A7J09_01115 A7J09_01120 A7J09_01125 A7J09_01130 A7J09_01135 A7J09_01140 A7J09_01145 A7J09_01150 A7J09_01155 A7J09_01160 A7J09_01165 A7J09_01170 A7J09_01175 A7J09_01180 A7J09_01190 A7J09_01195 A7J09_01200 A7J09_01205 A7J09_01210 A7J09_01215 A7J09_01220 A7J09_01225 A7J09_01230 A7J09_01235 A7J09_01240 A7J09_01245 A7J09_01250 A7J09_01255	ISU2812
c4228_g154_s4228	ISU2812	CP030015	2061941	2072515	10574	IS Element, transposon					A7J09_10140, A7J09_10170		A7J09_10140 A7J09_10145 A7J09_10150 A7J09_10155 A7J09_10160 A7J09_10165 A7J09_10170	ISU2812
c4229_g154_s4229	ISU2812	CP030015	2123482	2146839	23357	IS Element, transposon					A7J09_10465, A7J09_10545		A7J09_10460 A7J09_10465 A7J09_10470 A7J09_10475 A7J09_10480 A7J09_10485 A7J09_10490 A7J09_10495 A7J09_10500 A7J09_10505 A7J09_10510 A7J09_10515 A7J09_10520 A7J09_10525 A7J09_10530 A7J09_10535 A7J09_10540 A7J09_10545	ISU2812
c4230_g154_s4230	ISU2812	CP030015	2369326	2423506	54180	IS Element				A7J09_11655	A7J09_11630, A7J09_11730, A7J09_11740, A7J09_11825, A7J09_11860		A7J09_11630 A7J09_11635 A7J09_11640 A7J09_11645 A7J09_11650 A7J09_11655 A7J09_11660 A7J09_11665 A7J09_11670 A7J09_11675 A7J09_11680 A7J09_11685 A7J09_11690 A7J09_11695 A7J09_11700 A7J09_11705 A7J09_11710 A7J09_11715 A7J09_11720 A7J09_11725 A7J09_11730 A7J09_11735 A7J09_11740 A7J09_11745 A7J09_11755 A7J09_11760 A7J09_11765 A7J09_11770 A7J09_11775 A7J09_11780 A7J09_11785 A7J09_11790 A7J09_11795 A7J…	ISU2812
c4231_g154_s4231	ISU2812	CP030015	2448000	2500539	52539	IS Element					A7J09_11965, A7J09_11980, A7J09_12215		A7J09_11965 A7J09_11970 A7J09_11975 A7J09_11980 A7J09_11985 A7J09_11990 A7J09_11995 A7J09_12000 A7J09_12005 A7J09_12010 A7J09_12015 A7J09_12020 A7J09_12025 A7J09_12030 A7J09_12035 A7J09_12040 A7J09_12045 A7J09_12050 A7J09_12055 A7J09_12060 A7J09_12065 A7J09_12070 A7J09_12075 A7J09_12080 A7J09_12085 A7J09_12090 A7J09_12095 A7J09_12100 A7J09_12105 A7J09_12110 A7J09_12115 A7J09_12120 A7J09_12125 A7J…	ISU2812
c4232_g154_s4232	ISU2812	CP030015	250249	406973	156724	IS Element, IME		A7J09_01790, A7J09_01855			A7J09_01320, A7J09_01375, A7J09_01390, A7J09_01585, A7J09_01590, A7J09_01635, A7J09_01680, A7J09_01700, A7J09_01730, A7J09_01755, A7J09_01930, A7J09_01950, A7J09_01980, A7J09_02095		A7J09_01320 A7J09_01325 A7J09_01330 A7J09_01335 A7J09_01340 A7J09_01345 A7J09_01350 A7J09_01355 A7J09_01360 A7J09_01365 A7J09_01370 A7J09_01375 A7J09_01380 A7J09_01385 A7J09_01390 A7J09_01395 A7J09_01400 A7J09_01405 A7J09_01410 A7J09_01415 A7J09_01420 A7J09_01425 A7J09_01430 A7J09_01435 A7J09_01440 A7J09_01445 A7J09_01450 A7J09_01455 A7J09_01460 A7J09_01465 A7J09_01470 A7J09_01475 A7J09_01480 A7J…	ISU2812
c4233_g154_s4233	ISU2812	CP030015	309217	425137	115920	IS Element, IME		A7J09_01790, A7J09_01855			A7J09_01590, A7J09_01635, A7J09_01680, A7J09_01700, A7J09_01730, A7J09_01755, A7J09_01930, A7J09_01950, A7J09_01980, A7J09_02095, A7J09_02165		A7J09_01590 A7J09_01595 A7J09_01600 A7J09_01605 A7J09_01610 A7J09_01620 A7J09_01625 A7J09_01630 A7J09_01635 A7J09_01640 A7J09_01645 A7J09_01650 A7J09_01655 A7J09_01660 A7J09_01665 A7J09_01670 A7J09_01675 A7J09_01680 A7J09_01685 A7J09_01690 A7J09_01695 A7J09_01700 A7J09_01705 A7J09_01710 A7J09_01715 A7J09_01720 A7J09_01725 A7J09_01730 A7J09_01735 A7J09_01740 A7J09_01745 A7J09_01750 A7J09_01755 A7J…	ISU2812
c4234_g154_s4234	ISU2812	CP030015	50103	81955	31852	IS Element					A7J09_00280, A7J09_00365, A7J09_00435		A7J09_00280 A7J09_00285 A7J09_00290 A7J09_00295 A7J09_00300 A7J09_00305 A7J09_00310 A7J09_00315 A7J09_00320 A7J09_00325 A7J09_00330 A7J09_00335 A7J09_00340 A7J09_00345 A7J09_00350 A7J09_00355 A7J09_00360 A7J09_00365 A7J09_00370 A7J09_00375 A7J09_00380 A7J09_00385 A7J09_00390 A7J09_00395 A7J09_00400 A7J09_00405 A7J09_00410 A7J09_00415 A7J09_00420 A7J09_00425 A7J09_00430 A7J09_00435	ISU2812
c4235_g154_s4235	ISU2812	CP030015	629347	636779	7432	IS Element					A7J09_03120, A7J09_03150		A7J09_03120 A7J09_03125 A7J09_03130 A7J09_03135 A7J09_03140 A7J09_03145 A7J09_03150	ISU2812
c4236_g154_s4236	ISU2812	CP030015	711997	747138	35141	IS Element					A7J09_03515, A7J09_03525, A7J09_03630, A7J09_03635, A7J09_03675		A7J09_03515 A7J09_03520 A7J09_03525 A7J09_03530 A7J09_03535 A7J09_03540 A7J09_03545 A7J09_03550 A7J09_03555 A7J09_03560 A7J09_03565 A7J09_03570 A7J09_03575 A7J09_03580 A7J09_03585 A7J09_03590 A7J09_03595 A7J09_03600 A7J09_03605 A7J09_03610 A7J09_03615 A7J09_03620 A7J09_03625 A7J09_03630 A7J09_03635 A7J09_03640 A7J09_03645 A7J09_03650 A7J09_03655 A7J09_03660 A7J09_03665 A7J09_03670 A7J09_03675	ISU2812
c4237_g154_s4237	ISU2812	CP030015	953448	975387	21939	IS Element, transposon					A7J09_04740, A7J09_04850		A7J09_04740 A7J09_04745 A7J09_04750 A7J09_04755 A7J09_04760 A7J09_04765 A7J09_04770 A7J09_04775 A7J09_04780 A7J09_04785 A7J09_04790 A7J09_04795 A7J09_04800 A7J09_04805 A7J09_04810 A7J09_04815 A7J09_04820 A7J09_04825 A7J09_04830 A7J09_04835 A7J09_04840 A7J09_04845 A7J09_04850	ISU2812
c4270_g155_s4270	ISU2812	CP030015	615780	617716	1936	Islet							A7J09_03060 A7J09_03065	ISU2812
c4332_g94_s4332	ISU2812	CP030015	223468	235205	11737	Unclassified Genomic Island							A7J09_01205 A7J09_01210 A7J09_01215 A7J09_01220 A7J09_01225 A7J09_01230 A7J09_01235	40463 ISU2812
c4393_g156_s4393	ISU2812	CP030015	2301736	2334154	32418	Prophage			A7J09_11345, A7J09_11460				A7J09_11220 A7J09_11225 A7J09_11230 A7J09_11235 A7J09_11240 A7J09_11245 A7J09_11250 A7J09_11255 A7J09_11260 A7J09_11265 A7J09_11270 A7J09_11275 A7J09_11280 A7J09_11285 A7J09_11290 A7J09_11295 A7J09_11300 A7J09_11305 A7J09_11310 A7J09_11315 A7J09_11320 A7J09_11325 A7J09_11330 A7J09_11335 A7J09_11340 A7J09_11345 A7J09_11350 A7J09_11355 A7J09_11360 A7J09_11365 A7J09_11370 A7J09_11375 A7J09_11380 A7J…	40463 40467 ISU2812
c447_g78_s5374	32052	32052_c1	43864	44067	203	Islet							HCB68_00215	32052 ISU2912
c4555_g95_s4555	ISU2812	CP030015	2538884	2547914	9030	Islet			A7J09_12460				A7J09_12395 A7J09_12400 A7J09_12405 A7J09_12410 A7J09_12415 A7J09_12420 A7J09_12425 A7J09_12430 A7J09_12435 A7J09_12440 A7J09_12445 A7J09_12450 A7J09_12455 A7J09_12460	40463 ISU2812
c474_g11_s5009	30076	30076_c39	38716	38927	211	Islet							0	29885 30076 40432 40456
c4912_g121_s4912	40525	40525_c1	147865	165304	17439	Unclassified Genomic Island		HCB98_00760				tetO (HCB98_00820)	HCB98_00705 HCB98_00710 HCB98_00715 HCB98_00720 HCB98_00725 HCB98_00730 HCB98_00735 HCB98_00740 HCB98_00745 HCB98_00750 HCB98_00760 HCB98_00765 HCB98_00770 HCB98_00775 HCB98_00780 HCB98_00785 HCB98_00790 HCB98_00795 HCB98_00800 HCB98_00805 HCB98_00810 HCB98_00815 HCB98_00820 HCB98_00825 HCB98_00830	40525 ISU2614
c5005_g140_s2323	40451	40451_c18	61788	61869	81	Islet							0	40451
c5011_g171_s5011	30076	30076_c7	6705	7038	333	Islet							0	30076 SRD478
c5058_g175_s6988	29995	29995_c12	48724	48834	110	Islet							0	ISU2912
c5059_g176_s5059	29995	29995_c6	27938	28072	134	Islet							HCC73_01720	29995
c5061_g92_s5061	29995	29995_c16	40343	40445	102	Islet							0	29995 40426 40445 40456 ISU2912
c5064_g177_s7022	ISU2912	CP030030	2166471	2167572	1101	IS Element					A7J10_10880		A7J10_10880	ISU2912
c5115_g8_s90	40523	40523_c16	67045	67147	102	Islet							0	29885 29898 29992 30040 30068 30087 30114 30118 30192 30212 30413 30815 31869 31877 34114 34195 34638 38529 38728 39556 40417 40419 40420 40421 40423 40427 40428 40433 40435 40436 40437 40438 40442 40446 40447 40449 40450 40451 40452 40459 40460 40461 40463 40464 40465 40466 40467 40470 40471 40472 40473 40522 40523 40524 40525 40526 40527 40530 40531 40532 ISU2414 ISU2514 ISU2614 ISU2660 ISU2812
c5121_g186_s5121	ISU2912	CP030030	2597234	2597318	84	Islet							A7J10_13050	29995 ISU2912
c5187_g193_s5187	ISU2714	CP030022	609011	619700	10689	Unclassified Genomic Island							DK876_03165 DK876_03170 DK876_03175 DK876_03180 DK876_03185	29885 37904 40422 40471 ISU2714
c5189_g194_s5189	ISU2714	CP030022	607537	609274	1737	Islet							DK876_03145 DK876_03150 DK876_03155 DK876_03160 DK876_03165 DK876_03170	ISU2714
c5191_g195_s5191	SRD478	CP030010	94778	94908	130	Islet							0	SRD478
c5200_g196_s5200	SRD478	CP030010	245167	245671	504	Islet							0	SRD478
c5201_g197_s5201	SRD478	CP030010	287152	299532	12380	Unclassified Genomic Island			A7J08_01525				A7J08_01525 A7J08_01530 A7J08_01535 A7J08_01540 A7J08_01545 A7J08_01550 A7J08_01555 A7J08_01560 A7J08_01565 A7J08_01570 A7J08_01575 A7J08_01580 A7J08_01585 A7J08_01590	SRD478
c5214_g198_s5214	29862	29862_c16	15588	16177	589	Islet							HCC62_05555 HCC62_05560	29862 40443 SRD478
c5236_g7_s444	40535	40535_c25	19705	19807	102	Islet							0	29862 30184 30831 40443 40468 40529
c5240_g200_s5240	SRD478	CP030010	1521260	1703307	182047	IS Element			A7J08_07750, A7J08_07930				A7J08_07600 A7J08_07605 A7J08_07610 A7J08_07615 A7J08_07620 A7J08_07625 A7J08_07630 A7J08_07635 A7J08_07640 A7J08_07645 A7J08_07650 A7J08_07655 A7J08_07660 A7J08_07665 A7J08_07670 A7J08_07675 A7J08_07680 A7J08_07685 A7J08_07690 A7J08_07695 A7J08_07700 A7J08_07705 A7J08_07710 A7J08_07715 A7J08_07720 A7J08_07725 A7J08_07730 A7J08_07735 A7J08_07740 A7J08_07745 A7J08_07750 A7J08_07755 A7J08_07760 A7J…	SRD478
c5245_g201_s5245	SRD478	CP030010	555990	624558	68568	IS Element, IME			A7J08_03040, A7J08_03045		A7J08_02900, A7J08_02975		A7J08_02900 A7J08_02905 A7J08_02910 A7J08_02915 A7J08_02920 A7J08_02925 A7J08_02930 A7J08_02935 A7J08_02940 A7J08_02945 A7J08_02950 A7J08_02955 A7J08_02960 A7J08_02965 A7J08_02970 A7J08_02975 A7J08_02980 A7J08_02985 A7J08_02990 A7J08_02995 A7J08_03000 A7J08_03005 A7J08_03010 A7J08_03015 A7J08_03020 A7J08_03025 A7J08_03030 A7J08_03035 A7J08_03040 A7J08_03045 A7J08_03050 A7J08_03055 A7J08_03060 A7J…	SRD478
c5246_g65_s236	40440	40440_c9	194459	194667	208	Islet							0	30183 31869 40440 40457
c5248_g202_s5248	SRD478	CP030010	2026950	2038203	11253	Unclassified Genomic Island			A7J08_10190				A7J08_10115 A7J08_10120 A7J08_10125 A7J08_10130 A7J08_10135 A7J08_10140 A7J08_10145 A7J08_10150 A7J08_10155 A7J08_10160 A7J08_10165 A7J08_10170 A7J08_10175 A7J08_10180 A7J08_10185 A7J08_10190	SRD478
c5376_g179_s6007	40426	40426_c41	2126	2330	204	Islet							0	40425 40426 ISU2912
c55_g27_s94	30183	30183_c11	127108	127189	81	Islet							HCC46_07350	29898 29992 30040 30068 30087 30114 30118 30183 30192 30212 30413 30815 31869 31877 34114 34195 34638 38529 38728 39556 40417 40419 40420 40421 40423 40427 40428 40431 40433 40435 40436 40437 40438 40440 40442 40446 40449 40450 40451 40452 40457 40459 40460 40461 40464 40465 40466 40470 40471 40472 40473 40522 40523 40524 40525 40526 40527 40530 40531 40532 ISU2414 ISU2514 ISU2614 ISU2660
c5647_g199_s5216	SRD478	CP030010	889056	889169	113	Islet							0	29862 SRD478
c5870_g53_s5870	40452	40452_c16	49875	52534	2659	Islet		HCB73_07135				ermB (HCB73_07125)	HCB73_07110 HCB73_07115 HCB73_07120 HCB73_07125 HCB73_07130 HCB73_07135	30413 38728 40426 40431 40436 40451 40452 40456 40459 40463 40467 40470 40472 40473 40524 40527 ISU2812
c6050_g251_s6050	40426	40426_c27	12666	13235	569	Islet							HCC26_05585	40426
c6097_g45_s112	29885	29885_c28	15589	15674	85	Islet							0	29862 29885 29992 30040 30068 30114 30118 30192 30815 31869 31877 34195 34638 39556 40417 40419 40421 40423 40427 40428 40435 40438 40442 40449 40460 40461 40464 40466 40471 40522 40523 40525 40526 40530 40531 40532 ISU2514 ISU2614
c63_g31_s63	40441	40441_c20	9488	9629	141	Islet							0	29932 29995 30428 37889 37904 38807 40418 40426 40441 40444 40453 40469 40534 40535 ISU2912
c6404_g40_s1377	ISU2614	CP031377	1276783	1277606	823	IS Element							DK237_06645 DK237_06650	29992 30040 30068 30114 30118 30183 30192 30815 31869 31877 34195 34638 39556 40417 40419 40421 40423 40427 40428 40435 40438 40440 40442 40449 40457 40460 40461 40464 40466 40471 40522 40523 40525 40526 40530 40531 40532 ISU2414 ISU2514 ISU2614 ISU2660
c6419_g183_s5112	29995	29995_c21	9849	10747	898	Islet							HCC73_05750	29995
c6631_g28_s7140	ISU1606	CP030017	1737798	1739406	1608	IS Element							DK235_08900	29862 29878 29885 29898 29992 30040 30068 30076 30087 30114 30118 30184 30192 30212 30413 30815 31869 31877 34114 34195 34638 38529 38728 39556 39631 40417 40419 40420 40421 40423 40427 40428 40431 40432 40433 40435 40436 40437 40438 40439 40442 40446 40447 40449 40450 40451 40452 40456 40458 40459 40460 40461 40464 40465 40466 40470 40471 40473 40522 40523 40524 40525 40526 40527 40529 40530 405…
c6632_g21_s41	37904	37904_c2	189113	190065	952	IS Element							HCB62_01355	29878 29932 29992 30068 30076 30114 30118 30192 30428 30815 31869 31877 34195 34638 37889 37904 38807 39556 40417 40418 40419 40421 40427 40428 40429 40435 40438 40441 40442 40444 40453 40456 40460 40464 40466 40469 40471 40522 40523 40525 40526 40530 40531 40534 40535
c6687_g9_s99	30040	30040_c39	5287	6958	1671	Islet							HCC48_10620 HCC48_10625	29992 30040 30068 30114 30118 30192 30815 31877 34195 34638 39556 40417 40419 40421 40423 40427 40428 40435 40438 40442 40449 40460 40461 40464 40466 40471 40522 40523 40525 40526 40530 40531 40532 ISU2414 ISU2514 ISU2614 ISU2660
c6959_g296_s6959	ISU2912	CP030030	2203278	2205744	2466	IS Element					A7J10_11085		A7J10_11080 A7J10_11085	ISU2912
c6961_g297_s6961	ISU2912	CP030030	2142481	2155285	12804	Unclassified Genomic Island			A7J10_10710				A7J10_10710 A7J10_10715 A7J10_10720 A7J10_10725 A7J10_10730 A7J10_10735 A7J10_10740 A7J10_10745 A7J10_10750 A7J10_10755 A7J10_10760 A7J10_10765 A7J10_10770 A7J10_10775 A7J10_10780 A7J10_10785 A7J10_10790 A7J10_10795 A7J10_10800	ISU2912
c6984_g298_s6984	ISU2912	CP030030	1984249	1988064	3815	Islet							A7J10_10045 A7J10_10050 A7J10_10055 A7J10_10060	ISU2912
c6990_g299_s6990	ISU2912	CP030030	1850820	1869523	18703	Unclassified Genomic Island		A7J10_09450, A7J10_09520					A7J10_09430 A7J10_09435 A7J10_09440 A7J10_09445 A7J10_09450 A7J10_09455 A7J10_09460 A7J10_09465 A7J10_09470 A7J10_09475 A7J10_09480 A7J10_09485 A7J10_09490 A7J10_09500 A7J10_09505 A7J10_09510 A7J10_09515 A7J10_09520	ISU2912
c6992_g300_s6992	ISU2912	CP030030	1810419	1842860	32441	IME			A7J10_09270	A7J10_09235	A7J10_09230		A7J10_09230 A7J10_09235 A7J10_09240 A7J10_09245 A7J10_09250 A7J10_09255 A7J10_09260 A7J10_09270 A7J10_09275 A7J10_09280 A7J10_09285 A7J10_09290 A7J10_09295 A7J10_09300 A7J10_09305 A7J10_09310 A7J10_09315 A7J10_09320 A7J10_09325 A7J10_09330 A7J10_09335 A7J10_09340 A7J10_09345 A7J10_09350 A7J10_09355 A7J10_09360 A7J10_09365 A7J10_09375 A7J10_09380 A7J10_09385	29878 ISU2912
c7009_g152_s7009	ISU2912	CP030030	131762	147811	16049	IS Element, transposon					A7J10_00730		A7J10_00710 A7J10_00715 A7J10_00720 A7J10_00725 A7J10_00730 A7J10_00735 A7J10_00740 A7J10_00745 A7J10_00750 A7J10_00755	ISU2912
c7014_g301_s7014	ISU2912	CP030030	1373226	1373779	553	Islet							A7J10_06905 A7J10_06910	ISU2912
c7016_g302_s7016	ISU2912	CP030030	1372373	1372485	112	Islet							A7J10_06900	ISU2912
c7018_g303_s7018	ISU2912	CP030030	1369713	1370634	921	Islet							A7J10_06890 A7J10_06895	ISU2912
c7020_g222_s5585	SRD478	CP030010	1166986	1168312	1326	Islet							A7J08_05830	40432
c7036_g304_s7036	ISU2912	CP030030	761185	803627	42442	Prophage			A7J10_03845				A7J10_03845 A7J10_03850 A7J10_03855 A7J10_03860 A7J10_03865 A7J10_03870 A7J10_03875 A7J10_03880 A7J10_03885 A7J10_03890 A7J10_03895 A7J10_03900 A7J10_03905 A7J10_03910 A7J10_03915 A7J10_03920 A7J10_03925 A7J10_03930 A7J10_03935 A7J10_03940 A7J10_03945 A7J10_03950 A7J10_03955 A7J10_03960 A7J10_03965 A7J10_03970 A7J10_03975 A7J10_03980 A7J10_03985 A7J10_03990 A7J10_03995 A7J10_04000 A7J10_04005 A7J…	29995 ISU2912
c7040_g305_s7040	ISU2912	CP030030	1347653	1347932	279	Islet							A7J10_06790	ISU2912
c7049_g90_s7049	ISU2912	CP030030	65522	144958	79436	IS Element					A7J10_00380, A7J10_00415, A7J10_00625, A7J10_00630, A7J10_00730		A7J10_00380 A7J10_00385 A7J10_00390 A7J10_00395 A7J10_00400 A7J10_00405 A7J10_00410 A7J10_00415 A7J10_00420 A7J10_00425 A7J10_00430 A7J10_00435 A7J10_00440 A7J10_00445 A7J10_00450 A7J10_00455 A7J10_00460 A7J10_00465 A7J10_00470 A7J10_00475 A7J10_00480 A7J10_00485 A7J10_00490 A7J10_00495 A7J10_00500 A7J10_00505 A7J10_00510 A7J10_00515 A7J10_00520 A7J10_00525 A7J10_00530 A7J10_00535 A7J10_00540 A7J…	ISU2912
c7068_g306_s7068	ISU2912	CP030030	1531826	1572782	40956	Prophage			A7J10_07785, A7J10_07970				A7J10_07650 A7J10_07655 A7J10_07660 A7J10_07665 A7J10_07670 A7J10_07675 A7J10_07680 A7J10_07685 A7J10_07690 A7J10_07700 A7J10_07705 A7J10_07710 A7J10_07715 A7J10_07720 A7J10_07725 A7J10_07730 A7J10_07735 A7J10_07740 A7J10_07745 A7J10_07750 A7J10_07755 A7J10_07760 A7J10_07765 A7J10_07770 A7J10_07775 A7J10_07780 A7J10_07785 A7J10_07790 A7J10_07795 A7J10_07800 A7J10_07805 A7J10_07810 A7J10_07815 A7J…	40426 ISU2912
c7074_g307_s7074	ISU2912	CP030030	490493	531081	40588	IS Element, IME			A7J10_02495, A7J10_02670		A7J10_02630		A7J10_02495 A7J10_02500 A7J10_02505 A7J10_02510 A7J10_02515 A7J10_02520 A7J10_02525 A7J10_02530 A7J10_02535 A7J10_02540 A7J10_02545 A7J10_02550 A7J10_02555 A7J10_02560 A7J10_02565 A7J10_02570 A7J10_02575 A7J10_02580 A7J10_02585 A7J10_02590 A7J10_02595 A7J10_02600 A7J10_02605 A7J10_02610 A7J10_02615 A7J10_02620 A7J10_02625 A7J10_02630 A7J10_02635 A7J10_02640 A7J10_02645 A7J10_02650 A7J10_02655 A7J…	ISU2912
c709_g87_s3096	ISU2812	CP030015	348242	365703	17461	Unclassified Genomic Island		A7J09_01790, A7J09_01855					A7J09_01790 A7J09_01795 A7J09_01800 A7J09_01805 A7J09_01810 A7J09_01815 A7J09_01820 A7J09_01825 A7J09_01830 A7J09_01835 A7J09_01840 A7J09_01845 A7J09_01850 A7J09_01855 A7J09_01860 A7J09_01865 A7J09_01870 A7J09_01875	40463 40467 ISU2812
c7091_g308_s7091	ISU2912	CP030030	2393357	2419247	25890	Unclassified Genomic Island							A7J10_12115 A7J10_12120 A7J10_12125 A7J10_12130 A7J10_12135 A7J10_12145 A7J10_12150 A7J10_12155 A7J10_12160 A7J10_12165 A7J10_12170 A7J10_12175 A7J10_12180 A7J10_12185 A7J10_12190 A7J10_12195 A7J10_12200 A7J10_12205 A7J10_12210 A7J10_12215 A7J10_12220 A7J10_12225 A7J10_12230 A7J10_12235 A7J10_12240 A7J10_12245 A7J10_12250	ISU2912
c7093_g309_s7093	ISU2912	CP030030	2438288	2438410	122	Islet							0	ISU2912
c715_g6_s85	30114	30114_c25	13251	13328	77	Islet							HCC43_08170	29992 30040 30068 30114 30118 30192 30815 31877 34195 34638 39556 40417 40419 40421 40423 40427 40428 40435 40438 40442 40449 40460 40461 40464 40466 40471 40522 40523 40525 40526 40530 40531 40532 ISU2414 ISU2514 ISU2614 ISU2660
c7578_g148_s3067	ISU2812	CP030015	1288439	1290044	1605	IS Element					A7J09_06360		A7J09_06360	40426 40463 40467 ISU2812 SRD478
c78_g37_s78	30118	30118_c27	141659	141763	104	Islet							0	29898 29992 30040 30068 30087 30114 30118 30192 30212 30413 30815 31869 31877 34114 34195 34638 38529 38728 39556 40417 40419 40420 40421 40423 40427 40428 40431 40433 40435 40436 40437 40438 40442 40446 40447 40449 40450 40451 40452 40459 40460 40461 40463 40464 40465 40466 40467 40470 40471 40472 40473 40522 40523 40524 40525 40526 40527 40530 40531 40532 ISU2414 ISU2514 ISU2614 ISU2660 ISU2812
c80_g19_s80	30118	30118_c27	31380	31770	390	Islet							0	29992 30040 30068 30114 30118 30192 30815 31877 34195 34638 39556 40417 40419 40421 40423 40427 40428 40435 40438 40442 40449 40460 40461 40464 40466 40471 40522 40523 40525 40526 40530 40531 40532 ISU2414 ISU2514 ISU2614 ISU2660
c82_g38_s82	ISU2614	CP031377	1792291	1792361	70	Islet							0	29898 29992 30040 30068 30087 30114 30118 30183 30192 30212 30413 30815 31869 31877 34114 34195 34638 38529 38728 39556 40417 40419 40420 40421 40423 40427 40428 40433 40435 40436 40437 40438 40440 40442 40446 40447 40449 40450 40451 40452 40457 40459 40460 40461 40463 40464 40465 40466 40467 40470 40471 40472 40473 40522 40523 40525 40526 40527 40530 40531 40532 ISU2414 ISU2514 ISU2614 ISU2660 I…
c83_g39_s83	ISU2414	CP030023	632647	634057	1410	Islet							DK877_03430 DK877_03435	29992 30040 30068 30114 30118 30192 30815 31877 34195 34638 39556 40417 40419 40421 40423 40427 40428 40435 40438 40442 40449 40455 40460 40461 40462 40464 40466 40471 40521 40522 40523 40525 40526 40530 40531 40532 ISU2414 ISU2514 ISU2614 ISU2660
c9069_g7_s11	29862	29862_c20	60077	60231	154	Islet							0	29862 30807 32052 37910 39631 40443 40529 SRD478
c940_g110_s940	ISU2414	CP030023	89081	103925	14844	Unclassified Genomic Island			DK877_00675, DK877_00725				DK877_00590 DK877_00595 DK877_00600 DK877_00605 DK877_00610 DK877_00615 DK877_00620 DK877_00625 DK877_00630 DK877_00635 DK877_00640 DK877_00645 DK877_00650 DK877_00655 DK877_00660 DK877_00665 DK877_00670 DK877_00675 DK877_00680 DK877_00685 DK877_00690 DK877_00700 DK877_00705 DK877_00710 DK877_00715 DK877_00720 DK877_00725	30040 30114 30192 34195 34638 40417 40419 40421 40428 40442 40460 40461 40466 40523 40526 ISU2414 ISU2614 ISU2660
29878_c45p	29878	c45	1	3158	3158	Plasmid (rep34: 643..1238)							HCC60_11265-HCC60_11285
29932_c59p	29932	c59	1	5736	5736	Plasmid (repUS55: 3085..3765)							HCC41_11840-HCC41_11875
30076_c44p	30076	c44	1	36218	36218	Plasmid (repUS43: 20142..21347)						tetM (HCC69_11940)	HCC69_11870-HCC69_12070
30184_c12p	30184	c12	1	139289	139289	Plasmid (repUS43: 139289..140494 )						tetM (HCC65_07470); ermB (HCC65_07305)	HCC65_6645-HCC65_8035
37904_c45p	37904	c45	1	5510	5510	Plasmid (repUS55: 1..476; repUS55: 4783..5463)							HCB62_11750-HCB62_11785
40420_c49p	40420	c49	1	5844	5844	Plasmid (repUS55: 4380..5060 )							HCB77_11190-HCB77_11230
40433_c36p	40433	c36	1	5817	5817	Plasmid (repUS55: 1948..2628)							HCC03_11030-HCC03_11065
40440_c12p	40440	c12	1	120722	120722	Plasmid (repUS43 : 23149..24354)						tetM (HCC27_08115)	HCC27_7935-HCC27_8535
40447_c45p	40447	c45	1	5682	5682	Plasmid (repUS55: 1863..2543)							HCC05_11220-HCC05_11255
40451_c46p	40451	c46	1	5823	5823	Plasmid (repUS55: 2470..3150)							HCB86_11450-HCB86_11485
40452_c41p	40452	c41	1	5890	5890	Plasmid (repUS55: 1369..2049)							HCB73_10590-HCB73_10625
40453_c14p	40453	c14	1	183029	183029	Plasmid (repUS47: 156214..156706)						tetO (HCB76_10585); ermB (HCB76_10695)	HCB76_10005-HCB76_10585
40455_c25p	40455	c25	1	75241	75241	Plasmid (repUS43: 18429..19634)						tetM (HCC15_08930); ble (HCC15_09190)	HCC15_8870-HCC15_9280
40459_c45p	40459	c45	1	5970	5970	Plasmid (repUS55: 4548..5228)							HCC06_11205-HCC06_11250
40462_c10p	40462	c10	1	76433	76433	Plasmid (repUS43: 18575..19780)						tetM (HCC19_04160); ble (HCC19_04420)	HCC19_4100-HCC19_4550
40521_c12p	40521	c12	1	65127	65127	Plasmid (repUS43: 55694..56899)						ble (HCC38_06105)	HCC38_6010-HCC38_6360
40535_c41p	40535	c41	1	5725	5725	Plasmid (repUS55: 3726..4406)							HCC32_11420-HCC32_11455
29885_c17 :CH1..CH6	29885	29885_c17	79933	31971	47963	IME			HCC57_08050	HCC57_08035		tetO (HCC57_07895), ermB (HCC57_07985)	HCC57_08060 HCC57_08055 HCC57_08050 HCC57_08045 HCC57_08040 HCC57_08035 HCC57_08030 HCC57_08025 HCC57_08020 HCC57_08015 HCC57_08010 HCC57_08005 HCC57_08000 HCC57_07995 HCC57_07990 HCC57_07985 HCC57_07980 HCC57_07975 HCC57_07970 HCC57_07965 HCC57_07960 HCC57_07955 HCC57_07950 HCC57_07945 HCC57_07940 HCC57_07935 HCC57_07930 HCC57_07925 HCC57_07920 HCC57_07915 HCC57_07910 HCC57_07905 HCC57_07900 HCC…
30087_c3 :CH1..CH6	30087	30087_c3	109261	52715	56547	IME			HCC51_01405	HCC51_01390	HCC51_01310	tetO HCC51_01245, ermB (HCC51_01320)	HCC51_01415 HCC51_01410 HCC51_01405 HCC51_01400 HCC51_01395 HCC51_01390 HCC51_01385 HCC51_01380 HCC51_01375 HCC51_01370 HCC51_01365 HCC51_01360 HCC51_01355 HCC51_01350 HCC51_01345 HCC51_01340 HCC51_01335 HCC51_01330 HCC51_01325 HCC51_01320 HCC51_01315 HCC51_01310 HCC51_01305 HCC51_01300 HCC51_01295 HCC51_01290 HCC51_01285 HCC51_01280 HCC51_01275 HCC51_01270 HCC51_01265 HCC51_01260 HCC51_01255 HCC…
30815_c5:CH1..CH6	30815	30815_c5	74515	137934	63420	IME			HCC63_01855	HCC63_01920		tetO (HCC63_02030)	HCC63_02155 HCC63_02150 HCC63_02145 HCC63_02140 HCC63_02135 HCC63_02130 HCC63_02125 HCC63_02120 HCC63_02115 HCC63_02110 HCC63_02105 HCC63_02100 HCC63_02095 HCC63_02090 HCC63_02085 HCC63_02080 HCC63_02075 HCC63_02070 HCC63_02065 HCC63_02060 HCC63_02055 HCC63_02050 HCC63_02045 HCC63_02040 HCC63_02035 HCC63_02030 HCC63_02025 HCC63_02020 HCC63_02015 HCC63_02010 HCC63_02005 HCC63_02000 HCC63_01995 HCC…
40429_c10 :CH1..CH6	40429	40429_c10	18417	75501	57085	IME			HCC08_07825	HCC08_07840		tetO (HCC08_07970), ermB (HCC08_07900)	HCC08_08110 HCC08_08105 HCC08_08100 HCC08_08095 HCC08_08090 HCC08_08085 HCC08_08080 HCC08_08075 HCC08_08070 HCC08_08065 HCC08_08060 HCC08_08055 HCC08_08050 HCC08_08045 HCC08_08040 HCC08_08035 HCC08_08030 HCC08_08025 HCC08_08020 HCC08_08015 HCC08_08010 HCC08_08005 HCC08_08000 HCC08_07995 HCC08_07990 HCC08_07985 HCC08_07980 HCC08_07975 HCC08_07970 HCC08_07965 HCC08_07960 HCC08_07955 HCC08_07950 HCC…
40441_c7 :CH1..CH6	40441	40441_c7	182172	121091	61082	IME			HCB75_06310	HCB75_06295	HCB75_06185	tetO (HCB75_06125), ermB (HCB75_06155)	HCB75_06320 HCB75_06315 HCB75_06310 HCB75_06305 HCB75_06300 HCB75_06295 HCB75_06290 HCB75_06285 HCB75_06280 HCB75_06275 HCB75_06270 HCB75_06265 HCB75_06260 HCB75_06255 HCB75_06250 HCB75_06245 HCB75_06240 HCB75_06235 HCB75_06230 HCB75_06225 HCB75_06220 HCB75_06215 HCB75_06210 HCB75_06205 HCB75_06200 HCB75_06195 HCB75_06190 HCB75_06185 HCB75_06180 HCB75_06175 HCB75_06170 HCB75_06165 HCB75_06160 HCB…
40450_c12 :CH1..CH6	40450	40450_c12	41787	98333	56547	IME			HCB88_05500	HCB88_05515	HCB88_05595	tetO (HCB88_05660), ermB (HCB88_05585)	HCB88_05790 HCB88_05785 HCB88_05780 HCB88_05775 HCB88_05770 HCB88_05765 HCB88_05760 HCB88_05755 HCB88_05750 HCB88_05745 HCB88_05740 HCB88_05735 HCB88_05730 HCB88_05725 HCB88_05720 HCB88_05715 HCB88_05710 HCB88_05705 HCB88_05700 HCB88_05695 HCB88_05690 HCB88_05685 HCB88_05680 HCB88_05675 HCB88_05670 HCB88_05665 HCB88_05660 HCB88_05655 HCB88_05650 HCB88_05645 HCB88_05640 HCB88_05635 HCB88_05630 HCB…
40453_c14 :CH1..CH6	40453	40453_c14	164657	106594	58064	IME			HCB76_10740	HCB76_10725		tetO (HCB76_10585), ermB (HCB76_10695)	HCB76_10750 HCB76_10745 HCB76_10740 HCB76_10735 HCB76_10730 HCB76_10725 HCB76_10720 HCB76_10715 HCB76_10710 HCB76_10705 HCB76_10700 HCB76_10695 HCB76_10690 HCB76_10685 HCB76_10680 HCB76_10675 HCB76_10670 HCB76_10665 HCB76_10660 HCB76_10655 HCB76_10650 HCB76_10645 HCB76_10640 HCB76_10635 HCB76_10630 HCB76_10625 HCB76_10620 HCB76_10615 HCB76_10610 HCB76_10605 HCB76_10600 HCB76_10595 HCB76_10590 HCB…
ISU1606 :CH1..CH6	ISU1606	CP030017	871927	940065	68139	IME			DK235_04440	DK235_04505		tetO (DK235_04640), ermB (DK235_04660), ermL (DK235_04665)	DK235_04800 DK235_04795 DK235_04790 DK235_04785 DK235_04780 DK235_04775 DK235_04770 DK235_04765 DK235_04760 DK235_04755 DK235_04750 DK235_04745 DK235_04740 DK235_04735 DK235_04730 DK235_04725 DK235_04720 DK235_04715 DK235_04710 DK235_04705 DK235_04700 DK235_04695 DK235_04690 DK235_04685 DK235_04680 DK235_04675 DK235_04670 DK235_04665 DK235_04660 DK235_04655 DK235_04650 DK235_04645 DK235_04640 DK2…
ISU2514 :CH1..CH6	ISU2514	CP030020	965864	1027496	61633	IME			DK875_04885	DK875_04940		tetO (DK875_05055)	DK875_05205 DK875_05200 DK875_05195 DK875_05190 DK875_05185 DK875_05180 DK875_05175 DK875_05170 DK875_05165 DK875_05160 DK875_05155 DK875_05150 DK875_05145 DK875_05140 DK875_05135 DK875_05130 DK875_05125 DK875_05120 DK875_05115 DK875_05110 DK875_05105 DK875_05100 DK875_05095 DK875_05090 DK875_05085 DK875_05080 DK875_05075 DK875_05070 DK875_05065 DK875_05060 DK875_05055 DK875_05050 DK875_05045 DK8…
ISU2614 :CH1..CH6	ISU2614	CP031378	958264	1027637	69374	IME			DK237_05040	DK237_05120	DK237_05075	tetO (DK237_05285), ermB (DK237_05150), ermL (DK237_05155)	DK237_05405 DK237_05400 DK237_05395 DK237_05390 DK237_05385 DK237_05380 DK237_05375 DK237_05370 DK237_05365 DK237_05360 DK237_05355 DK237_05350 DK237_05345 DK237_05340 DK237_05335 DK237_05330 DK237_05325 DK237_05320 DK237_05315 DK237_05310 DK237_05305 DK237_05300 DK237_05295 DK237_05290 DK237_05285 DK237_05280 DK237_05275 DK237_05270 DK237_05265 DK237_05260 DK237_05255 DK237_05250 DK237_05245 DK2…

## Sheet: Prophages
REGION	REGION_LENGTH	COMPLETENESS(score)	SPECIFIC_KEYWORD	REGION_POSITION	TRNA_NUM	TOTAL_PROTEIN_NUM	PHAGE_HIT_PROTEIN_NUM	HYPOTHETICAL_PROTEIN_NUM	PHAGE+HYPO_PROTEIN_PERCENTAGE	BACTERIAL_PROTEIN_NUM	ATT_SITE_SHOWUP	PHAGE_SPECIES_NUM	MOST_COMMON_PHAGE_NAME(hit_genes_count)	FIRST_MOST_COMMON_PHAGE_NUM	FIRST_MOST_COMMON_PHAGE_PERCENTAGE	GC_PERCENTAGE
1	32.2Kb	incomplete(60)	lysin,tail,integrase	c4393_g156_s4393:168-32389	0	55	41	14	1	0	no	17	PHAGE_Strept_PH10_NC_012756(26),PHAGE_Strept_phiARI0131_2_NC_031941(18),PHAGE_Geobac_GBSV1_NC_008376(9),PHAGE_Strept_SpSL1_NC_027396(9),PHAGE_Bacill_1_NC_009737(8),PHAGE_Strept_315.1_NC_004584(4),PHAGE_Lactoc_bIL285_NC_002666(4),PHAGE_Bacill_BM5_NC_029069(4),PHAGE_Strept_SM1_NC_004996(4),PHAGE_Strept_phiARI0923_NC_030946(3),PHAGE_Strept_P9_NC_009819(3),PHAGE_Strept_phiBHN167_NC_022791(3),PHAGE_St…	18	0.4727	0.4121
2	11.4Kb	questionable(70)	integrase,transposase,tail	c4226_g154_s4226:43865-55274	0	11	6	5	1	0	yes	4	PHAGE_Stx2_c_Stx2a_F451_NC_049924(2),PHAGE_Stx2_c_1717_NC_011357(2),PHAGE_Escher_SH2026Stx1_NC_049919(2),PHAGE_Mycoba_Panchino_NC_031281(1),PHAGE_Burkho_Bcep22_NC_005262(1),PHAGE_Brevib_Jenst_NC_028805(1),PHAGE_Mycoba_MichelleMyBell_NC_023572(1),PHAGE_Vibrio_vB_VchM_Kuja_NC_048827(1),PHAGE_Synech_S_SSM7_NC_015287(1),PHAGE_Bacill_SP_15_NC_031245(1),PHAGE_Ralsto_RSA1_NC_009382(1),PHAGE_Mycoba_Pipsq…	3	0.1818	0.3746
3	9.6Kb	incomplete(20)	integrase	c6961_g297_s6961:3083-12708	0	14	10	4	1	0	no	9	PHAGE_Lactoc_bIL311_NC_002670(2),PHAGE_Strept_Abc2_NC_013645(2),PHAGE_Lactoc_Q33_NC_049809(2),PHAGE_Strept_315.1_NC_004584(2),PHAGE_Staphy_phiSA_BS1_NC_047945(1),PHAGE_Gordon_GAL1_NC_031936(1),PHAGE_Entero_vB_IME197_NC_028671(1),PHAGE_Strept_2972_NC_007019(1),PHAGE_Strept_SpSL1_NC_027396(1),PHAGE_Strept_9874_NC_031023(1),PHAGE_Strept_EJ_1_NC_005294(1),PHAGE_Strept_9871_NC_031069(1),PHAGE_Staphy_p…	2	0.1428	0.3733
4	39.5Kb	intact(100)	plate,head,recombinase,tail,transposase,integrase	c7068_g306_s7068:891-40917	0	73	47	26	1	0	yes	28	PHAGE_Strept_315.3_NC_004586(13),PHAGE_Strept_SM1_NC_004996(13),PHAGE_Lactoc_50101_NC_031040(12),PHAGE_Lactoc_63301_NC_031017(8),PHAGE_Lactoc_r1t_NC_004302(6),PHAGE_Strept_SpSL1_NC_027396(6),PHAGE_Strept_PH10_NC_012756(6),PHAGE_Lactoc_phiLC3_NC_005822(5),PHAGE_Strept_phiARI0468_2_NC_031923(5),PHAGE_Strept_SMP_NC_008721(4),PHAGE_Strept_315.2_NC_004585(4),PHAGE_Strept_Str_PAP_1_NC_028666(4),PHAGE_S…	13	0.178	0.4211
5	40Kb	intact(150)	lysin,tail,capsid,protease,terminase,recombinase,integrase	c7036_g304_s7036:50-42417	0	61	39	22	1	0	yes	23	PHAGE_Lister_2389_NC_003291(10),PHAGE_Lister_LP_030_2_NC_021539(8),PHAGE_Strept_SpSL1_NC_027396(7),PHAGE_Strept_PH10_NC_012756(7),PHAGE_Clostr_phiCD6356_NC_015262(5),PHAGE_Strept_T12_NC_028700(4),PHAGE_Strept_SM1_NC_004996(4),PHAGE_Strept_A25_NC_028697(4),PHAGE_Strept_PH15_NC_010945(3),PHAGE_Strept_Abc2_NC_013645(3),PHAGE_Strept_TP_J34_NC_020197(3),PHAGE_Strept_phiARI0923_NC_030946(3),PHAGE_Strep…	8	0.1639	0.409
6	42.3Kb	questionable(90)	tail,head,terminase,capsid,integrase	c7036_g304_s7036:50-42417	1	70	52	18	1	0	yes	28	PHAGE_Strept_SMP_NC_008721(16),PHAGE_Strept_phiARI0462_NC_031942(12),PHAGE_Strept_phiARI0131_1_NC_031901(11),PHAGE_Strept_phiARI0460_1_NC_031913(11),PHAGE_Strept_phiARI0468_2_NC_031923(8),PHAGE_Strept_phiARI0746_NC_031907(8),PHAGE_Strept_IC1_NC_024370(6),PHAGE_Strept_phiBHN167_NC_022791(4),PHAGE_Strept_315.4_NC_004587(4),PHAGE_Strept_T12_NC_028700(4),PHAGE_Strept_phiARI0468_4_NC_031915(4),PHAGE_S…	16	0.2285	0.4123
7	9.4Kb	questionable(70)	transposase	c4221_g154_s4221:113287-122784	0	15	9	6	1	0	no	5	PHAGE_Bacill_G_NC_023719(3),PHAGE_Stx2_c_Stx2a_F451_NC_049924(2),PHAGE_Geobac_E3_NC_029073(2),PHAGE_Brevib_Sundance_NC_028749(2),PHAGE_Escher_SH2026Stx1_NC_049919(2),PHAGE_Stx2_c_1717_NC_011357(2),PHAGE_Agroba_Atu_ph07_NC_042013(1),PHAGE_Entero_ECP3_NC_027335(1),PHAGE_Bacill_Bobb_NC_024792(1),PHAGE_Bacill_vB_BanS_Tsamsa_NC_023007(1),PHAGE_Bacill_phiAGATE_NC_020081(1),PHAGE_Ralsto_RSA1_NC_009382(1)	4	0.2	0.4176
8	10.9Kb	incomplete(20)	integrase	c389_g74_s389:74-10978	0	11	7	4	1	0	yes	5	PHAGE_Lactoc_bIL311_NC_002670(3),PHAGE_Lactoc_Q33_NC_049809(2),PHAGE_Clostr_phiCT9441A_NC_029022(1),PHAGE_Strept_M102AD_NC_028984(1),PHAGE_Temper_phiNIH1.1_NC_003157(1),PHAGE_Lactoc_lato_NC_004746(1),PHAGE_Erysip_SE_1_NC_029078(1),PHAGE_Brocho_BL3_NC_015254(1),PHAGE_Strept_315.4_NC_004587(1),PHAGE_Strept_T12_NC_028700(1),PHAGE_Lactob_iA2_NC_028830(1),PHAGE_Clostr_phiCT19406A_NC_030950(1),PHAGE_Go…	3	0.2727	0.4094
9	37.8Kb	incomplete(60)	tail,terminase,integrase	c18392_g32_s1453:859-38668	0	64	53	11	1	0	no	30	PHAGE_Strept_phiARI0462_NC_031942(13),PHAGE_Strept_K13_NC_024357(11),PHAGE_Strept_IC1_NC_024370(10),PHAGE_Strept_DCC1738_NC_024361(9),PHAGE_Strept_315.3_NC_004586(9),PHAGE_Strept_phiARI0031_NC_031910(8),PHAGE_Strept_phiARI0131_1_NC_031901(7),PHAGE_Strept_phiARI0460_1_NC_031913(7),PHAGE_Strept_SMP_NC_008721(7),PHAGE_Strept_phiARI0468_1_NC_031929(6),PHAGE_Strept_EJ_1_NC_005294(6),PHAGE_Strept_phiAR…	8	0.2031	0.4124
10	38.1Kb	intact(100)	lysin,plate,terminase,tail,integrase	c1868_g125_s1868:83-38197	0	68	54	14	1	0	no	25	PHAGE_Strept_315.3_NC_004586(23),PHAGE_Lactoc_63301_NC_031017(11),PHAGE_Lactoc_50101_NC_031040(11),PHAGE_Strept_SM1_NC_004996(11),PHAGE_Strept_Str_PAP_1_NC_028666(7),PHAGE_Strept_SMP_NC_008721(7),PHAGE_Strept_K13_NC_024357(6),PHAGE_Strept_phiARI0462_NC_031942(6),PHAGE_Strept_EJ_1_NC_005294(6),PHAGE_Strept_DCC1738_NC_024361(6),PHAGE_Lactoc_phiLC3_NC_005822(6),PHAGE_Strept_phiARI0031_NC_031910(5),P…	23	0.3382	0.4109
11	6.7Kb	incomplete(40)	transposase	c3283_g150_s3283:306-7008	0	10	6	4	1	0	no	6	PHAGE_Bacill_G_NC_023719(3),PHAGE_Brevib_Sundance_NC_028749(2),PHAGE_Geobac_E3_NC_029073(2),PHAGE_Stx2_c_1717_NC_011357(1),PHAGE_Ralsto_RSA1_NC_009382(1),PHAGE_Bacill_phiAGATE_NC_020081(1),PHAGE_Escher_SH2026Stx1_NC_049919(1),PHAGE_Entero_ECP3_NC_027335(1),PHAGE_Bacill_vB_BanS_Tsamsa_NC_023007(1),PHAGE_Bacill_Bobb_NC_024792(1),PHAGE_Agroba_Atu_ph07_NC_042013(1),PHAGE_Stx2_c_Stx2a_F451_NC_049924(1)	1	0.3	0.4119
12	11.6Kb	incomplete(40)	portal,transposase	c3283_g150_s3283:120548-132179	0	10	8	2	1	0	no	6	PHAGE_Arthro_Peas_NC_048096(1),PHAGE_Lactob_LP65_NC_006565(1),PHAGE_Lactob_521B_NC_048752(1),PHAGE_Lactob_SAC12B_NC_048754(1),PHAGE_Staphy_phiN315_NC_004740(1),PHAGE_Archae_virus_NC_008695(1),PHAGE_Ralsto_RSA1_NC_009382(1)	3	0.1	0.3895
13	22.7Kb	questionable(70)	tail,plate,terminase	c2635_g28_s10730:68210-90933	0	26	22	4	1	0	no	8	PHAGE_Strept_315.3_NC_004586(12),PHAGE_Lactoc_50101_NC_031040(10),PHAGE_Lactoc_63301_NC_031017(8),PHAGE_Strept_SM1_NC_004996(7),PHAGE_Strept_Str_PAP_1_NC_028666(6),PHAGE_Lactoc_phiLC3_NC_005822(5),PHAGE_Strept_SMP_NC_008721(4),PHAGE_Lactoc_r1t_NC_004302(2),PHAGE_Strept_phiARI0923_NC_030946(2),PHAGE_Aeromo_Aeh1_NC_005260(1),PHAGE_Strept_TP_J34_NC_020197(1),PHAGE_Clostr_phiCT19406C_NC_029006(1),PHA…	12	0.4615	0.4314
14	12.8Kb	incomplete(30)	tail,integrase	c2022_g127_s2022:110-12909	0	19	10	9	1	0	yes	6	PHAGE_Lactoc_bIL311_NC_002670(5),PHAGE_Strept_315.2_NC_004585(2),PHAGE_Strept_315.6_NC_004589(2),PHAGE_Strept_315.5_NC_004588(2),PHAGE_Temper_phiNIH1.1_NC_003157(2),PHAGE_Staphy_StB27_NC_019914(2),PHAGE_Lactoc_Q33_NC_049809(2),PHAGE_Strept_315.4_NC_004587(2),PHAGE_Lactoc_bIL310_NC_002669(2),PHAGE_Mycoba_Tortellini_NC_041888(1),PHAGE_Staphy_PT1028_NC_007045(1),PHAGE_Bacill_phBC6A52_NC_004821(1),PH…	5	0.2631	0.4083
15	6.7Kb	incomplete(50)	plate,transposase,tail	c1773_g124_s1773:15224-21956	0	8	6	2	1	0	no	4	PHAGE_Escher_RCS47_NC_042128(3),PHAGE_Bacill_PfEFR_5_NC_031055(1),PHAGE_Bacill_vB_BceS_MY192_NC_048633(1),PHAGE_Bacill_PfEFR_4_NC_048641(1),PHAGE_Staphy_StauST398_4_NC_023499(1),PHAGE_Staphy_phiPV83_NC_002486(1),PHAGE_Burkho_KS5_NC_015265(1),PHAGE_Faecal_FP_Lagaffe_NC_047911(1)	2	0.375	0.3866
16	18.2Kb	incomplete(50)	integrase,protease,portal,tail	c15725_g111_s1369:151-18405	0	31	24	7	1	0	no	13	PHAGE_Strept_SMP_NC_008721(9),PHAGE_Strept_315.3_NC_004586(7),PHAGE_Strept_phiARI0460_1_NC_031913(6),PHAGE_Strept_phiARI0131_1_NC_031901(5),PHAGE_Strept_phiARI0468_2_NC_031923(5),PHAGE_Strept_PH10_NC_012756(4),PHAGE_Strept_315.6_NC_004589(2),PHAGE_Strept_K13_NC_024357(2),PHAGE_Strept_315.1_NC_004584(2),PHAGE_Temper_phiNIH1.1_NC_003157(2),PHAGE_Lactoc_50101_NC_031040(2),PHAGE_Strept_A25_NC_028697(…	9	0.2903	0.4003
17	6Kb	questionable(70)	transposase,integrase	c15725_g111_s1369:51785-57854	0	12	6	6	1	0	yes	4	PHAGE_Escher_RCS47_NC_042128(2),PHAGE_Escher_SH2026Stx1_NC_049919(2),PHAGE_Stx2_c_1717_NC_011357(2),PHAGE_Stx2_c_Stx2a_F451_NC_049924(2),PHAGE_Staphy_phiPV83_NC_002486(1),PHAGE_Staphy_StauST398_4_NC_023499(1),PHAGE_Mycoba_Pipsqueaks_NC_042055(1),PHAGE_Mycoba_Carcharodon_NC_028779(1),PHAGE_Burkho_KS5_NC_015265(1),PHAGE_Brevib_Jenst_NC_028805(1),PHAGE_Mycoba_Panchino_NC_031281(1),PHAGE_Faecal_FP_La…	3	0.1666	0.4015
18	10.6Kb	incomplete(40)	tail,integrase	c1063_g85_s1063:2639-13337	0	16	9	7	1	0	no	8	PHAGE_Strept_T12_NC_028700(2),PHAGE_Strept_20617_NC_023503(2),PHAGE_Lactob_Lb_NC_047983(2),PHAGE_Lactoc_bIL311_NC_002670(2),PHAGE_Clostr_phiCT19406A_NC_030950(1),PHAGE_Salmon_SPN9CC_NC_017985(1),PHAGE_Lactoc_Q33_NC_049809(1),PHAGE_Lactoc_BK5_T_NC_002796(1),PHAGE_Strept_315.4_NC_004587(1),PHAGE_Lactoc_bIL310_NC_002669(1),PHAGE_Temper_phiNIH1.1_NC_003157(1),PHAGE_Clostr_phiCT9441A_NC_029022(1),PHAG…	2	0.125	0.3998
19	18.2Kb	incomplete(50)	integrase,protease,portal,tail	c15726_g111_s963:151-18384	0	31	24	7	1	0	no	13	PHAGE_Strept_SMP_NC_008721(9),PHAGE_Strept_315.3_NC_004586(7),PHAGE_Strept_phiARI0460_1_NC_031913(6),PHAGE_Strept_phiARI0131_1_NC_031901(5),PHAGE_Strept_phiARI0468_2_NC_031923(5),PHAGE_Strept_PH10_NC_012756(4),PHAGE_Strept_315.6_NC_004589(2),PHAGE_Strept_A25_NC_028697(2),PHAGE_Lactoc_50101_NC_031040(2),PHAGE_Strept_315.1_NC_004584(2),PHAGE_Temper_phiNIH1.1_NC_003157(2),PHAGE_Strept_K13_NC_024357(…	9	0.2903	0.4013
20	6Kb	questionable(70)	transposase,integrase	c15726_g111_s963:51764-57832	0	12	6	6	1	0	yes	4	PHAGE_Stx2_c_Stx2a_F451_NC_049924(2),PHAGE_Escher_RCS47_NC_042128(2),PHAGE_Escher_SH2026Stx1_NC_049919(2),PHAGE_Stx2_c_1717_NC_011357(2),PHAGE_Burkho_KS5_NC_015265(1),PHAGE_Brevib_Jenst_NC_028805(1),PHAGE_Mycoba_Panchino_NC_031281(1),PHAGE_Faecal_FP_Lagaffe_NC_047911(1),PHAGE_Staphy_StauST398_4_NC_023499(1),PHAGE_Staphy_phiPV83_NC_002486(1),PHAGE_Mycoba_Pipsqueaks_NC_042055(1),PHAGE_Mycoba_Carcha…	3	0.1666	0.402

## Sheet: IS Elements
seqID	family	cluster	isBegin	isEnd	isLen	ncopy4is	start1	end1	start2	end2	score	irId	irLen	nGaps	orfBegin	orfEnd	strand	orfLen	E-value	E-value4copy	type	ov	tir
c103_g42_s383	IS21	IS21_259	3518	5163	1646	1	3518	3537	5144	5163	20	15	20	0	3964	4809	-	846	3.9e-13	3.9e-13	p	1	TTTAAGAAAAATTATGTAAA:TTTAATCAAGACTTTGTAAA
c1042_g112_s1004	IS30	IS30_241	1	1048	1048	1	1	26	1023	1048	40	23	26	0	1	1034	+	1034	3.5e-124	3.5e-124	c	1	CCTAATTTGTAAAATTAAGCTAGACA:CCCAAATTGTCAAATTAAGCTAGACA
c1063_g85_s1063	IS110	IS110_139	135	1750	1616	2	135	139	1746	1750	10	5	5	0	233	1576	+	1344	6.3e-31	6.3e-31	c	2	TACTA:TACTA
c1063_g85_s1063	IS110	IS110_139	2465	4080	1616	2	2465	2469	4076	4080	10	5	5	0	2639	3982	-	1344	6.3e-31	6.3e-31	c	2	TACTA:TACTA
c10909_g20_s1357	ISL3	ISL3_126|ISL3||protein:plasmid:139408	1	1470	1470	1	1	25	1446	1470	26	19	25	0	125	1429	+	1305	1.1e-63	1.1e-63	c	1	GGCTCTATAATTTCTGTAGTGGGTA:GGCTCTTTGTCAACTGTAGTGGGTA
c11270_g20_s11204	ISL3	ISL3_126|ISL3||protein:plasmid:139408	61	1392	1332	3	61	71	1382	1392	18	10	11	0	0	0		1	2.3e-63	-1	c	3	TAGAAAAAAAG:TAGATAAAAAG
c11270_g20_s11204	ISL3	ISL3_126|ISL3||protein:plasmid:139408	10316	11647	1332	3	10316	10326	11637	11647	18	10	11	0	10380	11636	+	1257	2.3e-63	2.3e-63	c	3	TAGAAAAAAAG:TAGATAAAAAG
c11270_g20_s11204	IS110	IS110_139	18207	19822	1616	4	18207	18217	19812	19822	10	8	11	0	0	0		1	3.2e-31	-1	c	4	CTAAGATTAGT:CTACCATTTGT
c11270_g20_s11204	IS630	IS630_247	36550	37561	1012	1	36550	36569	37542	37561	20	15	20	0	36672	37673	+	1002	9.3e-51	9.3e-51	c	1	ATTTATAGAATATTTATATA:ATTTTTTGAATGATTAGATA
c11270_g20_s11204	IS982	IS982_260	42252	43205	954	1	42252	42286	43171	43205	58	32	35	0	42262	43162	-	901	8.6e-41	8.6e-41	p	1	ACCCGTGGTGCTAGTTCATTTCAAAATAGCGTAAA:ACCCGTGGTGCTAGTTCATTTCAAAATACAATAAA
c11270_g20_s11204	IS5	IS5_226	51663	51899	237	1	51663	51682	51880	51899	24	16	20	0	51606	51983	+	378	5.3e-28	5.3e-28	p	1	CATGATTTTACCCTTTTTAA:CATGATTTTAAAGGTTTTAA
c11270_g20_s11204	IS110	IS110_139	61262	62877	1616	4	61262	61266	62873	62877	10	5	5	0	0	0		1	3.2e-31	-1	c	4	TACTA:TACTA
c11270_g20_s11204	IS21	IS21_288	136901	140217	3317	1	136901	136939	140178	140217	22	27	40	1	136908	140146	-	3239	6.3e-12	6.3e-12	p	1	TTCTAGTTTACAATAATTTAT-TCTTTTCTAAGATAGACT:TTCTCGCTTTCTTTTATTTTTGTCATTTTTATGCTATACT
c11270_g20_s11204	IS110	IS110_139	147203	148817	1615	4	147203	147213	148807	148817	10	8	11	0	0	0		1	3.2e-31	-1	c	4	CTAAGATTAGT:CTACCATTTGT
c11270_g20_s11204	IS110	IS110_139	149721	151336	1616	4	149721	149731	151326	151336	10	8	11	0	149668	151160	+	1493	3.2e-31	3.2e-31	c	4	CTAAGATTAGT:CTACCATTTGT
c11270_g20_s11204	ISL3	ISL3_126|ISL3||protein:plasmid:139408	151334	152665	1332	3	151334	151344	152655	152665	18	10	11	0	0	0		1	2.3e-63	-1	c	3	TAGAAAAAAAG:TAGATAAAAAG
c11960_g1_s2907	IS30	IS30_223	15	1218	1204	1	15	28	1205	1218	28	14	14	0	1	973	-	973	1.3e-62	1.3e-62	c	1	TGAAGTTAGCCACC:TGAAGTTAGCCACC
c11963_g20_s2964	ISL3	ISL3_126|ISL3||protein:plasmid:139408	1	1413	1413	1	1	25	1389	1413	30	20	25	0	1	1290	-	1290	1.5e-62	1.5e-62	c	1	GGCTCTTTGTCAACTGTAGTGGGTA:GGCTCTATAATATCTGTAGTGGGTA
c11998_g90_s3261	IS66	IS66_43	340	2193	1854	1	340	370	2162	2193	22	23	32	1	650	2162	+	1513	2.5e-108	2.5e-108	c	1	TCAAAAGTCAGTTCAAC-CTGGATCCCTTCTC:TCCAAAGTCCTGTCGACTCTGGAACCTTTTTC
c1221_g118_s5962	IS1182	IS1182_100	1	1538	1538	1	1	15	1524	1538	22	13	15	0	1	1443	-	1443	3.4e-50	3.4e-50	p	1	CAGATTGCAGACAAA:CAGACTGAAGACAAA
c1226_g44_s6918	IS3	IS3_61	9	1429	1421	1	9	29	1409	1429	34	19	21	0	1	1383	-	1383	1.2e-100	1.2e-100	c	1	CCCAAAAAGTTAGACAAAAAA:CCCCAAAAGTTAGACAGAAAA
c15303_g20_s3003	ISAS1	ISAS1_192	36	1632	1597	1	36	56	1612	1632	26	17	21	0	133	1402	-	1270	1.3e-66	1.3e-66	c	1	GGAAATTATGGAGCTTTTTTG:GGGAATTTTGGAGGCTTTTTG
c15303_g20_s3003	ISL3	ISL3_126|ISL3||protein:plasmid:139408	1365	2733	1369	1	1365	1401	2697	2733	22	24	37	0	1495	2736	+	1242	3.2e-62	3.2e-62	c	1	TCTTTGTGCTCTTCTATGGATAAAAGAAAATCAATCA:TCTTTGTCAACTGTAGTGGGTAGACGAAAAGCTAACA
c15305_g20_s4133	ISL3	ISL3_126|ISL3||protein:plasmid:139408	1	1413	1413	2	1	25	1389	1413	30	20	25	0	124	1379	+	1256	3e-62	3e-62	c	2	GGCTCTATAATATCTGTAGTGGGTA:GGCTCTTTGTCAACTGTAGTGGGTA
c15305_g20_s4133	ISL3	ISL3_126|ISL3||protein:plasmid:139408	1419	2831	1413	2	1419	1443	2807	2831	30	20	25	0	0	0		1	3e-62	-1	c	2	GGCTCTATAATATCTGTAGTGGGTA:GGCTCTTTGTCAACTGTAGTGGGTA
c15725_g111_s1369	IS110	IS110_139	16887	18501	1615	2	16887	16897	18491	18501	10	8	11	0	17062	18405	-	1344	3.3e-31	3.3e-31	c	2	CTACCATTTGT:CTAAGATTAGT
c15725_g111_s1369	IS5	IS5_200	51566	53157	1592	1	51566	51585	53138	53157	24	16	20	0	51785	52658	+	874	3.5e-51	3.5e-51	c	1	TTTTGACAAGTTTGACAAGA:TTTTGACAAGATAGGCGAGA
c15725_g111_s1369	IS66	IS66_43	53334	55913	2580	1	53334	53362	55885	55913	26	21	29	0	53465	55491	+	2027	3.9e-97	3.9e-97	c	1	GAACAAGTAGATTAGCTCATGAAAGGATT:GAAAAAGTAGAACTGTTCCTTAAAGAATT
c15725_g111_s1369	IS30	IS30_223	56087	56782	696	1	56087	56099	56770	56782	26	13	13	0	56330	56887	+	558	1.3e-52	1.3e-52	p	1	CTTGGTTCCTTTA:CTTGGTTCCTTTA
c15725_g111_s1369	IS982	IS982_260	57830	60093	2264	1	57830	57861	60062	60093	28	23	32	0	58257	60016	+	1760	1.2e-45	1.2e-45	p	1	AATATATTTTTTGTAAATCTTTCAAGGAAATC:AAAATATTTACTATAAAAATTTTAATAAAATC
c15725_g111_s1369	IS5	IS5_435|IS5||protein:plasmid:145683	65638	65906	269	1	0	0	0	0	0	0	0	0	65638	65906	-	269	7e-14	7e-14	p	1	-:-
c15725_g111_s1369	IS200/IS605	IS200/IS605_384	141709	142240	532	1	0	0	0	0	0	0	0	0	141709	142240	+	532	1.1e-44	1.1e-44	p	1	-:-
c15725_g111_s1369	IS110	IS110_139	167271	168886	1616	2	167271	167275	168882	168886	10	5	5	0	0	0		1	3.3e-31	-1	c	2	TACTA:TACTA
c15726_g111_s963	IS110	IS110_139	16866	18480	1615	2	16866	16876	18470	18480	10	8	11	0	17041	18384	-	1344	1.2e-31	1.2e-31	c	2	CTACCATTTGT:CTAAGATTAGT
c15726_g111_s963	IS5	IS5_200	51721	52779	1059	1	51721	51734	52766	52779	24	13	14	0	51764	52637	+	874	3.5e-51	3.5e-51	c	1	CAAAAATGAGATAA:CAAAAATGAGAGAA
c15726_g111_s963	IS66	IS66_393	52907	53381	475	1	52907	52924	53364	53381	24	15	18	0	52873	53326	+	454	2.9e-30	2.9e-30	p	1	AATCTCGCCGTTTTGAAA:AATCACGACTTTTTGAAA
c15726_g111_s963	IS66	IS66_43	53312	55891	2580	1	53312	53340	55863	55891	26	21	29	0	53443	55469	+	2027	3.9e-97	3.9e-97	c	1	GAACAAGTAGATTAGCTCATGAAAGGATT:GAAAAAGTAGAACTGTTCCTTAAAGAATT
c15726_g111_s963	IS30	IS30_223	56065	56760	696	1	56065	56077	56748	56760	26	13	13	0	56308	56865	+	558	1.3e-52	1.3e-52	p	1	CTTGGTTCCTTTA:CTTGGTTCCTTTA
c15726_g111_s963	IS982	IS982_260	59088	60041	954	1	59088	59115	60014	60041	52	27	28	0	59131	60031	+	901	2.8e-41	2.8e-41	p	1	ACTCGTGGTGCTAGTTCATTTCAAAATA:ACCCGTGGTGCTAGTTCATTTCAAAATA
c15726_g111_s963	IS5	IS5_435|IS5||protein:plasmid:145683	65653	65921	269	1	0	0	0	0	0	0	0	0	65653	65921	-	269	7e-14	7e-14	p	1	-:-
c15726_g111_s963	IS200/IS605	IS200/IS605_384	141724	142255	532	1	0	0	0	0	0	0	0	0	141724	142255	+	532	1.1e-44	1.1e-44	p	1	-:-
c15726_g111_s963	IS110	IS110_139	167286	168901	1616	2	167286	167290	168897	168901	10	5	5	0	0	0		1	1.2e-31	-1	c	2	TACTA:TACTA
c16414_g88_s7117	IS30	IS30_173	2	1536	1535	1	2	26	1512	1536	46	24	25	0	271	1434	-	1164	2.2e-29	2.2e-29	p	1	GTAAATTCTCAAAGTAAGTTCTAGT:GTAAATTCCCAAAGTAAGTTCTAGT
c167_g20_s2143	ISL3	ISL3_126|ISL3||protein:plasmid:139408	14	1401	1388	1	14	25	1390	1401	24	12	12	0	1	1291	-	1291	1.6e-40	1.6e-40	p	1	CTGTAGTGGGTA:CTGTAGTGGGTA
c1703_g122_s1703	IS110	IS110_139	21071	22339	1269	1	21071	21088	22321	22339	20	16	19	1	21120	22463	+	1344	2.7e-31	2.7e-31	p	1	CTTTTTC-TTTATGATAAA:CTTTTTCGTTTCTCATAAA
c1705_g123_s1705	IS110	IS110_170	28400	29573	1174	1	28400	28412	29561	29573	22	12	13	0	28317	29411	+	1095	3.4e-83	3.4e-83	p	1	TCAATTCAAACAT:TCCATTCAAACAT
c1705_g123_s1705	ISL3	ISL3_126|ISL3||protein:plasmid:139408	37827	39241	1415	1	37827	37851	39217	39241	26	19	25	0	37861	39117	-	1257	6.1e-64	6.1e-64	c	1	GGCTCTTTGTCAACTGTAGTGGGTA:GGCTCTATAATTTCTGTAGTGGGTA
c1705_g123_s1705	IS110	IS110_139	39362	44525	5164	2	39362	39371	44516	44525	12	8	10	0	0	0		1	6.8e-31	-1	c	2	TTTTTTATCA:TTTTCTACCA
c1705_g123_s1705	IS110	IS110_139	142790	144405	1616	2	142790	142794	144401	144405	10	5	5	0	142964	144307	-	1344	6.8e-31	6.8e-31	c	2	TACTA:TACTA
c1773_g124_s1773	IS66	IS66_393	184	767	584	1	184	209	742	767	24	19	26	0	255	783	+	529	8.1e-34	8.1e-34	p	1	CTTTTCGAAAGCTTTAAAATTGAAAT:CTTTTTGAAACATTTATTTTTGGAAT
c1773_g124_s1773	IS66	IS66_43	477	2100	1624	1	477	488	2089	2100	20	11	12	0	835	1746	+	912	1.2e-49	1.2e-49	p	1	TGGAAAAACAGA:TGGCAAAACAGA
c1773_g124_s1773	IS630	IS630_247	3376	4275	900	1	3376	3402	4249	4275	34	22	27	0	3423	4239	+	817	6.7e-48	6.7e-48	p	1	TATAGTTAAATGAAACAAAAACAGTAC:TATAGTCAACTGAAACAAGAGCAGGAC
c1773_g124_s1773	IS982	IS982_260	6638	7601	964	1	6638	6666	7573	7601	46	26	29	0	6649	7557	-	909	2.6e-45	2.6e-45	p	1	TACCCGTGGTGCTAGTTCATTTCAAAATA:TACTCGTGGTGCTAGTTCATTTGAAACTA
c1773_g124_s1773	IS982	IS982_260	15633	16884	1252	1	15633	15655	16862	16884	26	18	23	0	16080	16896	-	817	5e-46	5e-46	p	1	ATTCTAAAATTTTTATTACGTCT:ATTTTAGAACTTTTATCACTTCT
c1773_g124_s1773	IS30	IS30_173	16475	18370	1896	1	16475	16491	18354	18370	22	14	17	0	16969	18007	+	1039	8.7e-74	8.7e-74	c	1	TGAAGCCGTAGAACCAA:TGAAGACGTTGAAGCAA
c1773_g124_s1773	IS5	IS5_200	18070	19294	1225	1	18070	18103	19262	19294	38	28	34	1	18144	19186	+	1043	1e-90	1e-90	c	1	GGTATTATCATATATAAGGGCACCTCTAAAAACT:GGTATT-TTTTATTGATGGGCACCTCTAAAAACT
c1773_g124_s1773	IS5	IS5_226	19307	20180	874	1	19307	19326	20161	20180	40	20	20	0	19348	20162	+	815	2.8e-30	2.8e-30	p	1	ATTAGACTTGTTCGGTAACT:ATTAGACTTGTTCGGTAACT
c1773_g124_s1773	IS110	IS110_139	20271	22076	1806	1	20271	20290	22057	22076	32	18	20	0	20588	22076	-	1489	2.5e-31	2.5e-31	p	1	TACTCAATAAAAATCAAAAA:TACTCATTTAAAATCAAAAA
c18370_g40_s7141	IS200/IS605	IS200/IS605_384	147	611	465	1	0	0	0	0	0	0	0	0	147	611	+	465	5.9e-62	5.9e-62	c	1	-:-
c1868_g125_s1868	IS110	IS110_139	19467	21269	1803	1	19467	19484	21252	21269	20	14	18	0	19780	21123	+	1344	2.2e-31	2.2e-31	p	1	GACGATAAACATCATGTG:GACGAAAAATATTTTGTG
c1884_g126_s1884	IS5	IS5_226	1	862	862	1	1	16	847	862	32	16	16	0	1	848	+	848	1e-30	1e-30	p	1	GACTTGTTCGGTAACT:GACTTGTTCGGTAACT
c2022_g127_s2022	IS110	IS110_139	170	2011	1842	1	170	237	1943	2011	24	42	69	1	233	1576	+	1344	2.7e-31	2.7e-31	p	1	GAAAGTACTCACTACTTTTTCTTTATG-ATAAAGTAGAGGTGTCTTGTTAAGTCGTAGGGCTTTTTGAC:GAAAGTTTTTAGTAGGTGTTTTTTAGGAATACTGGTGAATTCTATTCTTCAAATTCAGCGGTTTTTGAC
c2635_g28_s10730	IS110	IS110_139	5	1605	1601	4	5	15	1595	1605	10	8	11	0	0	0		1	6.3e-31	-1	c	4	CTAAGATTAGT:CTACCATTTGT
c2635_g28_s10730	IS110	IS110_139	30354	31969	1616	4	30354	30358	31965	31969	10	5	5	0	30452	31795	+	1344	6.3e-31	6.3e-31	c	4	TACTA:TACTA
c2635_g28_s10730	IS110	IS110_139	70546	72161	1616	4	70546	70550	72157	72161	10	5	5	0	0	0		1	6.3e-31	-1	c	4	TACTA:TACTA
c2635_g28_s10730	IS110	IS110_139	89507	91079	1573	4	89507	89514	91072	91079	12	7	8	0	0	0		1	6.3e-31	-1	c	4	TGAGGAAA:TGACGAAA
c2903_g147_s2903	ISL3	ISL3_126|ISL3||protein:plasmid:139408	7762	9174	1413	1	7762	7786	9150	9174	30	20	25	0	7885	9140	+	1256	3e-62	3e-62	c	1	GGCTCTATAATATCTGTAGTGGGTA:GGCTCTTTGTCAACTGTAGTGGGTA
c3065_g51_s7133	IS630	IS630_247	1	896	896	1	1	25	872	896	30	20	25	0	1	851	-	851	1.3e-52	1.3e-52	c	1	TAGTCAACTGAAACAAGAGCAGGAC:TAGTTAAATGAAACAAAAACAGTAC
c3075_g148_s3075	IS110	IS110_170	374	2467	2094	1	374	388	2453	2467	26	14	15	0	376	2551	-	2176	1.9e-85	1.9e-85	c	1	CTTCAAGCTATTCTT:CTTCAAGCCATTCTT
c3094_g149_s3094	IS200/IS605	IS200/IS605_384	2758	3254	497	1	0	0	0	0	0	0	0	0	2758	3254	+	497	1.9e-37	1.9e-37	p	1	-:-
c3281_g89_s3281	ISL3	ISL3_126|ISL3||protein:plasmid:139408	78	1494	1417	1	78	104	1468	1494	34	22	27	0	114	1369	-	1256	1.3e-62	1.3e-62	c	1	TTGGCTCTTTGTCAACTGTAGTGGGTA:TTGGCTCTATAATATCTGTAGTGGGTA
c3283_g150_s3283	IS66	IS66_43	1	1585	1585	2	0	0	0	0	0	0	0	0	1	1520	+	1520	2.3e-108	2.3e-108	p	2	-:-
c3283_g150_s3283	ISL3	ISL3_126|ISL3||protein:plasmid:139408	1664	2960	1297	4	1664	1670	2954	2960	14	7	7	0	0	0		1	1.3e-62	-1	p	4	GAAAAGC:GAAAAGC
c3283_g150_s3283	ISL3	ISL3_126|ISL3||protein:plasmid:139408	20183	21595	1413	4	20183	20207	21571	21595	30	20	25	0	20217	21472	-	1256	1.3e-62	1.3e-62	c	4	GGCTCTTTGTCAACTGTAGTGGGTA:GGCTCTATAATATCTGTAGTGGGTA
c3283_g150_s3283	IS200/IS605	IS200/IS605_384	48452	48778	327	1	0	0	0	0	0	0	0	0	48452	48778	-	327	7.4e-36	7.4e-36	p	1	-:-
c3283_g150_s3283	ISAS1	ISAS1_192	48776	50088	1313	2	48776	48795	50069	50088	24	16	20	0	0	0		1	7.7e-67	-1	c	2	CACACCAAACGCATGAAGAA:CACGTCATACGCATGAAAAA
c3283_g150_s3283	IS110	IS110_139	83470	85482	2013	1	83470	83485	85467	85482	24	14	16	0	83919	85262	+	1344	3e-32	3e-32	p	1	TCAGCTAAAAAACTAG:TCAGCTCAACAACTAG
c3283_g150_s3283	IS66	IS66_43	97299	100732	3434	2	97299	97311	100720	100732	14	10	13	0	0	0		1	2.3e-108	-1	c	2	TCTGCTCCGATAA:TCTCCTTCGAGAA
c3283_g150_s3283	IS66	IS66_393	100567	101698	1132	1	100567	100591	101674	101698	22	18	25	0	100851	101367	-	517	1e-33	1e-33	p	1	TTGCGTTTATAGGTGATGGTCTCCG:TTGCGCTTCTAGCTAAACGTCGCCG
c3283_g150_s3283	ISAS1	ISAS1_192	119105	120418	1314	2	119105	119121	120402	120418	26	15	17	0	119200	120330	+	1131	7.7e-67	7.7e-67	c	2	CACGTCAAACGCATGAA:CACGCCATACGCATGAA
c3283_g150_s3283	ISL3	ISL3_126|ISL3||protein:plasmid:139408	130890	132302	1413	4	130890	130914	132278	132302	30	20	25	0	130924	132179	-	1256	1.3e-62	1.3e-62	c	4	GGCTCTTTGTCAACTGTAGTGGGTA:GGCTCTATAATATCTGTAGTGGGTA
c3283_g150_s3283	ISL3	ISL3_126|ISL3||protein:plasmid:139408	142914	144326	1413	4	142914	142938	144302	144326	30	20	25	0	0	0		1	1.3e-62	-1	c	4	GGCTCTATAATATCTGTAGTGGGTA:GGCTCTTTGTCAACTGTAGTGGGTA
c3283_g150_s3283	IS1182	IS1182_100	149325	151409	2085	1	149325	149346	151388	151409	24	17	22	0	149749	151211	-	1463	6.6e-50	6.6e-50	p	1	ATAGTGCCAGGTCGCACGAATG:ATAATGGCAAGTAGTACGAATG
c3283_g150_s3283	IS200/IS605	IS200/IS605_384	151396	151892	497	1	0	0	0	0	0	0	0	0	151396	151892	-	497	2.2e-37	2.2e-37	p	1	-:-
c3283_g150_s3283	IS30	IS30_223	153561	155100	1540	1	153561	153587	155074	155100	46	25	27	0	153665	154828	+	1164	9.3e-28	9.3e-28	p	1	TGCTAAATTCCCAAAGTAAGTTCTAGT:TGGTAAATTCTCAAAGTAAGTTCTAGT
c3968_g151_s3968	IS66	IS66_43	1	2072	2072	1	1	126	1948	2072	202	118	127	3	147	1696	+	1550	5.5e-96	5.5e-96	c	1	AGTTATTTGAATTAGGAAAAGGACAGTTTTAAGTTATAGTGTTAATAACCCACTCCT-AAAATAACTTTAGAGTTCTCAAATTGACAAACTTAGATATATGTCCTGTTTCTAATTCACTCTACTATA:AGTGGTTTGAATTAGAAAAAGGACAATTTTAAGTTATAGTGTTAATAACCCACTCCTAAAAATAACTTTGGAGTTCTCAAATTGACAAACTTAG--ATATGTCCTGTTTCTAATTCACTCAACTATA
c3968_g151_s3968	IS630	IS630_386	1598	2644	1047	1	1598	1621	2621	2644	24	18	24	0	2083	2579	-	497	4.2e-30	4.2e-30	p	1	AAATATATGACCTATCTTCTAGAA:AAAAATAAAATCTATATTCAAGAA
c3968_g151_s3968	IS66	IS66_393	2848	4104	1257	1	2848	2861	4091	4104	20	12	14	0	3345	3861	+	517	1.1e-33	1.1e-33	p	1	CAGTTTCCTCTTCA:CAGCTTCTTCTTCA
c3968_g151_s3968	IS66	IS66_43	3810	5529	1720	1	3810	3827	5512	5529	20	14	18	0	3912	5424	+	1513	2.5e-108	2.5e-108	c	1	ATTTTCTATCATTCCAAA:ATTTTCTAAAATTTAAAA
c3998_g28_s7139	IS110	IS110_139	221	1392	1172	1	221	232	1381	1392	20	11	12	0	176	1519	-	1344	3.8e-30	3.8e-30	p	1	AATGAGGTAATA:AAAGAGGTAATA
c4031_g152_s4031	ISAS1	ISAS1_192	1	1314	1314	1	1	17	1298	1314	26	15	17	0	1	1219	-	1219	1.2e-66	1.2e-66	c	1	CACGTCATACGCATGAA:CACGCCAAACGCATGAA
c4093_g153_s4269	IS110	IS110_170	195	1368	1174	1	195	207	1356	1368	22	12	13	0	112	1233	+	1122	1.8e-86	1.8e-86	p	1	TCAATTCAAACAT:TCCATTCAAACAT
c417_g75_s2155	IS630	IS630_247	16	1028	1013	1	16	37	1007	1028	24	17	22	0	93	1111	-	1019	3.7e-50	3.7e-50	p	1	CGATATTTTATGCAATCTTATC:CGATATTTCACGCAACACTATC
c4220_g154_s4220	IS110	IS110_170	242	1415	1174	1	242	254	1403	1415	22	12	13	0	377	1498	-	1122	1.8e-86	1.8e-86	p	1	TCCATTCAAACAT:TCAATTCAAACAT
c4220_g154_s4220	ISL3	ISL3_126|ISL3||protein:plasmid:139408	13388	14800	1413	1	13388	13412	14776	14800	30	20	25	0	13422	14677	-	1256	1.3e-62	1.3e-62	c	1	GGCTCTTTGTCAACTGTAGTGGGTA:GGCTCTATAATATCTGTAGTGGGTA
c4221_g154_s4221	IS110	IS110_170	3	1603	1601	2	3	15	1591	1603	22	12	13	0	377	1498	-	1122	1.8e-86	1.8e-86	c	2	ATATGTAAAGCCC:ATATGTAAAGACC
c4221_g154_s4221	IS110	IS110_170	40511	42111	1601	2	40511	40523	42099	42111	22	12	13	0	40616	41737	+	1122	1.8e-86	1.8e-86	c	2	ATATGTAAAGACC:ATATGTAAAGCCC
c4221_g154_s4221	ISL3	ISL3_126|ISL3||protein:plasmid:139408	48167	49463	1297	3	48167	48173	49457	49463	14	7	7	0	0	0		1	1.3e-62	-1	p	3	GAAAAGC:GAAAAGC
c4221_g154_s4221	IS630	IS630_247	78216	79117	902	1	78216	78243	79090	79117	36	23	28	0	78275	79069	-	795	1.9e-52	1.9e-52	c	1	TTATAGTCAACTGAAACAAGAGCAGGAC:TTATAGTTAAATGAAACAAAAACAGTAC
c4221_g154_s4221	IS66	IS66_43	93608	95760	2153	3	0	0	0	0	0	0	0	0	0	0		1	2.5e-108	-1	p	3	-:-
c4221_g154_s4221	IS30	IS30_223	97883	104627	6745	1	97883	97899	104611	104627	22	14	17	0	97941	104557	-	6617	3.3e-64	3.3e-64	c	1	ATTTAAGGGAAAACAAA:ATTTAAGGTATAAGAAA
c4221_g154_s4221	IS982	IS982_260	104996	106010	1015	1	104996	105015	105991	106010	40	20	20	0	105015	105926	-	912	4.5e-67	4.5e-67	c	1	TACCCGTTGTGCTAGTTAAT:TACCCGTTGTGCTAGTTAAT
c4221_g154_s4221	IS66	IS66_43	113135	115188	2054	3	113135	113145	115178	115188	14	9	11	0	0	0		1	2.5e-108	-1	p	3	TATGATGAAAA:TATATTGAAAA
c4221_g154_s4221	IS66	IS66_43	115288	117341	2054	3	115288	115298	117331	117341	14	9	11	0	115784	117296	+	1513	2.5e-108	2.5e-108	p	3	TATGATGAAAA:TATATTGAAAA
c4221_g154_s4221	ISL3	ISL3_126|ISL3||protein:plasmid:139408	117440	118736	1297	3	117440	117446	118730	118736	14	7	7	0	0	0		1	1.3e-62	-1	p	3	GAAAAGC:GAAAAGC
c4221_g154_s4221	ISL3	ISL3_126|ISL3||protein:plasmid:139408	135984	137276	1293	3	135984	135990	137270	137276	14	7	7	0	135993	137248	-	1256	1.3e-62	1.3e-62	p	3	GACGAAA:GACGAAA
c4222_g154_s4222	IS110	IS110_170	3	1603	1601	2	3	15	1591	1603	22	12	13	0	377	1498	-	1122	1.8e-86	1.8e-86	c	2	ATATGTAAAGCCC:ATATGTAAAGACC
c4222_g154_s4222	IS30	IS30_223	13256	14459	1204	1	13256	13269	14446	14459	28	14	14	0	13501	14454	+	954	1.4e-70	1.4e-70	c	1	TGAAGTTAGCCACC:TGAAGTTAGCCACC
c4222_g154_s4222	ISL3	ISL3_126|ISL3||protein:plasmid:139408	57303	58715	1413	2	57303	57327	58691	58715	30	20	25	0	0	0		1	1.3e-62	-1	c	2	GGCTCTATAATATCTGTAGTGGGTA:GGCTCTTTGTCAACTGTAGTGGGTA
c4222_g154_s4222	IS110	IS110_139	70183	71536	1354	1	70183	70208	71511	71536	24	19	26	0	70311	71654	+	1344	1.4e-30	1.4e-30	p	1	GATTATCTTTACGGTTTATAATCAAA:GATTGTCTTTTTCGTTTCTCATAAAA
c4222_g154_s4222	IS110	IS110_170	92791	94391	1601	2	92791	92803	94379	94391	22	12	13	0	92896	94017	+	1122	1.8e-86	1.8e-86	c	2	ATATGTAAAGACC:ATATGTAAAGCCC
c4222_g154_s4222	IS66	IS66_393	94340	95040	701	1	94340	94362	95018	95040	22	17	23	0	94626	95142	+	517	1.1e-33	1.1e-33	p	1	TTCATTTTTTAATCAGTTCGATT:TTCATTGTTTGGCCAGGTCAATT
c4222_g154_s4222	IS66	IS66_43	95161	96936	1776	1	95161	95182	96915	96936	24	17	22	0	95193	96705	+	1513	2.5e-108	2.5e-108	c	1	TGTATAATGAGATAAAAAGAAG:TGTAGAAGGAGAAGAGAAGAAG
c4222_g154_s4222	ISL3	ISL3_126|ISL3||protein:plasmid:139408	136664	138076	1413	2	136664	136688	138052	138076	30	20	25	0	136698	137953	-	1256	1.3e-62	1.3e-62	c	2	GGCTCTTTGTCAACTGTAGTGGGTA:GGCTCTATAATATCTGTAGTGGGTA
c4223_g154_s4223	IS110	IS110_170	242	1415	1174	1	242	254	1403	1415	22	12	13	0	377	1498	-	1122	1.8e-86	1.8e-86	p	1	TCCATTCAAACAT:TCAATTCAAACAT
c4223_g154_s4223	IS110	IS110_139	22858	24211	1354	1	22858	22883	24186	24211	24	19	26	0	22740	24083	-	1344	1.4e-30	1.4e-30	p	1	GATTGTCTTTTTCGTTTCTCATAAAA:GATTATCTTTACGGTTTATAATCAAA
c4223_g154_s4223	ISL3	ISL3_126|ISL3||protein:plasmid:139408	35679	37091	1413	1	35679	35703	37067	37091	30	20	25	0	35713	36968	-	1256	1.3e-62	1.3e-62	c	1	GGCTCTTTGTCAACTGTAGTGGGTA:GGCTCTATAATATCTGTAGTGGGTA
c4224_g154_s4224	IS110	IS110_170	242	1415	1174	1	242	254	1403	1415	22	12	13	0	377	1498	-	1122	1.8e-86	1.8e-86	p	1	TCCATTCAAACAT:TCAATTCAAACAT
c4224_g154_s4224	IS110	IS110_139	24744	26184	1441	2	24744	24747	26181	26184	8	4	4	0	24842	26185	+	1344	1.9e-30	1.9e-30	c	2	TACT:TACT
c4224_g154_s4224	IS30	IS30_223	54535	55738	1204	2	54535	54548	55725	55738	28	14	14	0	54780	55733	+	954	1.4e-70	1.4e-70	c	2	TGAAGTTAGCCACC:TGAAGTTAGCCACC
c4224_g154_s4224	IS110	IS110_139	57208	58482	1275	2	57208	57215	58475	58482	12	7	8	0	0	0		1	1.9e-30	-1	c	2	GATTAGTA:GATTGGTA
c4224_g154_s4224	ISL3	ISL3_126|ISL3||protein:plasmid:139408	58506	59918	1413	3	58506	58530	59894	59918	30	20	25	0	0	0		1	1.3e-62	-1	c	3	GGCTCTATAATATCTGTAGTGGGTA:GGCTCTTTGTCAACTGTAGTGGGTA
c4224_g154_s4224	ISL3	ISL3_126|ISL3||protein:plasmid:139408	75606	77018	1413	3	75606	75630	76994	77018	30	20	25	0	0	0		1	1.3e-62	-1	c	3	GGCTCTATAATATCTGTAGTGGGTA:GGCTCTTTGTCAACTGTAGTGGGTA
c4224_g154_s4224	IS30	IS30_223	98430	99633	1204	2	98430	98443	99620	99633	28	14	14	0	98675	99628	+	954	1.4e-70	1.4e-70	c	2	TGAAGTTAGCCACC:TGAAGTTAGCCACC
c4224_g154_s4224	IS21	IS21_288	101223	104539	3317	1	101223	101261	104500	104539	22	27	40	1	101230	104468	-	3239	1.7e-11	1.7e-11	p	1	TTCTAGTTTACAATAATTTAT-TCTTTTCTAAGATAGACT:TTCTCGCTTTCTTTTATTTTTGTCATTTTTATGCTATACT
c4224_g154_s4224	ISL3	ISL3_126|ISL3||protein:plasmid:139408	120161	121573	1413	3	120161	120185	121549	121573	30	20	25	0	120195	121450	-	1256	1.3e-62	1.3e-62	c	3	GGCTCTTTGTCAACTGTAGTGGGTA:GGCTCTATAATATCTGTAGTGGGTA
c4225_g154_s4225	IS110	IS110_170	5	1498	1494	2	5	8	1495	1498	8	4	4	0	377	1498	-	1122	1.8e-86	1.8e-86	c	2	ATGT:ATGT
c4225_g154_s4225	IS630	IS630_386	16011	17115	1105	1	16011	16035	17091	17115	30	20	25	0	16051	17101	+	1051	1.9e-38	1.9e-38	p	1	ATACTTACACAAAACCAAAAATAGA:ATACTAATTAAAAATCAAAAATAGA
c4225_g154_s4225	IS110	IS110_170	17123	18588	1466	2	17123	17126	18585	18588	8	4	4	0	0	0		1	1.8e-86	-1	c	2	CTTT:CTTT
c4225_g154_s4225	ISL3	ISL3_126|ISL3||protein:plasmid:139408	29657	31083	1427	2	29657	29665	31075	31083	18	9	9	0	29746	31111	+	1366	4.2e-62	4.2e-62	p	2	TGGAAATTA:TGGAAATTA
c4225_g154_s4225	IS21	IS21_288	46657	49973	3317	1	46657	46696	49935	49973	22	27	40	1	46728	49966	+	3239	1.5e-11	1.5e-11	p	1	TTCTCGCTTTCTTTTATTTTTGTCATTTTTATGCTATACT:TTCTAGTTTACAATAATTTAT-TCTTTTCTAAGATAGACT
c4225_g154_s4225	IS30	IS30_223	51563	52766	1204	1	51563	51576	52753	52766	28	14	14	0	51568	52521	-	954	1.4e-70	1.4e-70	c	1	TGAAGTTAGCCACC:TGAAGTTAGCCACC
c4225_g154_s4225	ISL3	ISL3_126|ISL3||protein:plasmid:139408	74178	75590	1413	2	74178	74202	75566	75590	30	20	25	0	0	0		1	4.2e-62	-1	c	2	GGCTCTTTGTCAACTGTAGTGGGTA:GGCTCTATAATATCTGTAGTGGGTA
c4226_g154_s4226	IS110	IS110_170	3	1603	1601	3	3	15	1591	1603	22	12	13	0	377	1498	-	1122	1.8e-86	1.8e-86	c	3	ATATGTAAAGCCC:ATATGTAAAGACC
c4226_g154_s4226	IS630	IS630_247	1849	2748	900	1	1849	1875	2722	2748	34	22	27	0	1896	2840	+	945	2.3e-53	2.3e-53	c	1	TATAGTTAAATGAAACAAAAACAGTAC:TATAGTCAACTGAAACAAGAGCAGGAC
c4226_g154_s4226	IS110	IS110_139	26515	27995	1481	1	26515	26530	27980	27995	20	13	16	0	26426	27769	+	1344	1.6e-32	1.6e-32	p	1	TGAAAATGACATCACT:TGAAAATGAGCTTACT
c4226_g154_s4226	IS5	IS5_435|IS5||protein:plasmid:145683	34427	34698	272	1	0	0	0	0	0	0	0	0	34427	34698	+	272	8.8e-11	8.8e-11	p	1	-:-
c4226_g154_s4226	IS66	IS66_43	45233	46940	1708	2	45233	45246	46927	46940	16	11	14	0	0	0		1	2.6e-108	-1	c	2	GCCTTTACAATATC:GCCTCTATAATCTC
c4226_g154_s4226	ISL3	ISL3_126|ISL3||protein:plasmid:139408	46514	48671	2158	1	46514	46888	48298	48671	488	311	375	1	47014	48270	+	1257	3.7e-40	3.7e-40	p	1	GGTACTGCTTTGGAGTATAGCCTCAAATACGAAACCACCATCCAAACCGTTCTCTCGGATGGTGACTTGGTCCTGTCTAACAACATGGCTGAAAGGGCTATGAAGACCTTGGTGATGGGCAGAAAAAATTGGTTGTTCTCCCAAAGTTTTGAGGGAGCCAAGTCGACAACTATCATTTTGAGTCTTTTGAAAACGGCCAAGAGGCACGAACTTGATACAGAGAAATATATGACCTATCTTCTAGACAATCTACCTAACGAGGAAACACTCGCTAAAAAGGTGGTTCTAGAGGCTTATTTACCATGGGCTGAAAGAATTCAGAATAAGTGCAAATAGAAAAAAAGTTCCGGAGTCAAGCAGACTGTGGAACGTTTT:GGTACTGCAATAGAGTATAGCCT…
c4226_g154_s4226	IS66	IS66_43	48298	49848	1551	2	0	0	0	0	0	0	0	0	48336	49848	-	1513	2.6e-108	2.6e-108	p	2	-:-
c4226_g154_s4226	IS66	IS66_393	49452	50541	1090	1	49452	49490	50503	50541	22	25	39	0	49899	50415	-	517	1e-33	1e-33	p	1	TTGTGCAGGAATGAAGACCAACTCTTGTCGTTGAACAGT:TTGGACAGAAATGAAAATAAAATATTTAGATTGGATAGT
c4226_g154_s4226	ISL3	ISL3_126|ISL3||protein:plasmid:139408	71898	73310	1413	7	71898	71922	73286	73310	30	20	25	0	0	0		1	1.3e-62	-1	c	7	GGCTCTATAATATCTGTAGTGGGTA:GGCTCTTTGTCAACTGTAGTGGGTA
c4226_g154_s4226	ISL3	ISL3_126|ISL3||protein:plasmid:139408	76403	77815	1413	7	76403	76427	77791	77815	30	20	25	0	0	0		1	1.3e-62	-1	c	7	GGCTCTATAATATCTGTAGTGGGTA:GGCTCTTTGTCAACTGTAGTGGGTA
c4226_g154_s4226	IS110	IS110_170	85374	86974	1601	3	85374	85386	86962	86974	22	12	13	0	85479	86600	+	1122	1.8e-86	1.8e-86	c	3	ATATGTAAAGACC:ATATGTAAAGCCC
c4226_g154_s4226	IS110	IS110_113	87141	89037	1897	1	87141	87178	89000	89037	64	35	38	0	87374	88537	+	1164	4.7e-58	4.7e-58	c	1	CCATGATGGCTCCGCCCTCACCCACAGAATAATGAAAA:CCATGATGGTTACGCCCTCATCCACAGAATAATGAAAA
c4226_g154_s4226	IS30	IS30_173	91305	92840	1536	1	91305	91329	92816	92840	46	24	25	0	91407	92570	+	1164	3.9e-31	3.9e-31	p	1	GTAAATTCCCAAAGTAAGTTCTAGT:GTAAATTCTCAAAGTAAGTTCTAGT
c4226_g154_s4226	ISL3	ISL3_126|ISL3||protein:plasmid:139408	95497	96909	1413	7	95497	95521	96885	96909	30	20	25	0	0	0		1	1.3e-62	-1	c	7	GGCTCTATAATATCTGTAGTGGGTA:GGCTCTTTGTCAACTGTAGTGGGTA
c4226_g154_s4226	ISL3	ISL3_126|ISL3||protein:plasmid:139408	117467	118879	1413	7	117467	117491	118855	118879	30	20	25	0	0	0		1	1.3e-62	-1	c	7	GGCTCTATAATATCTGTAGTGGGTA:GGCTCTTTGTCAACTGTAGTGGGTA
c4226_g154_s4226	ISL3	ISL3_126|ISL3||protein:plasmid:139408	125154	126566	1413	7	125154	125178	126542	126566	30	20	25	0	0	0		1	1.3e-62	-1	c	7	GGCTCTATAATATCTGTAGTGGGTA:GGCTCTTTGTCAACTGTAGTGGGTA
c4226_g154_s4226	ISL3	ISL3_126|ISL3||protein:plasmid:139408	137944	139356	1413	7	137944	137968	139332	139356	30	20	25	0	0	0		1	1.3e-62	-1	c	7	GGCTCTATAATATCTGTAGTGGGTA:GGCTCTTTGTCAACTGTAGTGGGTA
c4226_g154_s4226	IS110	IS110_170	159698	161298	1601	3	159698	159710	161286	161298	22	12	13	0	159803	160924	+	1122	1.8e-86	1.8e-86	c	3	ATATGTAAAGACC:ATATGTAAAGCCC
c4226_g154_s4226	ISL3	ISL3_126|ISL3||protein:plasmid:139408	189677	191089	1413	7	189677	189701	191065	191089	30	20	25	0	189711	190966	-	1256	1.3e-62	1.3e-62	c	7	GGCTCTTTGTCAACTGTAGTGGGTA:GGCTCTATAATATCTGTAGTGGGTA
c4227_g154_s4227	IS110	IS110_170	242	1415	1174	1	242	254	1403	1415	22	12	13	0	377	1498	-	1122	1.8e-86	1.8e-86	p	1	TCCATTCAAACAT:TCAATTCAAACAT
c4227_g154_s4227	ISL3	ISL3_126|ISL3||protein:plasmid:139408	36843	38255	1413	1	36843	36867	38231	38255	30	20	25	0	36930	38132	-	1203	8.8e-56	8.8e-56	c	1	GGCTCTTTGTCAACTGTAGTGGGTA:GGCTCTATAATATCTGTAGTGGGTA
c4228_g154_s4228	IS110	IS110_170	242	1415	1174	1	242	254	1403	1415	22	12	13	0	377	1498	-	1122	1.8e-86	1.8e-86	p	1	TCCATTCAAACAT:TCAATTCAAACAT
c4228_g154_s4228	ISL3	ISL3_126|ISL3||protein:plasmid:139408	9162	10574	1413	1	9162	9186	10550	10574	30	20	25	0	9196	10451	-	1256	1.3e-62	1.3e-62	c	1	GGCTCTTTGTCAACTGTAGTGGGTA:GGCTCTATAATATCTGTAGTGGGTA
c4229_g154_s4229	IS110	IS110_170	452	1624	1173	1	452	465	1611	1624	24	13	14	0	377	1498	-	1122	1.8e-86	1.8e-86	c	1	TTGTTTCTTATTTT:TTGTTTCTTTTTTT
c4229_g154_s4229	ISL3	ISL3_126|ISL3||protein:plasmid:139408	21945	23357	1413	1	21945	21969	23333	23357	30	20	25	0	21979	23234	-	1256	1.3e-62	1.3e-62	c	1	GGCTCTTTGTCAACTGTAGTGGGTA:GGCTCTATAATATCTGTAGTGGGTA
c4230_g154_s4230	IS110	IS110_170	396	1868	1473	1	396	425	1839	1868	24	21	30	0	377	1498	-	1122	1.8e-86	1.8e-86	c	1	ATCATCCCCCAAATAAAACCAGATAATTCT:ATCACTACCCCAATAAAATCTAACTATTCT
c4230_g154_s4230	IS110	IS110_139	8925	10539	1615	3	8925	8935	10529	10539	10	8	11	0	0	0		1	3e-32	-1	c	3	CTACCATTTGT:CTAAGATTAGT
c4230_g154_s4230	IS110	IS110_139	30631	32245	1615	3	30631	30641	32235	32245	10	8	11	0	30727	32070	+	1344	3e-32	3e-32	c	3	CTAAGATTAGT:CTACCATTTGT
c4230_g154_s4230	IS110	IS110_139	33174	34788	1615	3	33174	33184	34778	34788	10	8	11	0	0	0		1	3e-32	-1	c	3	CTACCATTTGT:CTAAGATTAGT
c4230_g154_s4230	ISL3	ISL3_126|ISL3||protein:plasmid:139408	52768	54180	1413	1	52768	52792	54156	54180	30	20	25	0	52802	54057	-	1256	1.3e-62	1.3e-62	c	1	GGCTCTTTGTCAACTGTAGTGGGTA:GGCTCTATAATATCTGTAGTGGGTA
c4231_g154_s4231	IS110	IS110_170	3	1603	1601	2	3	15	1591	1603	22	12	13	0	377	1498	-	1122	1.8e-86	1.8e-86	c	2	ATATGTAAAGCCC:ATATGTAAAGACC
c4231_g154_s4231	IS110	IS110_170	44890	46490	1601	2	44890	44902	46478	46490	22	12	13	0	44995	46116	+	1122	1.8e-86	1.8e-86	c	2	ATATGTAAAGACC:ATATGTAAAGCCC
c4231_g154_s4231	ISL3	ISL3_126|ISL3||protein:plasmid:139408	51127	52539	1413	1	51127	51151	52515	52539	30	20	25	0	51161	52416	-	1256	1.3e-62	1.3e-62	c	1	GGCTCTTTGTCAACTGTAGTGGGTA:GGCTCTATAATATCTGTAGTGGGTA
c4232_g154_s4232	IS110	IS110_170	3	1603	1601	3	3	15	1591	1603	22	12	13	0	377	1498	-	1122	1.8e-86	1.8e-86	c	3	ATATGTAAAGCCC:ATATGTAAAGACC
c4232_g154_s4232	IS110	IS110_139	18259	19802	1544	1	18259	18282	19779	19802	24	18	24	0	18375	19718	+	1344	1.7e-32	1.7e-32	p	1	TTTAGTATAACAAAAACATACTAA:TTTAGTGTAAAAAGTGCATACAAA
c4232_g154_s4232	IS30	IS30_223	26210	27413	1204	2	26210	26223	27400	27413	28	14	14	0	26455	27408	+	954	1.4e-70	1.4e-70	c	2	TGAAGTTAGCCACC:TGAAGTTAGCCACC
c4232_g154_s4232	IS630	IS630_247	30777	31676	900	1	30777	30803	31650	31676	34	22	27	0	30824	31696	+	873	2.2e-53	2.2e-53	c	1	TATAGTTAAATGAAACAAAAACAGTAC:TATAGTCAACTGAAACAAGAGCAGGAC
c4232_g154_s4232	IS30	IS30_223	64380	65752	1373	2	0	0	0	0	0	0	0	0	0	0		1	1.4e-70	-1	p	2	-:-
c4232_g154_s4232	IS30	IS30_173	68058	69146	1089	2	68058	68076	69128	69146	22	15	19	0	0	0		1	4.2e-31	-1	c	2	TAAAAACTGGAAATTAGAC:TAAAAACAGTAAAAAAGAC
c4232_g154_s4232	IS1182	IS1182_100	69080	70651	1572	1	69080	69111	70620	70651	36	25	32	0	69218	70539	-	1322	7.9e-49	7.9e-49	p	1	CTTCCTAAAGGAAGTTCCAGATTGCAGACAAA:CTTCCTTTAGGAAGAATCAGACTGAAGACAAA
c4232_g154_s4232	IS30	IS30_173	78044	79270	1227	2	78044	78058	79256	79270	14	11	15	0	78141	79304	+	1164	4.2e-31	4.2e-31	c	2	TTCTCAAAGTAAGTT:TTCTCAGGGTCAATT
c4232_g154_s4232	IS630	IS630_386	83406	84516	1111	1	83406	83433	84489	84516	32	22	28	0	83449	84499	+	1051	1.9e-38	1.9e-38	p	1	CTAATACTTACACAAAACCAAAAATAGA:CTTATACTAATTAAAAATCAAAAATAGA
c4232_g154_s4232	IS200/IS605	IS200/IS605_384	88564	89131	568	1	0	0	0	0	0	0	0	0	88564	89131	-	568	2.9e-38	2.9e-38	p	1	-:-
c4232_g154_s4232	IS110	IS110_170	96154	97754	1601	3	96154	96166	97742	97754	22	12	13	0	96259	97380	+	1122	1.8e-86	1.8e-86	c	3	ATATGTAAAGACC:ATATGTAAAGCCC
c4232_g154_s4232	IS110	IS110_170	97789	99389	1601	3	97789	97801	99377	99389	22	12	13	0	97894	99015	+	1122	1.8e-86	1.8e-86	c	3	ATATGTAAAGACC:ATATGTAAAGCCC
c4232_g154_s4232	ISAS1	ISAS1_192	137182	138497	1316	1	137182	137199	138480	138497	28	16	18	0	137114	138401	-	1288	1.4e-66	1.4e-66	c	1	CCACGTCATACGCATGAA:CCACGCCAAACGCATGAA
c4232_g154_s4232	ISL3	ISL3_126|ISL3||protein:plasmid:139408	142264	143676	1413	2	142264	142288	143652	143676	30	20	25	0	0	0		1	1.3e-62	-1	c	2	GGCTCTATAATATCTGTAGTGGGTA:GGCTCTTTGTCAACTGTAGTGGGTA
c4232_g154_s4232	ISL3	ISL3_126|ISL3||protein:plasmid:139408	155312	156724	1413	2	155312	155336	156700	156724	30	20	25	0	155346	156601	-	1256	1.3e-62	1.3e-62	c	2	GGCTCTTTGTCAACTGTAGTGGGTA:GGCTCTATAATATCTGTAGTGGGTA
c4233_g154_s4233	IS110	IS110_170	3	1603	1601	2	3	15	1591	1603	22	12	13	0	377	1498	-	1122	1.8e-86	1.8e-86	c	2	ATATGTAAAGCCC:ATATGTAAAGACC
c4233_g154_s4233	IS200/IS605	IS200/IS605_384	8697	9193	497	1	0	0	0	0	0	0	0	0	8697	9193	+	497	1.9e-37	1.9e-37	p	1	-:-
c4233_g154_s4233	IS630	IS630_386	13241	14351	1111	1	13241	13268	14324	14351	32	22	28	0	13258	14308	-	1051	1.9e-38	1.9e-38	p	1	CTTATACTAATTAAAAATCAAAAATAGA:CTAATACTTACACAAAACCAAAAATAGA
c4233_g154_s4233	IS30	IS30_173	18487	19713	1227	2	18487	18501	19699	19713	14	11	15	0	18453	19616	-	1164	4.2e-31	4.2e-31	c	2	TTCTCAGGGTCAATT:TTCTCAAAGTAAGTT
c4233_g154_s4233	IS1182	IS1182_100	27106	28677	1572	1	27106	27137	28646	28677	36	25	32	0	27218	28539	+	1322	5.9e-49	5.9e-49	p	1	CTTCCTTTAGGAAGAATCAGACTGAAGACAAA:CTTCCTAAAGGAAGTTCCAGATTGCAGACAAA
c4233_g154_s4233	IS30	IS30_173	28611	29699	1089	2	28611	28629	29681	29699	22	15	19	0	0	0		1	4.2e-31	-1	c	2	TAAAAACAGTAAAAAAGAC:TAAAAACTGGAAATTAGAC
c4233_g154_s4233	IS30	IS30_223	32005	33377	1373	2	0	0	0	0	0	0	0	0	0	0		1	1.4e-70	-1	p	2	-:-
c4233_g154_s4233	IS630	IS630_247	66081	66980	900	1	66081	66107	66954	66980	34	22	27	0	66139	66933	-	795	1.9e-52	1.9e-52	c	1	TATAGTCAACTGAAACAAGAGCAGGAC:TATAGTTAAATGAAACAAAAACAGTAC
c4233_g154_s4233	IS30	IS30_223	70344	71547	1204	2	70344	70357	71534	71547	28	14	14	0	70349	71302	-	954	1.4e-70	1.4e-70	c	2	TGAAGTTAGCCACC:TGAAGTTAGCCACC
c4233_g154_s4233	IS110	IS110_139	77955	79498	1544	1	77955	77978	79475	79498	24	18	24	0	78039	79382	-	1344	1.7e-32	1.7e-32	p	1	TTTAGTGTAAAAAGTGCATACAAA:TTTAGTATAACAAAAACATACTAA
c4233_g154_s4233	IS110	IS110_170	96154	97754	1601	2	96154	96166	97742	97754	22	12	13	0	96259	97380	+	1122	1.8e-86	1.8e-86	c	2	ATATGTAAAGACC:ATATGTAAAGCCC
c4233_g154_s4233	ISL3	ISL3_126|ISL3||protein:plasmid:139408	114508	115920	1413	1	114508	114532	115896	115920	30	20	25	0	114542	115797	-	1256	1.3e-62	1.3e-62	c	1	GGCTCTTTGTCAACTGTAGTGGGTA:GGCTCTATAATATCTGTAGTGGGTA
c4234_g154_s4234	IS110	IS110_170	242	1415	1174	1	242	254	1403	1415	22	12	13	0	377	1498	-	1122	1.8e-86	1.8e-86	p	1	TCCATTCAAACAT:TCAATTCAAACAT
c4234_g154_s4234	IS1182	IS1182_100	16619	18208	1590	1	16619	16659	18168	18208	50	33	41	0	16740	18194	+	1455	2e-51	2e-51	c	1	AAAAACAAACGTAAAACCGTTTGTTTCAGACTGAAGACAAA:AAAAACAAACGGTTTTACGTTTGTTTCAGATTGCAGACAAA
c4234_g154_s4234	ISL3	ISL3_126|ISL3||protein:plasmid:139408	30440	31852	1413	1	30440	30464	31828	31852	30	20	25	0	30474	31729	-	1256	1.3e-62	1.3e-62	c	1	GGCTCTTTGTCAACTGTAGTGGGTA:GGCTCTATAATATCTGTAGTGGGTA
c4235_g154_s4235	IS110	IS110_170	6	1898	1893	1	6	39	1864	1898	24	25	35	1	377	1498	-	1122	1.8e-86	1.8e-86	c	1	TGTAAAGCCCTT-TGTCAAGTAAAAACAATCGAAC:TGTCAACACCTTGTGTCCAGAAAATTCAATGGCAC
c4235_g154_s4235	ISL3	ISL3_126|ISL3||protein:plasmid:139408	6020	7432	1413	1	6020	6044	7408	7432	30	20	25	0	6054	7309	-	1256	1.3e-62	1.3e-62	c	1	GGCTCTTTGTCAACTGTAGTGGGTA:GGCTCTATAATATCTGTAGTGGGTA
c4236_g154_s4236	IS110	IS110_170	242	1415	1174	1	242	254	1403	1415	22	12	13	0	377	1498	-	1122	1.8e-86	1.8e-86	p	1	TCCATTCAAACAT:TCAATTCAAACAT
c4236_g154_s4236	IS630	IS630_247	1913	2812	900	1	1913	1939	2786	2812	34	22	27	0	1971	2765	-	795	1.9e-52	1.9e-52	c	1	TATAGTCAACTGAAACAAGAGCAGGAC:TATAGTTAAATGAAACAAAAACAGTAC
c4236_g154_s4236	IS66	IS66_393	24519	25100	582	1	24519	24536	25083	25100	16	13	18	0	24557	25073	+	517	1.1e-33	1.1e-33	p	1	CAGTATACTGTTAGAAAA:CATTATACACAAAGAAAA
c4236_g154_s4236	IS66	IS66_43	25083	27017	1935	1	25083	25109	26991	27017	26	20	27	0	25124	26636	+	1513	2.5e-108	2.5e-108	c	1	TTTTCTTTGTGTATAATGAGATAAAAA:TTTTCTTTATGTTCAAAGTAAAAAAAA
c4236_g154_s4236	ISL3	ISL3_126|ISL3||protein:plasmid:139408	33729	35141	1413	1	33729	33753	35117	35141	30	20	25	0	33686	35018	-	1333	1.7e-62	1.7e-62	c	1	GGCTCTTTGTCAACTGTAGTGGGTA:GGCTCTATAATATCTGTAGTGGGTA
c4237_g154_s4237	IS110	IS110_170	242	1415	1174	1	242	254	1403	1415	22	12	13	0	377	1498	-	1122	1.8e-86	1.8e-86	p	1	TCCATTCAAACAT:TCAATTCAAACAT
c4237_g154_s4237	ISL3	ISL3_126|ISL3||protein:plasmid:139408	20527	21939	1413	1	20527	20551	21915	21939	30	20	25	0	20561	21816	-	1256	1.3e-62	1.3e-62	c	1	GGCTCTTTGTCAACTGTAGTGGGTA:GGCTCTATAATATCTGTAGTGGGTA
c5064_g177_s7022	IS630	IS630_386	8	1095	1088	1	8	26	1077	1095	26	16	19	0	29	1101	-	1073	1.5e-38	1.5e-38	p	1	CAAAAATCAAAAGCAAACC:CAAAAAACAAAAACTAACC
c5240_g200_s5240	IS21	IS21_288	83603	86919	3317	1	83603	83641	86880	86919	22	27	40	1	83610	86848	-	3239	6.8e-12	6.8e-12	p	1	TTCTAGTTTACAATAATTTAT-TCTTTTCTAAGATAGACT:TTCTCGCTTTCTTTTATTTTTGTCATTTTTATGCTATACT
c5245_g201_s5245	IS1182	IS1182_42	1	1811	1811	1	1	34	1777	1811	56	33	35	1	1	1663	-	1663	1.6e-165	1.6e-165	c	1	CTAGCCAGTAAAT-AAAAAACACAGACAGATTGAG:CTAGCCAGTAAATAAAAAAACACAGATAGATTGAG
c5245_g201_s5245	IS30	IS30_173	16168	17704	1537	1	16168	16192	17680	17704	46	24	25	0	16439	17602	-	1164	2.5e-29	2.5e-29	p	1	GTAAATTCTCAAAGTAAGTTCTAGT:GTAAATTCCCAAAGTAAGTTCTAGT
c5245_g201_s5245	IS110	IS110_139	41744	42536	793	1	41744	41755	42525	42536	20	11	12	0	41775	42434	-	660	1.5e-19	1.5e-19	p	1	AAGGTGTTACAA:AAGGTCTTACAA
c5245_g201_s5245	IS110	IS110_236	42546	44120	1575	1	42546	42569	44098	44120	22	19	24	1	42468	44074	-	1607	7.2e-15	7.2e-15	p	1	GTTTTTGGCTCGAACAATGTCCTC:GTTTTTAG-TGGTATAATGTCCTC
c6404_g40_s1377	IS200/IS605	IS200/IS605_384	1	677	677	1	0	0	0	0	0	0	0	0	1	677	+	677	7.2e-27	7.2e-27	p	1	-:-
c6631_g28_s7140	IS110	IS110_139	300	1557	1258	1	300	318	1540	1557	20	16	19	1	176	1608	-	1433	1.1e-27	1.1e-27	p	1	CTTTTTCGTTTCTCATAAA:CTTTTTC-TTTATGATAAA
c6632_g21_s41	IS982	IS982_260	1	952	952	1	1	27	926	952	54	27	27	0	43	943	+	901	1.7e-42	1.7e-42	p	1	CCCGTGGTGCTAGTTCATTTCAAAATA:CCCGTGGTGCTAGTTCATTTCAAAATA
c6959_g296_s6959	IS630	IS630_386	114	1231	1118	1	114	147	1198	1231	36	26	34	0	1	1195	+	1195	2e-38	2e-38	p	1	GATAGTTATACTATTCAAAAAACAAAAACTAACC:GATATTAATACTCAACAAAAATCAAAAGCAAACC
c7009_g152_s7009	ISAS1	ISAS1_192	1	1314	1314	2	1	17	1298	1314	26	15	17	0	96	1070	+	975	1.9e-61	1.9e-61	c	2	CACGCCAAACGCATGAA:CACGTCATACGCATGAA
c7009_g152_s7009	IS66	IS66_43	10913	12587	1675	1	10913	10938	12562	12587	24	19	26	0	11032	12544	-	1513	8e-109	8e-109	c	1	TTTCTTTATGTTCAAAGCAATCAAAA:TTTCTTTGTGTATAATGAGATAAAAA
c7009_g152_s7009	ISL3	ISL3_126|ISL3||protein:plasmid:139408	12659	14399	1741	1	12659	12689	14369	14399	26	22	31	0	12598	14247	-	1650	1.6e-50	1.6e-50	p	1	AGCCAATCTACTTGTTCGGAAGTTAGAGCCT:AGCCAATCTCCTCTTACTTGAGTTTGAGGCT
c7009_g152_s7009	ISAS1	ISAS1_192	14737	16049	1313	2	14737	14756	16030	16049	28	17	20	0	0	0		1	1.9e-61	-1	c	2	CACGCCAAACGCATGAAGAA:CACGTCATACGCATGAAAAA
c7049_g90_s7049	IS66	IS66_43	3	2229	2227	3	3	23	2209	2229	42	21	21	0	653	2165	+	1513	7.4e-109	7.4e-109	c	3	AACCGCCCAATAACAAGGTAT:AACCGCCCAATAACAAGGTAT
c7049_g90_s7049	ISAS1	ISAS1_192	11881	13198	1318	1	11881	11899	13180	13198	30	17	19	0	12127	13101	-	975	1.9e-61	1.9e-61	c	1	ACCACGTCATACGCATGAA:ACCACGCCAAACGCATGAA
c7049_g90_s7049	IS66	IS66_43	25468	27694	2227	3	25468	25490	27672	27694	42	22	23	0	0	0		1	7.4e-109	-1	c	3	GTAACCGCCCAATAACAAGGTAT:GTAAGCGCCCAATAACAAGGTAT
c7049_g90_s7049	IS66	IS66_43	77213	79433	2221	3	77213	77230	79416	79433	36	18	18	0	0	0		1	7.4e-109	-1	c	3	CGCCCAATAACAAGGTAT:CGCCCAATAACAAGGTAT
c7074_g307_s7074	IS630	IS630_386	25538	26641	1104	1	25538	25564	26615	26641	30	21	27	0	25577	26526	+	950	3.1e-36	3.1e-36	p	1	ATACTATTCAAAAAACAAAAACTAACC:ATACTCAACAAAAATCAAAAGCAAACC
c7578_g148_s3067	IS110	IS110_170	241	1414	1174	1	241	253	1402	1414	22	12	13	0	376	1497	-	1122	1.8e-86	1.8e-86	p	1	TCCATTCAAACAT:TCAATTCAAACAT

## Sheet: Relaxases
MGE	Isolate	locus_tag
c1703_g122_s1703	ISU2514	DK875_06660, DK875_06675
c17669_g141_s5185	ISU2714	DK876_03330
c4221_g154_s4221	ISU2812	A7J09_06145
c4230_g154_s4230	ISU2812	A7J09_11655
c6992_g300_s6992	ISU2912	A7J10_09235

## Sheet: Transposases 
MGE ID	Transposases (locus_tags)	Isolate
c1042_g112_s1004	DK877_01200	ISU2414
c1056_g113_s1056	DK877_09780, DK877_09785	ISU2414
c1063_g85_s1063	DK877_11220; DK877_11230	ISU2414
c10909_g20_s1357	DK237_01855	ISU2614
c11270_g20_s11204	DK875_07810, DK875_07875, DK875_07905, DK875_07990, DK875_08145, DK875_08220, DK875_08355, DK875_08505, DK875_08600, DK875_08615, DK875_08620	ISU2514
c11960_g1_s2907	A7J09_10850	ISU2812
c11963_g20_s2964	A7J09_11630	ISU2812
c11998_g90_s3261	A7J09_05030, A7J09_05035	ISU2812
c1221_g118_s5962	HCC26_03080	40426
c1226_g44_s6918	HCC05_01605	40447
c15303_g20_s3003	A7J09_04250, A7J09_04255	ISU2812
c15305_g20_s4133	A7J09_04285, A7J09_04290	ISU2812
c15725_g111_s1369	DK237_08255, DK237_08800, DK237_08820, DK237_09010	ISU2614
c15726_g111_s963	DK877_02490, DK877_02680, DK877_03245	ISU2414
c16414_g88_s7117	DK876_05735	ISU2714
c167_g20_s2143	HCC64_10600	30413
c1703_g122_s1703	DK875_06595, DK875_06670	ISU2514
c1705_g123_s1705	DK875_05845, DK875_06335, DK875_06345, DK875_06355, DK875_06410	ISU2514
c1773_g124_s1773	DK875_05465, DK875_05480, DK875_05550, DK875_05555, DK875_05570	ISU2514
c1868_g125_s1868	DK875_07430	ISU2514
c1870_g89_s1591	DK875_08355	ISU2514
c2022_g127_s2022	DK875_11425	ISU2514
c2635_g28_s10730	DK878_07165, DK878_07305, DK878_07415	ISU2660
c2903_g147_s2903	A7J09_00685	ISU2812
c3065_g51_s7133	DK235_05395	ISU1606
c3075_g148_s3075	A7J09_08970, A7J09_08975	ISU2812
c3094_g149_s3094	A7J09_01635	ISU2812
c3281_g89_s3281	A7J09_10135, A7J09_10140	ISU2812
c3283_g150_s3283	A7J09_05080, A7J09_05100, A7J09_05135, A7J09_05200, A7J09_05245, A7J09_05310, A7J09_05315, A7J09_05380, A7J09_05660, A7J09_05745, A7J09_05750, A7J09_05755	ISU2812
c3968_g151_s3968	A7J09_05030, A7J09_05035	ISU2812
c3998_g28_s7139	DK235_07900	ISU1606
c4031_g152_s4031	A7J09_04920	ISU2812
c4093_g153_s4269	A7J09_03120	ISU2812
c417_g75_s2155	HCC64_04540	30413
c4220_g154_s4220	A7J09_00685, A7J09_00775	ISU2812
c4221_g154_s4221	A7J09_05660, A7J09_05745, A7J09_05750, A7J09_05755, A7J09_05770, A7J09_05775, A7J09_05795, A7J09_05800, A7J09_05820, A7J09_05825, A7J09_05925, A7J09_06085, A7J09_06135, A7J09_06360	ISU2812
c4222_g154_s4222	A7J09_07430, A7J09_07500, A7J09_07695, A7J09_07740, A7J09_07860, A7J09_07880, A7J09_07885, A7J09_08070	ISU2812
c4223_g154_s4223	A7J09_07695, A7J09_07740, A7J09_07860	ISU2812
c4224_g154_s4224	A7J09_08295, A7J09_08400, A7J09_08540, A7J09_08550, A7J09_08555, A7J09_08660, A7J09_08790, A7J09_08910	ISU2812
c4225_g154_s4225	A7J09_08660, A7J09_08790, A7J09_08910, A7J09_08970, A7J09_08975, A7J09_09045	ISU2812
c4226_g154_s4226	A7J09_09760, A7J09_09770, A7J09_09880, A7J09_09985, A7J09_09995, A7J09_10000, A7J09_10120, A7J09_10135, A7J09_10140, A7J09_10170, A7J09_10175, A7J09_10200, A7J09_10220, A7J09_10360, A7J09_10395, A7J09_10465, A7J09_10545, A7J09_10670	ISU2812
c4227_g154_s4227	A7J09_01105, A7J09_01255	ISU2812
c4228_g154_s4228	A7J09_10140, A7J09_10170	ISU2812
c4229_g154_s4229	A7J09_10465, A7J09_10545	ISU2812
c4230_g154_s4230	A7J09_11630, A7J09_11730, A7J09_11740, A7J09_11825, A7J09_11860	ISU2812
c4231_g154_s4231	A7J09_11965, A7J09_11980, A7J09_12215	ISU2812
c4232_g154_s4232	A7J09_01320, A7J09_01375, A7J09_01390, A7J09_01585, A7J09_01590, A7J09_01635, A7J09_01680, A7J09_01700, A7J09_01730, A7J09_01755, A7J09_01930, A7J09_01950, A7J09_01980, A7J09_02095	ISU2812
c4233_g154_s4233	A7J09_01590, A7J09_01635, A7J09_01680, A7J09_01700, A7J09_01730, A7J09_01755, A7J09_01930, A7J09_01950, A7J09_01980, A7J09_02095, A7J09_02165	ISU2812
c4234_g154_s4234	A7J09_00280, A7J09_00365, A7J09_00435	ISU2812
c4235_g154_s4235	A7J09_03120, A7J09_03150	ISU2812
c4236_g154_s4236	A7J09_03515, A7J09_03525, A7J09_03630, A7J09_03635, A7J09_03675	ISU2812
c4237_g154_s4237	A7J09_04740, A7J09_04850	ISU2812
c5064_g177_s7022	A7J10_10880	ISU2912
c5245_g201_s5245	A7J08_02900, A7J08_02975	SRD478
c6959_g296_s6959	A7J10_11085	ISU2912
c6992_g300_s6992	A7J10_09230	ISU2912
c7009_g152_s7009	A7J10_00730	ISU2912
c7049_g90_s7049	A7J10_00380, A7J10_00415, A7J10_00625, A7J10_00630, A7J10_00730	ISU2912
c7074_g307_s7074	A7J10_02630	ISU2912
c7578_g148_s3067	A7J09_06360	ISU2812

## Sheet: Plasmids
Plasmid ID (Hit)	Plasmid	Replicon type	Isolate	Coverage	Identity	Note	Accession number	position_in_ref	positions_in_contig	template_length	contig AMR Elements	conitg locus_tags
29878_c45 :643..1238	rep34	Rep2	29878	94.15	87.92	repB(pA852)	KC895878	1..596	643..1238	633		HCC60_11265-HCC60_11285
29932_c59 :3085..3765	repUS55	Rep2	29932	100	100	repB(pSSU1)	AB019522	1..681	3085..3765	681		HCC41_11840-HCC41_11875
30076_c44 :20142..21347	repUS43	Rep_trans	30076	100	100	CDS12738(DOp1)	CP003584	1..1206	20142..21347	1206	HCC69_11940 tetM	HCC69_11870-HCC69_12070
30184_c12 :139289..140494	repUS43	Rep_trans	30184	100	99.83	CDS12738(DOp1)	CP003584	1..1206	139289..140494	1206	HCC65_07470 tetM; HCC65_07305 ermB	HCC65_6645-HCC65_8035
37904_c45 :1..476	repUS55	Rep2	37904	69.9	100	repB(pSSU1)	AB019522	206..681	1..476	681		HCB62_11750-HCB62_11785
37904_c45 :4783..5463	repUS55	Rep2	37904	100	100	repB(pSSU1)	AB019522	1..681	4783..5463	681		HCB62_11750-HCB62_11785
40420_c49 :4380..5060	repUS55	Rep2	40420	100	100	repB(pSSU1)	AB019522	1..681	4380..5060	681		HCB77_11190-HCB77_11230
40433_c36 :1948..2628	repUS55	Rep2	40433	100	100	repB(pSSU1)	AB019522	1..681	1948..2628	681		HCC03_11030-HCC03_11065
40440_c12 :23149..24354	repUS43	Rep_trans	40440	100	100	CDS12738(DOp1)	CP003584	1..1206	23149..24354	1206	HCC27_08115 tetM	HCC27_7935-HCC27_8535
40447_c45 :1863..2543	repUS55	Rep2	40447	100	100	repB(pSSU1)	AB019522	1..681	1863..2543	681		HCC05_11220-HCC05_11255
40451_c46 :2470..3150	repUS55	Rep2	40451	100	100	repB(pSSU1)	AB019522	1..681	2470..3150	681		HCB86_11450-HCB86_11485
40452_c41 :1369..2049	repUS55	Rep2	40452	100	100	repB(pSSU1)	AB019522	1..681	1369..2049	681		HCB73_10590-HCB73_10625
40453_c14 :156214..156706	repUS47	Rep2	40453	77.15	100	repB(pLFE1)	FJ374272	1..493	156214..156706	639	HCB76_10585 tetO; HCB76_10695 ermB	HCB76_10005-HCB76_10585
40455_c25 :18429..19634	repUS43	Rep_trans	40455	100	99.83	CDS12738(DOp1)	CP003584	1..1206	18429..19634	1206	HCC15_08930 tetM	HCC15_8870-HCC15_9280
40459_c45 :4548..5228	repUS55	Rep2	40459	100	100	repB(pSSU1)	AB019522	1..681	4548..5228	681		HCC06_11205-HCC06_11250
40462_c10 :18575..19780	repUS43	Rep_trans	40462	100	99.83	CDS12738(DOp1)	CP003584	1..1206	18575..19780	1206	HCC19_04160 tetM	HCC19_4100-HCC19_4550
40521_c12 :55694..56899	repUS43	Rep_trans	40521	100	99.83	CDS12738(DOp1)	CP003584	1..1206	55694..56899	1206		HCC38_6010-HCC38_6360
40535_c41 :3726..4406	repUS55	Rep2	40535	100	100	repB(pSSU1)	AB019522	1..681	3726..4406	681		HCC32_11420-HCC32_11455

## Sheet: CH1..CH6
Isolate	Contig	CH1 coord.	CH6 coord.	Size	TrmFO locus	rplL locus	%GC Insert	%GC Genome	AMR Genes	locus_tags	att1 (3' rplL)	att2 (intergenic, between site-specific integrase and HAD family hydrolase)
ISU2614		958264	1027637	69374	DK237_05030	DK237_05405	38.2	41.2	tetO (DK237_05285), ermB (DK237_05150), ermL (DK237_05155)	DK237_05405 DK237_05400 DK237_05395 DK237_05390 DK237_05385 DK237_05380 DK237_05375 DK237_05370 DK237_05365 DK237_05360 DK237_05355 DK237_05350 DK237_05345 DK237_05340 DK237_05335 DK237_05330 DK237_05325 DK237_05320 DK237_05315 DK237_05310 DK237_05305 DK237_05300 DK237_05295 DK237_05290 DK237_05285 DK237_05280 DK237_05275 DK237_05270 DK237_05265 DK237_05260 DK237_05255 DK237_05250 DK237_05245 DK2…	1,027,216 - 1,027,230	959,439 - 959,453
ISU1606		871927	940065	68139	DK235_04430	DK235_04800	38.5	41.2	tetO (DK235_04640), ermB (DK235_04660), ermL (DK235_04665)	DK235_04800 DK235_04795 DK235_04790 DK235_04785 DK235_04780 DK235_04775 DK235_04770 DK235_04765 DK235_04760 DK235_04755 DK235_04750 DK235_04745 DK235_04740 DK235_04735 DK235_04730 DK235_04725 DK235_04720 DK235_04715 DK235_04710 DK235_04705 DK235_04700 DK235_04695 DK235_04690 DK235_04685 DK235_04680 DK235_04675 DK235_04670 DK235_04665 DK235_04660 DK235_04655 DK235_04650 DK235_04645 DK235_04640 DK2…	939,644 - 939,658	873,102 - 873,116
30815	c5	74515	137934	63420	HCC63_01845	HCC63_02155	38.6	41.1	tetO (HCC63_02030)	HCC63_02155 HCC63_02150 HCC63_02145 HCC63_02140 HCC63_02135 HCC63_02130 HCC63_02125 HCC63_02120 HCC63_02115 HCC63_02110 HCC63_02105 HCC63_02100 HCC63_02095 HCC63_02090 HCC63_02085 HCC63_02080 HCC63_02075 HCC63_02070 HCC63_02065 HCC63_02060 HCC63_02055 HCC63_02050 HCC63_02045 HCC63_02040 HCC63_02035 HCC63_02030 HCC63_02025 HCC63_02020 HCC63_02015 HCC63_02010 HCC63_02005 HCC63_02000 HCC63_01995 HCC…	137,513 - 137,527	75,690 - 75,704
ISU2514		965864	1027496	61633	DK875_04875	DK875_05205	39.1	41.1	tetO (DK875_05055)	DK875_05205 DK875_05200 DK875_05195 DK875_05190 DK875_05185 DK875_05180 DK875_05175 DK875_05170 DK875_05165 DK875_05160 DK875_05155 DK875_05150 DK875_05145 DK875_05140 DK875_05135 DK875_05130 DK875_05125 DK875_05120 DK875_05115 DK875_05110 DK875_05105 DK875_05100 DK875_05095 DK875_05090 DK875_05085 DK875_05080 DK875_05075 DK875_05070 DK875_05065 DK875_05060 DK875_05055 DK875_05050 DK875_05045 DK8…	1,027,075 - 1,027,089	967,039 - 967,053
40441	c7	182172	121091	61082	HCB75_06320	HCB75_05990	38.1	40.9	tetO (HCB75_06125), ermB (HCB75_06155)	HCB75_06320 HCB75_06315 HCB75_06310 HCB75_06305 HCB75_06300 HCB75_06295 HCB75_06290 HCB75_06285 HCB75_06280 HCB75_06275 HCB75_06270 HCB75_06265 HCB75_06260 HCB75_06255 HCB75_06250 HCB75_06245 HCB75_06240 HCB75_06235 HCB75_06230 HCB75_06225 HCB75_06220 HCB75_06215 HCB75_06210 HCB75_06205 HCB75_06200 HCB75_06195 HCB75_06190 HCB75_06185 HCB75_06180 HCB75_06175 HCB75_06170 HCB75_06165 HCB75_06160 HCB…	121,498 - 121,512	180,983 -180,997
40453	c14	164657	106594	58064	HCB76_10750	HCB76_10445	39.6	41	tetO (HCB76_10585), ermB (HCB76_10695)	HCB76_10750 HCB76_10745 HCB76_10740 HCB76_10735 HCB76_10730 HCB76_10725 HCB76_10720 HCB76_10715 HCB76_10710 HCB76_10705 HCB76_10700 HCB76_10695 HCB76_10690 HCB76_10685 HCB76_10680 HCB76_10675 HCB76_10670 HCB76_10665 HCB76_10660 HCB76_10655 HCB76_10650 HCB76_10645 HCB76_10640 HCB76_10635 HCB76_10630 HCB76_10625 HCB76_10620 HCB76_10615 HCB76_10610 HCB76_10605 HCB76_10600 HCB76_10595 HCB76_10590 HCB…	97,912 - 97,926	107,001 - 107,015
40429	c10	18417	75501	57085	HCC08_07815	HCC08_08110	39.9	41.1	tetO (HCC08_07970), ermB (HCC08_07900)	HCC08_08110 HCC08_08105 HCC08_08100 HCC08_08095 HCC08_08090 HCC08_08085 HCC08_08080 HCC08_08075 HCC08_08070 HCC08_08065 HCC08_08060 HCC08_08055 HCC08_08050 HCC08_08045 HCC08_08040 HCC08_08035 HCC08_08030 HCC08_08025 HCC08_08020 HCC08_08015 HCC08_08010 HCC08_08005 HCC08_08000 HCC08_07995 HCC08_07990 HCC08_07985 HCC08_07980 HCC08_07975 HCC08_07970 HCC08_07965 HCC08_07960 HCC08_07955 HCC08_07950 HCC…	75,080 - 75,094	19,592 - 19,606
30087	c3	109261	52715	56547	HCC51_01415	HCC51_01115	39.8	41.2	tetO HCC51_01245, ermB (HCC51_01320)	HCC51_01415 HCC51_01410 HCC51_01405 HCC51_01400 HCC51_01395 HCC51_01390 HCC51_01385 HCC51_01380 HCC51_01375 HCC51_01370 HCC51_01365 HCC51_01360 HCC51_01355 HCC51_01350 HCC51_01345 HCC51_01340 HCC51_01335 HCC51_01330 HCC51_01325 HCC51_01320 HCC51_01315 HCC51_01310 HCC51_01305 HCC51_01300 HCC51_01295 HCC51_01290 HCC51_01285 HCC51_01280 HCC51_01275 HCC51_01270 HCC51_01265 HCC51_01260 HCC51_01255 HCC…	53,122 - 53,136	108,070 - 108,084
40450	c12	41787	98333	56547	HCB88_05490	HCB88_05790	39.8	41.2	tetO (HCB88_05660), ermB (HCB88_05585)	HCB88_05790 HCB88_05785 HCB88_05780 HCB88_05775 HCB88_05770 HCB88_05765 HCB88_05760 HCB88_05755 HCB88_05750 HCB88_05745 HCB88_05740 HCB88_05735 HCB88_05730 HCB88_05725 HCB88_05720 HCB88_05715 HCB88_05710 HCB88_05705 HCB88_05700 HCB88_05695 HCB88_05690 HCB88_05685 HCB88_05680 HCB88_05675 HCB88_05670 HCB88_05665 HCB88_05660 HCB88_05655 HCB88_05650 HCB88_05645 HCB88_05640 HCB88_05635 HCB88_05630 HCB…	97,912 - 97,926	42,964 -42,978
29885	c17	79933	31971	47963	HCC57_08060	HCC57_07790	39.6	41.2	tetO (HCC57_07895), ermB (HCC57_07985)	HCC57_08060 HCC57_08055 HCC57_08050 HCC57_08045 HCC57_08040 HCC57_08035 HCC57_08030 HCC57_08025 HCC57_08020 HCC57_08015 HCC57_08010 HCC57_08005 HCC57_08000 HCC57_07995 HCC57_07990 HCC57_07985 HCC57_07980 HCC57_07975 HCC57_07970 HCC57_07965 HCC57_07960 HCC57_07955 HCC57_07950 HCC57_07945 HCC57_07940 HCC57_07935 HCC57_07930 HCC57_07925 HCC57_07920 HCC57_07915 HCC57_07910 HCC57_07905 HCC57_07900 HCC…	32,378 - 32,392	78,744 - 78,758

## Sheet: VirB4_locus_tags_not_in_mges
VirB4 locus_tags_not in MGE:
Isolate	VirB4_locus_tag
30068	HCC44_09970
30076	HCC69_05980
30114	HCC43_01845
30118	HCC37_01620
30183	HCC46_11485; HCC46_11530
30428	HCC56_11750
38807	HCB58_11350
39556	HCB53_06295
40422	HCC13_07370; HCC13_07410
40440	HCC27_04160; HCC27_11020
40444	HCB91_11330
40445	HCC45_09410
40446	HCC17_11445; HCC17_11475
40447	HCC05_11190; HCC05_11300
40457	HCC25_10860; HCC25_10960
40460	HCB95_04190
40469	HCC20_00305; HCC20_11885
40470	HCC10_11740
40471	HCB74_10155; HCB74_10200
ISU2414	DK877_06210
