# Supplementary material for: Comparative virulence and antimicrobial resistance distribution of Streptococcus suis isolates obtained from the United States
Source: Front Microbiol. 2022 Nov 10;13:1043529. doi: 10.3389/fmicb.2022.1043529 (PMC9687383; doi:10.3389/fmicb.2022.1043529)
Supplement: Supplementary file 4 [file Table_4.XLSX]

## Sheet: VF sequence identity
Isolate	ST	Serotype	CC (SLV)	SSU0457	SSU0854	adcR	apuA	arcA	arcB	arcC	arcD	argR	ccpA	ciaH	ciaR	codY	dltA	dpr	endA	endoD	eno	epf	fbpS	feoB	flpS	fur	hylA	ideS	lpp	luxS	mrp	nadR	neuB	ofs	pepXP	pgdA	prtS	revS	rgg	sadP	sao	sly	sodA	spxA1	spxA2	ssnA	stp	troA	vicR
29862	1205	11	none_singlet	97.96	95.85	99.1	92.95	97.72	98.22	97.05	98.67	98.73	99.1	96.23	97.63	98.73	99.09	98.65	96.31	NA	99.62	NA	97.47	98.56	99.71	97.37	93.45	81.14	99.81	98.34	NA	NA	NA	92.92	92.11	97.42	96.97	99.81	90.26	NA	91.87	99	97.86	99.25	99.75	98.14	98.64	99.03	98.86
29878	1212	30	none_singlet	98.39	90.32	99.78	95.47	97.64	98.03	98.1	98.2	98.52	99.2	96.45	97.93	92.9	99.09	98.27	97.5	98.48	99.47	NA	98.19	98.51	97.7	98.25	94.2	81.25	99.25	98.34	77.89	NA	NA	82.26	93.3	98.64	96.24	97.11	92.25	67.63	84.9	99.67	95.88	99	99.25	96.51	98.78	98.05	98.86
29885	1195	16	none_singlet	98.28	95.39	98.87	95.77	98.29	98.72	97.36	98.94	99.79	98.31	92.61	94.07	93.16	98.57	98.46	98.21	98.53	99.47	NA	96.44	98.83	98.99	98.03	NA	87.43	95.97	99.17	NA	NA	83.97	79.38	93.68	98.43	97.88	NA	NA	77.12	NA	NA	97.69	99.75	99.75	96.51	99.19	98.27	98.86
29898	119	5	CC839	98.28	96.47	99.32	96.83	98.29	98.72	98.31	98.4	98.52	96.52	97.32	94.52	96.58	99.09	99.42	98.21	98.32	99.16	NA	95.84	99.25	98.99	98.68	99.89	83.57	99.91	99.17	87.14	NA	NA	80.66	91.89	98.21	97.75	NA	NA	76.5	82.89	99.6	99.01	99.75	99.5	98.43	98.64	99.67	99.43
29932	87	8	CC87	100	99.85	99.78	94.34	97.81	98.03	98.21	98.54	98.73	97.81	96.52	98.81	97.97	99.09	98.65	98.33	98.17	99.69	NA	92.87	98.37	98.99	97.59	96.05	78.27	99.81	99.79	77.16	NA	NA	87.39	93.52	98.64	97.96	NA	NA	76.98	94.55	100	98.19	99.5	99.75	97.31	99.32	98.48	99.43
29992	28	2	CC28	98.17	96.31	98.42	95.66	98.05	98.03	98.31	98.34	99.37	98.51	96.38	98.22	99.37	98.96	99.42	98.21	NA	99.54	NA	96.02	99.3	98.85	98.68	99.89	87.51	99.44	98.97	77.2	NA	100	75.92	93.69	98.5	98.34	NA	NA	77.04	92.21	NA	98.35	99.75	99.25	98.05	98.78	99.67	99.01
29995	1204	19	none_singlet	95.91	90.73	98.87	95.13	98.13	97.34	98.94	98.47	99.37	96.61	92.17	89.73	97.59	98.89	98.82	83.95	NA	99.39	NA	93.73	98.79	98.71	84.21	NA	NA	95.97	98.76	NA	NA	NA	NA	91.52	97.93	97.71	96.35	NA	NA	NA	NA	92.41	83.21	99.5	98.33	99.05	97.83	98.72
30040	1180	2	CC28	98.17	96.31	98.42	95.66	98.05	98.03	98.31	98.34	99.37	98.51	96.38	98.22	99.37	98.96	99.42	98.21	NA	99.47	NA	96.02	99.35	98.85	98.68	99.86	87.51	99.44	98.97	87.79	NA	99.9	75.92	93.69	98.5	98.34	NA	NA	70.03	76.91	NA	98.35	99.75	99.25	98.05	98.78	99.67	99.01
30068	961	2	CC28	98.17	96.31	98.42	95.66	98.05	98.03	98.21	98.34	99.37	98.51	96.38	98.22	99.37	98.96	99.42	98.21	NA	99.54	NA	96.02	99.35	98.85	98.68	99.89	87.51	99.44	98.97	87.82	NA	100	75.92	93.69	98.5	98.34	NA	NA	77.04	92.48	NA	99.01	99.75	99.25	98.11	98.78	99.67	99.01
30076	1203	UND	none_singlet	98.06	90.02	99.55	96.52	98.13	99.21	97.89	98.14	99.58	99.1	96.52	98.07	92.9	98.89	98.46	97.62	98.35	99.47	NA	96.38	98.46	99.28	98.03	96.62	83.57	100	98.14	NA	NA	NA	93.85	96.12	98.28	97.94	NA	NA	77.43	85.44	99.4	96.7	99.75	99.5	98.49	99.19	99.67	99.15
30087	108	3	CC108	98.28	96.47	99.32	96.83	98.05	98.72	98.31	98.4	98.52	99.4	97.32	94.52	96.58	99.09	99.23	98.09	98.32	99.16	NA	95.84	99.21	98.99	98.68	94.91	83.57	99.81	99.17	87.14	NA	NA	80.69	91.89	98.21	97.71	NA	NA	76.61	87.49	99.67	99.01	99.75	99.5	98.43	98.78	99.57	99.43
30114	961	2	CC28	98.06	96.31	98.42	95.66	98.05	98.03	98.21	98.34	99.37	98.51	96.38	98.22	99.37	98.96	99.42	98.21	NA	99.54	NA	96.02	99.35	98.85	98.68	99.89	87.51	99.44	98.97	87.82	NA	100	75.92	93.69	98.5	98.34	NA	NA	77.04	92.48	NA	99.01	99.75	99.25	98.11	98.78	99.67	99.01
30118	961	2	CC28	98.17	96.31	98.42	95.66	98.05	98.03	98.21	98.34	99.37	98.51	96.38	98.22	99.37	98.96	99.42	98.21	NA	99.54	NA	96.02	99.35	98.85	98.68	99.89	87.48	99.44	98.97	87.82	NA	100	75.92	93.69	98.5	98.34	NA	NA	77.04	92.48	NA	99.01	99.75	99.25	98.11	98.78	99.67	99.01
30183	54	3	none_doublet	93.12	89.86	99.32	95.77	98.54	98.03	98.84	98.4	98.31	97.31	96.59	98.52	98.23	98.96	99.04	98.45	98.55	99.47	NA	94.69	98.65	98.42	98.03	94.94	85.21	99.34	98.97	88.54	NA	NA	75.92	93.78	98.5	98.02	NA	NA	70.31	NA	100	99.01	99.5	97.76	98.46	99.19	99.35	98.3
30184	1202	16	none_singlet	98.28	95.7	99.1	95.21	97.96	98.22	98.73	98.67	99.58	99.2	92.54	94.37	97.97	98.76	98.84	97.62	98.48	99.47	NA	96.44	97.95	99.42	98.68	NA	82.18	96.07	98.97	NA	NA	84.07	79.28	93.56	98.07	96.13	NA	NA	68.47	NA	NA	96.86	99.5	95.27	96.51	99.19	97.08	98.86
30192	1180	1/2	CC28	98.17	96.31	98.42	95.66	98.05	98.03	98.31	98.34	99.37	98.51	96.38	98.22	99.37	98.96	99.42	98.21	NA	99.47	NA	96.02	99.35	98.85	98.68	99.89	87.51	99.44	98.97	87.82	NA	100	75.92	93.69	98.5	98.34	NA	NA	77.04	88.16	NA	98.35	99.75	99.25	98.05	98.78	99.67	99.01
30212	977	5	CC108	98.28	96.47	99.32	96.75	98.29	98.72	98.31	98.4	98.52	99.4	97.32	94.52	96.58	99.09	99.23	97.98	98.32	99.16	NA	95.84	99.21	98.99	98.68	99.89	83.6	99.91	99.17	87.14	NA	NA	80.69	91.89	98.21	97.71	NA	NA	76.61	87.54	99.67	99.01	99.75	99.5	98.43	98.78	99.67	99.43
30413	108	23	CC108	98.06	96.47	99.32	96.82	98.29	98.72	97.89	98.34	98.52	99.4	97.32	94.52	96.58	99.09	99.23	97.98	98.32	99.54	NA	96.5	99.21	98.99	98.68	NA	83.56	99.91	99.17	87.14	NA	NA	80.69	91.89	98.21	97.75	NA	NA	76.56	87.56	99.67	99.01	99.75	99.5	98.43	98.78	99.67	99.43
30428	87	8	CC87	100	99.85	99.78	94.37	97.81	98.03	98.21	98.54	98.73	97.81	96.52	98.81	97.97	99.09	98.65	98.33	97.97	99.69	NA	92.87	98.42	98.99	97.59	96.05	75.33	99.72	99.79	NA	NA	NA	82.18	93.52	98.5	97.98	NA	NA	77	94.61	100	98.19	99.5	99.75	97.31	99.32	98.48	99.43
30807	1194	7	none_doublet	97.1	96.47	98.87	94.83	97.48	99.01	98.73	98.67	98.31	97.91	96.45	97.78	99.37	99.09	98.65	97.5	NA	99.23	NA	93.01	98.51	98.13	97.59	93.79	82.99	99.25	98.14	NA	NA	NA	84.29	93.34	97	96.98	NA	NA	77.03	84.05	NA	99.01	99.75	99.5	96.7	98.78	97.94	99.01
30815	27	3	CC27	98.17	96.31	98.42	95.64	98.05	98.03	98.31	98.4	98.52	98.51	96.3	98.22	99.37	99.02	99.42	98.21	NA	99.54	NA	96.02	99.39	98.85	98.68	99.89	87.51	99.53	98.97	77.18	NA	NA	75.92	93.69	98.5	98.15	NA	NA	77.04	92.48	NA	98.35	99.75	99.25	98.01	98.78	99.67	99.01
30831	1201	UND	none_doublet	98.5	95.85	99.32	95.23	98.78	98.62	98.31	97.67	100	98.81	96.45	97.48	97.97	98.57	98.46	97.5	98.5	99.54	NA	94.82	98.23	99.71	98	97.64	83.49	99.44	98.34	86.64	NA	NA	93.2	92.64	97.64	96.66	NA	NA	76.04	NA	99.67	98.84	99.5	100	97.34	99.05	98.92	98.58
31869	225	7	CC225	98.06	96.93	99.55	96.71	97.89	97.93	98.73	98.94	98.94	96.31	96.23	98.07	99.24	98.83	99.42	98.09	NA	99.54	NA	96.02	99.16	99.28	98.68	94.88	88.06	98.97	99.17	44.25	NA	NA	80.66	92.86	98.28	97.83	NA	NA	69.67	77.26	99.53	97.86	99.5	99.75	97.56	98.78	99.46	98.86
31872	1211	15	none_singlet	97.42	96.93	99.1	95.91	97.48	98.22	97.47	98.2	100	97.71	96.16	97.33	93.16	98.5	97.69	97.26	NA	99.69	NA	95.53	98.32	99.14	97.77	93.25	81	98.69	98.97	74.93	NA	NA	93.55	93.65	98.64	94.83	NA	90.14	65.36	NA	99.93	98.84	99.5	99.5	97.85	98.78	99.57	98.44
31877	1180	2	CC28	98.17	96.31	98.42	95.66	98.05	98.03	98.31	98.34	99.37	98.51	96.38	98.22	99.37	98.96	99.42	98.21	NA	99.47	NA	96.02	99.35	98.85	98.68	99.86	87.51	99.44	98.97	87.79	NA	99.9	75.92	93.69	98.5	98.34	NA	NA	77.02	91.92	NA	98.35	99.75	99.25	98.05	98.78	99.67	99.01
32052	1209	4	none_singlet	96.88	96.16	99.32	95.24	97.64	98.62	98.42	98.94	99.58	98.01	92.54	94.07	98.1	NA	98.07	97.14	98.39	99.69	NA	94.63	97.53	98.56	97.37	NA	65.68	95.79	99.17	37.62	NA	NA	NA	92.2	98.57	97.12	NA	NA	63.79	NA	NA	97.69	99.75	82.29	96.7	99.59	98.05	99.15
34114	94	3	CC94	98.28	96.47	99.32	96.83	98.21	98.62	98.31	98.4	98.52	96.52	97.32	94.52	96.58	99.09	99.42	97.98	98.32	99.16	NA	95.84	99.25	98.99	98.68	NA	83.57	99.91	99.17	87.14	NA	NA	80.66	91.89	98.21	97.77	NA	NA	76.5	91.72	99.67	99.01	99.75	99.5	98.4	98.78	99.67	99.43
34195	28	2	CC28	98.17	96.31	98.42	95.66	98.05	98.03	98.31	98.34	99.37	98.51	96.38	98.22	99.37	98.96	99.42	98.21	NA	99.54	NA	96.02	99.3	98.85	98.68	99.89	87.51	99.44	98.97	77.2	NA	100	75.92	93.69	98.5	98.34	NA	NA	77.04	92.21	NA	98.35	99.75	99.25	98.05	98.78	99.67	99.01
34638	28	2	CC28	98.17	96.31	98.42	95.66	98.05	98.03	98.31	98.34	99.37	98.51	96.38	98.22	99.37	98.96	99.42	98.21	NA	99.54	NA	96.02	99.3	98.85	98.68	99.89	87.51	99.44	98.97	77.2	NA	100	75.92	93.69	98.5	98.31	NA	NA	77.04	96.91	NA	98.35	99.75	99.25	98.05	98.78	99.67	99.01
37889	87	8	CC87	100	99.85	99.78	94.34	97.81	98.03	98.21	98.54	98.73	97.81	96.52	98.81	97.97	99.09	98.65	98.33	98.17	99.69	NA	92.87	98.42	98.99	97.59	96.05	78.27	99.81	99.79	NA	NA	NA	87.37	93.52	98.57	97.96	NA	NA	69.27	94.61	100	98.19	99.5	99.75	97.31	99.32	98.48	99.43
37904	89	7	CC89	100	99.85	99.78	94.34	97.81	98.03	98.21	98.54	98.73	97.81	96.23	98.81	97.97	99.09	98.65	98.33	98.17	99.69	NA	92.87	98.37	98.99	97.59	96.05	78.27	99.81	99.79	77.21	NA	NA	NA	93.52	98.64	97.98	NA	NA	76.96	94.55	100	98.19	99.5	99.75	97.31	99.32	98.48	99.43
37910	1306	31	none_singlet	96.67	90.02	98.87	95.21	97.81	98.32	97.05	98.6	98.52	98.01	92.46	93.93	96.96	NA	97.88	95.71	98.01	99.47	NA	94.7	97.53	99.28	97.15	NA	68.42	95.79	99.17	32.32	NA	NA	NA	92.59	98.57	97.75	NA	NA	75.36	NA	NA	97.69	99.25	95.03	96.6	99.73	97.94	98.44
38529	119	UND	CC839	98.28	96.47	99.32	96.83	98.29	98.72	98.31	98.4	98.52	96.52	97.32	94.52	96.58	99.09	99.42	98.21	98.32	99.16	NA	95.84	99.25	98.99	98.68	99.89	83.57	99.91	99.17	87.14	NA	NA	80.66	91.89	98.21	97.75	NA	NA	69.7	82.89	99.6	99.01	99.75	99.5	98.43	98.64	99.67	99.43
38728	94	5	CC94	98.28	96.47	99.32	96.82	98.29	98.62	98.31	98.4	98.52	96.52	97.32	94.52	96.58	99.09	99.42	98.33	98.32	99.16	NA	95.78	99.25	98.99	98.68	NA	83.57	99.81	99.17	87.14	NA	NA	80.66	91.89	98.21	97.75	NA	NA	76.5	77.26	99.67	99.01	99.75	99.5	98.37	98.78	99.67	99.43
38807	87	8	CC87	100	99.69	99.78	94.3	97.72	97.93	97.78	98.27	98.73	97.81	96.52	98.67	97.97	99.09	98.65	98.33	98.17	99.69	NA	92.87	98.42	98.99	97.37	96.05	78.27	99.81	99.79	74.21	NA	NA	88.77	93.52	98.57	97.96	NA	NA	76.96	94.61	100	98.19	99.5	99.75	97.21	98.92	98.48	99.43
39556	961	2	CC28	98.17	96.31	98.42	95.66	98.05	98.03	98.21	98.34	99.37	98.41	96.38	98.22	99.37	98.96	99.42	98.21	NA	99.54	NA	96.02	99.35	98.71	98.68	99.89	87.51	99.44	98.97	87.82	NA	100	75.92	93.69	98.5	98.34	NA	NA	77.04	88.06	NA	99.01	99.75	99.25	98.11	98.78	99.67	99.01
39631	1200	UND	CC1200	97.1	96.47	98.87	94.83	97.56	99.01	98.73	98.67	98.31	97.91	96.45	97.78	99.24	98.57	98.65	97.5	NA	99.23	NA	93.01	98.51	98.13	97.59	93.82	82.95	99.25	98.14	NA	NA	NA	84.29	93.34	97	96.98	NA	NA	72.49	84.05	NA	99.01	99.75	99.5	96.7	98.78	97.94	99.01
40417	28	2	CC28	98.17	96.31	98.42	95.66	98.05	98.03	98.31	98.34	99.37	98.51	96.38	98.22	99.37	98.96	99.42	98.21	NA	99.54	NA	96.02	99.3	98.85	98.68	99.89	87.51	99.44	98.97	77.2	NA	100	75.92	93.69	98.5	98.34	NA	NA	77.04	96.91	NA	98.35	99.75	99.25	98.01	98.78	99.67	99.01
40418	87	8	CC87	100	99.85	99.78	94.37	97.81	98.03	98.21	98.54	98.73	97.81	96.52	98.81	97.97	99.09	98.65	98.33	97.97	99.69	NA	92.87	98.42	98.99	97.59	96.05	75.31	99.72	99.79	85.34	NA	NA	82.18	93.52	98.5	97.98	NA	NA	77.07	94.61	100	98.19	99.5	99.75	97.31	99.32	98.48	99.43
40419	28	2	CC28	98.17	96.31	98.42	95.66	98.05	98.03	98.31	98.34	99.37	98.51	96.38	98.22	99.37	98.96	99.42	98.21	NA	99.54	NA	96.02	99.3	98.85	98.68	99.89	87.51	99.44	98.97	77.2	NA	100	75.92	93.69	98.5	98.34	NA	NA	77.04	96.91	NA	98.35	99.75	99.25	98.05	98.78	99.67	99.01
40420	94	3	CC94	98.28	96.47	99.32	96.82	98.29	98.62	98.31	98.4	98.52	96.52	97.32	94.52	96.58	99.09	99.42	98.33	98.32	99.16	NA	95.78	99.25	98.99	98.68	NA	83.57	99.81	98.97	87.14	NA	NA	80.66	91.89	98.07	97.75	NA	NA	76.5	77.23	99.67	99.01	99.75	99.5	98.24	98.78	99.67	99.43
40421	28	2	CC28	98.06	96.31	98.2	95.64	97.89	98.03	98.31	98.34	99.37	98.51	96.38	98.22	99.37	98.96	99.42	98.21	NA	99.54	NA	95.96	99.3	98.85	98.25	99.89	87.51	99.44	98.97	77.22	NA	100	75.92	93.61	98.5	98.34	NA	NA	70.01	96.91	NA	98.35	99.75	99.25	97.95	98.78	99.57	99.01
40422	NF	UND	--	86.02	89.25	83.52	94.52	82.19	93.49	92.15	80.7	77.52	85.02	NA	82.07	82.03	NA	88.91	78.17	NA	99.01	NA	93.43	78.28	NA	77.27	NA	NA	80.96	81.16	NA	NA	NA	NA	91.1	NA	NA	97.31	86.5	NA	NA	NA	89.33	83.21	83.83	NA	92.68	80.13	81.14
40423	28	2	CC28	98.17	96.31	98.2	95.66	98.05	98.03	98.31	98.34	99.37	98.51	96.38	98.22	99.37	98.96	99.42	98.21	NA	99.54	NA	96.02	99.3	98.85	98.68	99.89	87.51	99.44	98.97	77.2	NA	100	75.92	93.69	98.5	98.34	NA	NA	77.04	96.96	NA	98.35	99.75	99.25	98.01	98.78	99.67	99.01
40424	1	14	CC1	100	100	100	100	99.92	100	100	100	100	100	100	100	100	100	100	100	99.98	100	99.92	100	99.95	100	100	97.3	99.99	100	100	100	100	100	100	100	100	99.98	100	100	100	100	100	100	100	100	99.97	98.78	100	100
40425	1313	UND	none_singlet	97.42	90.42	99.55	94.78	98.37	97.04	98.73	98.67	99.37	97.02	80.61	83.96	97.84	98.37	99.04	83.83	NA	99.39	NA	93.97	98.32	98.56	75.28	NA	NA	95.88	98.76	NA	NA	NA	NA	91.71	98.21	97.79	96.73	91.2	NA	NA	NA	92.08	82.21	99.25	96.03	99.05	98.05	91.49
40426	968	UND	CC968	97.74	86.48	99.55	95.24	97.72	97.73	98.73	80.17	99.16	98.11	91.59	90.62	97.47	97.98	92.19	84.42	NA	98.93	NA	92.94	98.32	98.85	83.77	NA	NA	96.25	98.76	NA	NA	NA	NA	91.97	98.43	97.79	95.96	92.37	NA	NA	NA	92.57	83.21	98.76	96.73	98.92	97.94	99.01
40427	28	2	CC28	98.17	96.31	98.42	95.64	98.05	98.03	98.31	98.34	99.37	98.51	96.38	98.22	99.37	98.96	99.42	98.21	NA	99.54	NA	96.02	99.3	98.85	98.68	99.89	87.51	99.44	98.97	77.2	NA	100	75.92	93.69	98.5	98.34	NA	NA	77.04	96.91	NA	98.19	99.75	99.25	98.05	98.78	99.67	99.01
40428	1180	2	CC28	98.17	96.31	98.42	95.66	98.05	98.03	98.31	98.27	99.37	98.51	96.38	98.22	99.37	98.96	99.42	98.21	NA	99.47	NA	96.02	99.35	98.85	98.47	99.89	87.51	99.44	98.97	87.79	NA	100	75.92	93.69	98.5	98.34	NA	NA	77.04	96.33	NA	98.35	99.75	99.25	98.05	98.78	99.67	99.01
40429	1181	8	CC87	100	99.85	99.78	94.35	97.81	98.03	98.21	98.47	98.73	97.81	96.52	98.81	97.84	99.09	98.65	98.33	98.19	99.69	NA	92.87	98.42	98.99	97.59	96.02	78.27	99.81	99.79	74.2	NA	NA	87.37	93.52	98.64	97.98	NA	NA	77	94.61	99.93	98.19	99.5	99.75	97.31	99.32	98.48	99.43
40430	NF	10	--	85.48	87.71	76.29	94.81	81.79	93.79	88.55	80.9	76.87	84.35	NA	79.46	82.41	NA	93.8	79.32	NA	98.39	NA	90.72	NA	76.17	78.23	NA	NA	81.43	81.37	NA	NA	NA	NA	89.25	NA	NA	NA	NA	NA	NA	NA	89.24	83.46	81.84	NA	81.98	76.34	80.85
40431	969	3	CC969	98.28	96.47	99.32	95.8	98.29	98.72	98.31	98.4	98.52	99.4	97.32	94.52	96.58	99.09	99.42	98.09	98.32	99.16	NA	95.84	99.25	98.85	98.68	99.89	83.6	99.91	98.97	87.14	NA	NA	80.69	91.89	98.21	97.77	NA	NA	76.61	87.49	99.67	99.01	99.75	99.5	98.43	98.78	99.67	99.43
40432	1208	28	none_singlet	97.53	96.47	98.87	94.54	97.81	98.72	97.89	98.74	98.52	97.91	96.45	97.78	99.37	98.5	98.27	97.5	NA	99.47	NA	93.01	98.51	97.84	98.25	94.88	83.09	99.34	98.34	NA	NA	NA	93.2	92.27	98.71	96.98	NA	NA	66.74	84.05	NA	99.01	99.75	99.25	96.95	99.59	98.92	98.72
40433	94	3	CC94	98.28	96.47	99.32	96.83	98.29	98.62	98.31	98.4	98.52	96.52	97.32	94.52	96.58	99.09	99.42	98.33	98.32	99.16	NA	95.78	99.25	98.99	98.68	NA	83.57	99.81	99.17	87.14	NA	NA	80.66	91.89	98.21	97.73	NA	NA	69.7	77.26	99.67	99.01	99.75	99.5	98.37	98.78	99.67	99.43
40435	28	2	CC28	98.17	96.31	98.42	95.66	98.05	98.03	98.31	98.34	99.37	98.51	96.38	98.22	99.24	98.96	99.42	98.21	NA	99.54	NA	96.02	99.3	98.85	98.68	99.89	87.51	99.44	98.97	77.2	NA	100	75.92	93.69	98.5	98.34	NA	NA	77.04	96.91	NA	98.35	99.75	99.25	98.05	98.78	99.67	99.01
40436	839	4	CC839	98.28	96.47	99.32	96.83	98.29	98.72	98.31	98.4	98.52	99.4	97.32	94.52	96.58	99.09	99.23	98.21	98.3	99.16	NA	95.84	99.21	98.99	98.68	99.89	83.57	99.91	99.17	87.27	NA	NA	75.92	93.61	98.5	97.75	NA	NA	77.04	87.44	99.67	99.01	99.75	99.5	98.43	98.78	99.57	99.43
40437	966	UND	CC94	98.28	96.47	99.1	96.83	98.29	98.72	98.31	98.34	98.94	99.4	97.32	94.52	96.58	NA	99.23	98.09	98.3	99.16	NA	95.84	99.25	98.99	98.68	99.91	83.57	99.91	99.17	87.33	NA	NA	75.92	91.89	98.5	97.71	NA	NA	77.04	87.44	99.67	99.01	99.75	99.5	98.43	98.78	99.67	99.43
40438	28	2	CC28	98.17	96.31	98.42	95.66	98.05	98.03	98.31	98.34	99.37	98.51	96.38	98.22	99.37	98.96	99.42	98.21	NA	99.54	NA	96.02	99.3	98.85	98.68	99.89	87.51	99.44	98.97	77.2	NA	100	75.92	93.69	98.5	98.34	NA	NA	77.04	91.98	NA	98.35	99.75	99.25	98.05	98.78	99.67	99.01
40439	17	4	CC17	99.89	92.47	100	94.35	97.81	98.03	98.73	99.14	100	99.9	96.59	98.52	99.24	99.22	99.42	100	99.89	99.69	NA	92.94	99.44	98.99	98.03	98.41	94.6	100	100	75.18	NA	NA	90.08	99.96	98.5	97.73	100	100	76.51	90.38	99.93	97.03	99.5	99.75	97.31	99.19	100	99.43
40440	54	5	none_doublet	93.12	89.86	99.32	97.03	98.62	98.03	98.84	98.34	98.31	97.41	96.59	98.52	98.23	98.96	99.04	98.45	98.55	99.47	NA	94.69	98.6	98.42	98.03	94.94	85.21	99.06	98.97	88.56	NA	NA	75.88	93.78	98.57	97.98	NA	NA	71.71	NA	100	99.01	99.5	97.76	98.43	99.19	99.46	98.3
40441	87	8	CC87	100	99.85	99.78	94.34	97.81	98.03	98.21	98.54	98.73	97.81	96.45	98.81	97.97	99.09	98.65	98.33	98.19	99.69	NA	92.87	98.37	98.99	97.59	96.05	78.27	98.5	99.79	77.2	NA	NA	74.14	93.52	98.64	97.96	NA	NA	61.6	94.61	100	98.19	99.5	99.75	97.31	99.19	98.48	99.43
40442	28	2	CC28	98.17	96.31	98.42	95.66	98.05	98.03	98.31	98.34	99.37	98.51	96.38	98.22	99.37	98.96	99.42	98.21	NA	99.54	NA	96.02	99.35	98.85	98.68	99.89	87.51	99.44	98.97	87.82	NA	100	75.92	93.69	98.5	98.34	NA	NA	77.06	NA	NA	98.35	99.75	99.25	98.05	98.78	99.67	99.01
40443	1312	15	none_singlet	96.45	96.77	99.1	94.14	98.21	99.41	98.52	98.34	99.58	99.4	96.23	97.63	93.03	98.63	98.07	97.74	NA	99.47	NA	92.71	98.04	98.42	96.93	93.32	81.43	98.78	98.55	NA	NA	NA	85.1	92.94	97.42	94.98	NA	NA	70.45	92.53	99.73	96.37	99.5	99.5	97.08	98.24	99.03	98.72
40444	87	8	CC87	100	99.85	99.78	94.37	97.81	98.03	98.21	98.54	98.73	97.81	96.52	98.81	97.97	99.09	98.65	98.33	97.97	99.69	NA	92.87	98.37	98.99	97.59	96.05	75.34	99.72	99.79	85.38	NA	NA	82.18	93.52	98.5	97.98	NA	NA	77.03	94.61	100	98.19	99.5	99.75	97.31	99.32	98.48	99.43
40445	1207	27	none_singlet	97.42	90.02	98.87	94.6	97.72	97.44	98.73	96.67	99.37	96.82	92.61	91.67	97.72	97.91	96.53	85.97	NA	98.62	NA	93.97	NA	98.42	NA	NA	NA	95.79	98.55	32.25	NA	95.48	NA	91.55	98	97.83	94.89	91.2	NA	NA	NA	93.89	83.21	97.76	96.99	98.92	97.94	97.73
40446	373	7	CC373	98.28	96.47	99.55	96.82	98.29	98.72	98.31	98.4	98.52	99.4	97.32	94.52	96.58	99.09	99.23	98.45	98.32	99.16	NA	96.02	99.25	98.99	98.68	93.49	83.57	98.97	99.17	76.3	NA	NA	80.62	91.93	98.21	97.73	NA	NA	76.5	87.49	99.6	99.01	99.75	99.5	98.43	98.78	99.67	99.43
40447	373	7	CC373	98.28	96.47	99.55	96.82	98.29	98.72	98.31	98.4	98.52	99.4	97.32	94.52	96.45	99.09	99.23	98.09	98.32	99.16	NA	96.02	99.25	98.99	98.68	NA	83.57	98.97	99.17	76.3	NA	NA	80.66	91.89	98.78	97.73	NA	NA	76.5	91.72	99.6	99.01	99.75	99.5	98.43	98.78	99.67	99.43
40449	28	2	CC28	98.17	96.31	98.42	95.66	98.05	98.03	98.31	98.34	99.37	98.51	96.38	98.22	99.37	98.96	99.42	98.21	NA	99.54	NA	96.02	99.3	98.85	98.68	99.89	87.51	99.44	98.97	77.2	NA	100	75.92	93.69	98.5	98.34	NA	NA	77.04	NA	NA	98.35	99.75	99.25	98.05	98.78	99.67	99.01
40450	108	3	CC108	98.28	96.47	99.32	96.82	98.29	98.72	98.31	98.4	98.52	99.4	97.32	94.52	96.58	99.09	99.23	98.09	98.32	99.16	NA	95.84	99.21	98.99	98.68	94.91	83.57	99.81	99.17	87.14	NA	NA	80.69	91.89	98.21	97.76	NA	NA	76.61	83.8	NA	99.01	99.75	99.5	98.43	98.78	99.57	99.43
40451	1199	2	CC373	98.28	96.47	99.55	96.8	98.29	98.72	98.31	98.4	98.52	99.3	97.32	94.52	96.58	99.02	99.23	97.98	98.32	99.16	NA	95.84	99.16	98.99	98.68	96.05	83.57	99.81	99.17	76.3	NA	100	80.69	91.89	98.21	97.77	NA	NA	75.81	91.72	99.67	99.01	99.75	99.5	98.4	98.78	99.67	99.43
40452	969	3	CC969	98.28	96.47	99.32	96.82	98.29	98.72	98.31	98.4	98.52	99.4	97.32	94.52	96.58	99.09	99.42	98.09	98.3	99.16	NA	95.84	99.25	98.85	98.68	99.89	83.57	99.91	99.17	87.14	NA	NA	80.69	91.89	98.21	97.77	NA	NA	76.61	87.49	99.67	99.01	99.75	99.5	98.43	98.78	99.67	99.43
40453	87	8	CC87	100	99.85	99.55	94.35	97.81	98.03	98.21	98.54	98.73	97.81	96.52	98.81	97.97	99.09	98.65	98.33	98.08	99.69	NA	92.87	98.42	98.99	97.59	96.05	78.26	99.81	99.79	85.33	NA	NA	87.4	93.47	98.64	95.94	NA	NA	77.03	94.61	100	98.19	99.5	99.75	97.31	99.32	98.48	99.43
40454	1311	UND	none_singlet	86.65	87.56	76.89	NA	85.37	92.21	87.91	80.47	77.73	83.65	NA	80.06	83.17	NA	91.57	79.32	NA	98.32	NA	93.06	NA	77.16	79.3	NA	NA	81.06	82.82	NA	NA	NA	NA	88.29	NA	NA	NA	NA	NA	NA	NA	89.6	82.96	82.84	NA	82.52	78.91	80.85
40455	790	9	CC1198	98.39	94.62	99.1	95.78	98.21	98.72	98.31	98.4	99.58	99.2	92.54	94.37	97.84	98.44	99.42	98.21	98.35	99.47	NA	95.72	98.46	98.99	97.81	NA	82.5	96.07	98.97	NA	NA	NA	80.68	91.71	98.36	97.81	NA	92.39	74.2	NA	NA	98.19	99.75	95.77	96.47	99.19	98.27	98.72
40456	985	12	none_singlet	97.1	96.47	98.87	94.09	98.13	99.31	97.89	98.2	98.31	97.91	96.45	97.63	99.37	99.02	98.46	97.5	NA	99.16	NA	93.01	98.51	99.28	98.25	93.82	83.12	99.34	98.34	37.84	NA	NA	87.42	92.5	98.71	97.06	NA	NA	72.06	92.25	NA	99.01	99.75	95.03	97.02	99.59	99.67	98.72
40457	54	3	none_doublet	93.12	89.86	99.32	95.77	98.54	98.03	98.84	98.4	98.31	97.31	96.59	98.52	98.23	98.96	99.04	98.45	98.55	99.47	NA	94.69	98.65	98.42	98.03	94.94	85.21	99.34	98.97	88.54	NA	NA	73.97	93.78	98.5	98.02	NA	NA	70.31	86.2	100	99.01	99.5	97.76	98.46	99.19	99.35	98.3
40458	17	4	CC17	99.89	92.47	100	94.35	97.81	98.03	98.73	99.14	100	99.9	96.59	98.52	99.24	99.22	99.42	100	99.91	99.69	NA	92.94	99.44	98.99	98.03	98.41	94.6	100	100	75.2	NA	NA	90.08	99.96	98.5	97.73	100	100	76.46	90.48	99.93	97.03	99.5	99.75	97.31	99.19	100	99.43
40459	373	7	CC373	98.28	96.47	99.55	96.82	98.29	98.72	98.31	98.4	98.52	99.4	97.32	94.52	96.45	99.09	99.23	98.09	98.32	99.16	NA	96.02	99.25	98.99	98.68	NA	83.57	98.97	99.17	76.3	NA	NA	80.66	91.89	98.21	97.71	NA	NA	76.5	91.72	99.6	99.01	99.75	99.5	98.43	98.78	99.67	99.43
40460	961	2	CC28	98.17	96.31	98.42	95.66	98.05	98.03	98.21	98.34	99.37	98.51	96.38	98.22	99.37	98.96	99.42	98.21	NA	99.54	NA	96.02	99.35	98.85	98.68	99.89	82.37	99.44	98.97	87.82	NA	100	75.92	93.69	98.5	98.34	NA	NA	77.04	NA	NA	99.01	99.75	99.25	98.11	98.78	99.67	99.01
40461	28	1/2	CC28	98.17	96.31	98.42	95.66	98.05	98.03	98.31	98.34	99.37	98.51	96.38	98.22	99.37	98.96	99.42	98.21	NA	99.54	NA	96.02	99.3	98.85	98.68	99.89	87.51	99.44	98.97	77.2	NA	100	75.92	93.69	98.5	98.34	NA	NA	77.04	96.91	NA	98.35	99.75	99.25	98.05	98.78	99.67	99.01
40462	1198	9	CC1198	98.39	94.62	98.87	95.78	98.29	98.72	98.31	98.4	99.58	99.2	92.54	94.37	97.84	98.44	99.42	98.21	98.35	99.47	NA	95.72	98.46	98.99	97.81	NA	82.5	96.07	98.97	NA	NA	NA	80.76	91.71	98.43	97.81	NA	92.39	74.18	NA	NA	98.19	99.75	95.77	96.47	99.19	98.27	98.72
40463	778	17	CC1290	98.28	87.1	99.32	96.82	97.97	98.03	98.31	98.4	98.52	99.4	97.32	94.52	96.58	98.04	92.19	98.09	98.3	NA	NA	94.39	99.3	98.99	93.42	NA	NA	96.07	99.17	NA	NA	NA	80.69	92.15	98.28	97.77	NA	NA	77.39	91.72	99.67	99.01	99.75	98.76	96.67	98.78	99.67	99.43
40464	27	3	CC27	98.17	96.31	98.2	95.64	98.05	98.03	98.31	98.4	98.52	98.41	96.38	98.07	99.37	99.09	99.42	98.21	NA	99.47	NA	96.02	99.35	98.85	98.68	99.91	87.29	99.53	98.97	78.67	NA	NA	75.88	93.65	98.5	98.27	NA	NA	77	87.17	NA	98.35	99.75	99.25	98.05	98.78	99.67	99.01
40465	1197	3	CC1175	98.17	96.47	99.32	96.82	98.29	98.72	98.31	98.4	98.52	99.4	97.32	94.52	96.58	99.09	99.23	97.98	98.32	99.16	NA	95.84	99.25	98.99	98.68	NA	83.57	99.91	99.17	76.33	NA	NA	80.69	91.84	98.21	97.48	NA	NA	76.48	87.44	99.67	99.01	99.75	99.5	98.43	98.78	99.67	99.01
40466	28	2	CC28	98.17	96.31	98.42	95.66	98.05	98.03	98.31	98.34	99.37	98.51	96.38	98.22	99.37	98.96	99.42	98.21	NA	99.54	NA	96.02	99.3	98.85	98.68	99.89	87.51	99.44	98.97	77.2	NA	100	75.92	93.69	98.5	98.31	NA	NA	77.04	NA	NA	98.35	99.75	99.25	98.05	98.78	99.67	99.01
40467	76	18	CC76	98.28	86.48	99.32	96.85	98.29	98.03	98.31	98.4	99.16	99.4	97.32	94.52	96.58	98.04	92.19	98.09	98.3	98.85	NA	94.45	99.3	98.99	93.42	NA	NA	96.07	99.17	85.86	NA	NA	80.69	91.4	98.28	97.75	95.96	NA	77.43	91.07	99.67	99.01	99.75	98.51	NA	98.78	98.48	99.43
40468	1206	9	none_singlet	96.24	89.86	99.32	95.47	97.81	98.32	98.21	98.74	98.73	98.31	92.39	94.07	97.97	NA	98.07	97.02	97.81	99.47	NA	94.99	98	98.13	97.55	NA	68.04	96.54	98.55	NA	NA	NA	NA	91.71	98.78	97.6	NA	NA	60.41	NA	NA	96.2	99.25	95.77	96.44	98.78	97.94	98.44
40469	87	8	CC87	100	99.85	99.78	94.37	97.81	98.03	98.21	98.54	98.73	97.81	96.52	98.81	97.97	99.09	98.65	98.21	97.97	99.69	NA	92.87	98.42	98.99	97.59	96.05	75.33	99.72	99.79	74.25	NA	NA	82.14	93.52	98.5	97.98	NA	NA	77.03	94.61	100	98.19	99.5	99.75	97.31	99.32	98.48	99.43
40470	373	7	CC373	98.28	96.47	99.55	96.82	98.29	98.72	98.31	98.4	98.52	99.4	97.32	94.52	96.58	99.09	99.23	98.45	98.32	99.16	NA	95.96	99.25	98.99	98.47	93.49	83.57	98.97	99.38	76.3	NA	NA	80.62	91.93	98.21	97.75	NA	NA	75.54	87.49	99.6	99.01	99.75	99.5	98.43	98.78	99.67	99.43
40471	28	UND	CC28	98.17	96.31	98.42	95.66	98.05	97.93	98.31	98.34	99.37	98.51	96.38	98.22	99.37	98.96	99.42	98.21	NA	99.54	NA	96.02	99.35	98.85	98.68	99.89	87.51	99.44	98.97	87.79	NA	NA	75.92	93.69	98.43	98.32	NA	NA	77.04	92.48	NA	98.35	99.75	99.25	98.05	98.78	99.67	99.01
40472	1196	10	CC839	98.28	96.47	99.32	96.83	98.29	98.72	98.31	98.4	98.52	98.21	97.32	94.52	96.58	99.09	99.23	97.5	98.32	99.16	NA	97.83	99.25	98.99	98.68	99.86	83.46	99.91	99.17	87.3	NA	NA	75.92	91.89	98.5	97.75	NA	NA	77	91.72	99.67	99.01	99.75	99.5	98.43	98.78	99.67	99.43
40473	94	7	CC94	98.28	96.47	99.32	96.82	98.29	98.72	98.31	98.4	98.52	96.52	97.32	94.52	96.58	99.09	99.42	97.98	98.32	99.16	NA	95.84	99.25	98.99	98.68	NA	83.57	99.91	99.17	87.14	NA	NA	80.66	92.86	98.21	97.77	NA	NA	69.66	83.33	99.67	99.01	99.75	99.5	98.43	98.78	99.46	99.43
40521	790	9	CC1198	98.39	94.62	99.1	95.78	97.64	98.72	97.15	97.34	99.58	99.2	92.54	94.37	97.84	98.57	99.42	98.21	98.35	99.47	NA	95.72	98.83	99.14	97.81	NA	82.5	96.07	98.97	NA	NA	NA	76.45	93.52	98.57	97.81	NA	92.38	72.24	NA	NA	98.35	99.75	95.77	96.47	99.19	98.27	98.72
40522	28	2	CC28	98.17	96.31	98.42	95.66	98.05	98.03	98.31	98.34	99.37	98.51	96.38	98.22	99.37	98.96	99.42	98.21	NA	99.54	NA	96.02	99.3	98.85	98.68	99.89	87.51	99.44	98.97	77.2	NA	100	75.92	93.69	98.5	98.34	NA	NA	77.02	92.37	NA	98.35	99.75	99.25	98.05	98.78	99.67	99.01
40523	28	1/2	CC28	98.17	96.31	98.42	95.66	97.97	98.03	98.31	98.34	99.37	98.51	96.38	98.22	99.24	98.96	99.42	98.21	NA	99.54	NA	96.02	99.3	98.85	98.68	99.86	87.51	99.44	98.97	77.2	NA	100	75.92	93.69	98.5	98.34	NA	NA	77.04	NA	NA	98.35	99.75	99.25	98.05	98.78	99.67	99.01
40524	94	7	CC94	98.28	96.47	99.32	96.82	98.29	98.72	98.31	98.4	98.52	96.52	97.32	94.52	96.58	99.09	99.42	97.98	98.32	99.16	NA	95.84	99.25	98.99	98.68	NA	83.57	99.91	99.17	87.14	NA	NA	80.66	92.86	98.21	97.77	NA	NA	76.52	88.33	99.67	99.01	99.75	99.5	98.43	98.78	99.46	99.43
40525	28	2	CC28	98.17	96.31	98.42	95.66	98.05	98.03	98.21	98.34	99.37	98.51	96.38	98.22	99.37	98.96	99.42	98.21	NA	99.54	NA	96.02	99.35	98.85	98.68	99.89	87.51	99.44	98.97	87.82	NA	100	75.92	93.69	98.5	98.34	NA	NA	77.04	88.01	NA	98.35	99.75	99.25	98.05	98.78	99.67	99.01
40526	28	2	CC28	98.17	96.31	98.42	95.66	98.05	98.03	98.31	98.34	99.37	98.51	96.38	98.22	99.37	98.96	99.42	98.21	NA	99.54	NA	96.02	99.3	98.85	98.68	99.89	87.51	99.44	98.97	77.2	NA	100	75.92	93.69	98.5	98.34	NA	NA	77.02	96.91	NA	98.35	99.75	99.25	98.05	98.78	99.67	99.01
40527	108	23	CC108	98.28	96.47	99.32	96.83	98.29	98.72	98.31	98.4	98.52	99.4	97.32	94.52	96.58	99.09	99.23	97.98	98.32	99.54	NA	96.56	99.25	98.99	98.68	NA	83.6	99.91	99.17	87.14	NA	NA	80.69	91.89	98.21	97.77	NA	NA	76.61	87.49	99.67	99.01	99.75	99.5	98.43	98.78	99.67	99.43
40529	1210	9	none_no clear founder	96.24	88.33	99.55	93.92	97.56	98.32	98.73	98.87	98.31	98.21	92.46	96.59	97.97	NA	98.46	96.79	97.56	99.62	NA	94.93	98.14	98.56	97.37	NA	67.44	96.54	98.76	31.47	NA	NA	NA	92.94	98.28	98.11	96.73	NA	67.5	NA	NA	97.36	99.75	95.77	96.6	98.64	97.73	98.72
40530	28	2	CC28	98.17	96.31	98.42	95.66	98.05	98.03	98.31	98.34	99.37	98.51	96.38	98.22	99.37	98.96	99.42	98.21	NA	99.54	NA	96.02	99.3	98.85	98.68	99.89	87.51	99.44	98.97	77.2	NA	100	75.92	93.69	98.5	98.34	NA	NA	77.06	96.91	NA	98.35	99.75	99.25	98.05	98.78	99.67	99.01
40531	28	2	CC28	98.17	96.31	98.42	95.66	98.05	98.03	98.31	98.34	99.37	98.51	96.38	98.22	99.37	98.96	99.42	98.21	NA	99.54	NA	96.02	99.3	98.85	98.47	99.89	87.51	99.44	98.97	77.2	NA	100	75.92	93.69	98.5	98.76	NA	NA	77.04	96.91	NA	98.35	99.75	99.25	98.05	98.78	99.67	99.01
40532	28	2	CC28	98.17	96.31	98.42	95.66	98.05	98.03	98.31	98.34	99.37	98.51	96.38	98.22	99.37	98.96	99.42	98.21	NA	99.54	NA	96.02	99.3	98.85	98.68	99.89	87.51	99.44	98.97	77.2	NA	100	75.92	93.69	98.5	98.34	NA	NA	77.04	96.91	NA	98.35	99.75	99.25	98.05	98.78	99.67	99.01
40533	1	14	CC1	100	100	100	100	100	100	100	100	100	97.81	100	100	100	100	100	100	99.98	100	99.92	100	99.25	100	99.78	97.3	100	100	100	89.18	100	100	100	100	100	99.98	100	100	100	94.61	100	100	100	100	100	98.78	100	99.43
40534	87	8	CC87	100	99.85	99.78	94.37	97.81	98.03	98.21	98.54	98.73	97.81	96.52	98.81	97.97	99.09	98.65	98.21	97.97	99.69	NA	92.87	98.42	98.99	97.59	96.05	75.33	99.72	99.79	NA	NA	NA	82.18	93.52	98.5	97.96	NA	NA	77.03	94.61	100	98.19	99.5	99.75	97.31	99.32	98.48	99.43
40535	87	8	CC87	100	99.85	99.78	94.34	97.81	98.03	98.21	98.54	98.73	97.81	96.52	98.81	97.97	99.09	98.65	98.33	98.17	99.69	NA	92.87	98.37	98.99	97.59	96.05	78.27	99.81	99.79	74.22	NA	NA	87.4	93.52	98.64	97.98	NA	NA	76.98	94.55	99.8	98.19	99.5	99.75	97.31	99.32	98.48	99.43
average sequence identity				97.8448	95.5617	98.5089	95.7077	97.6634	98.1668	98.0648	97.7645	98.3958	97.9469	96.0951	96.2124	97.5055	98.9505	98.67	97.0672	98.3784	99.4211	99.92	95.2168	98.7563	98.4765	97.174	97.8284	83.8606	98.5396	98.6048	78.9761	100	98.9811	80.5578	93.1632	98.4053	97.8651	97.7577	93.6486	75.4149	90.5588	99.7663	97.9834	98.5775	98.4486	97.8079	98.5461	98.6234	98.5209
[truncated: 3 more columns]

## Sheet: VF reference sequences
Gene	Source Strain	Accession	locus_tag	Product
SSU0457	P1/7	NC_012925	SSU0457	U32 family peptidase
SSU0854	P1/7	NC_012925	SSU00854	hemolysin
adcR	P1/7	NC_012925	SSU0112	transcription factor analogous to the zinc-uptake regulator
apuA	P1/7	NC_012925	SSU1849	surface-anchored amylopullulanase
arcA	P1/7	NC_012925	SSU0580	arginine deiminase system (ADS) protein A
arcB	P1/7	NC_012925	SSU0582	arginine deiminase system (ADS) protein B
arcC	P1/7	NC_012925	SSU0583	arginine deiminase system (ADS) protein C
arcD	P1/7	NC_012925	SSU0584	arginine-ornithine antiporter (ADS) protein D
argR	P1/7	NC_012925	SSU0588	arginine deiminase system (ADS) regulatory protein
ccpA	P1/7	NC_012925	SSU1202	catabolite control protein A
ciaH	P1/7	NC_012925	SSU0944	two-component system, histidine kinase
ciaR	P1/7	NC_012925	SSU0945	two-component system, response regulator
codY	P1/7	NC_012925	SSU0320	global regulatory protein
dltA	P1/7	NC_012925	SSU0596	LTA D-alanylation
dpr	P1/7	NC_012925	SSU1500	Dps-like peroxide resistance protein-encoding gene
endA	P1/7	NC_012925	SSU1009	endonuclease
endoD	P1/7	NC_012925	SSU1715	Similar to endo-beta-N-acetylglucosaminidase (S. pneumoniae)
eno	P1/7	NC_012925	SSU1320	enolase
epf	D282	X71881		EF (extracellular factor)
fbpS	P1/7	NC_012925	SSU1311	fibronectin binding protein
feoB	P1/7	NC_012925	SSU1237	iron transporter
flpS	P1/7	NC_012925	SSU0579	FNR-like proteins (FLP), regulatory protein of arginine deiminase system (ADS)
fur	P1/7	NC_012925	SSU0289	Iron uptake regulator
hylA	P5/11/88	AJ308329		hyaluronidase
ideS	P1/7	NC_012925	SSU0496	immunoglobulin M-degrading enzyme of S. suis
lpp	P1/7	NC_012925	SSU0934	lipoprotein (similar to S. mutans)
luxS	P1/7	NC_012925	SSU0376	quorum sensing
mrp	P1/7	NC_012925	SSU0706	muramidase-released protein
nadR	P1/7	NC_012925	SSU1765	transcriptional regulator
neuB	P1/7	NC_012925	SSU0535	N-acetylneuraminate synthase
ofs	Strain 10	AY819647		serum opacity factor
pepXP	P1/7	NC_012925	SSU0187	dipeptidypetidase IV (dppIV)
pgdA	P1/7	NC_012925	SSU1448	Peptidoglycan N-deacetylase
prtS	P1/7	NC_012925	SSU0757	cell envelope protease (sspA; subtilisin-like protease)
revS	05ZHY33	CP000407	SSU05_2090	orphan response regulator
rgg	P1/7	NC_012925	SSU1789	transcriptional regulator
sadP	P1/7	NC_012925	SSU0253	cell-wall adhesin specifc for galactosyl-α1-4galactose
sao	P1/7	NC_012925	SSU1201	surface anchored protein
sly	P1/7	NC_012925	SSU1231	suilysin
sodA	P1/7	NC_012925	SSU1356	superoxide dismutase
spxA1	P1/7	NC_012925	SSU0063	stress-virulence transcriptional regulator
spxA2	P1/7	NC_012925	SSU0957	stress-virulence transcriptional regulator
ssnA	P1/7	NC_012925	SSU1760	nuclease
stp	GZ0565	CP017142	BFP66_02040	serine/threonine protein phosphatase
troA	P1/7	NC_012925	SSU1869	magnanese uptake
vicR	P1/7	NC_012925	SSU1191	response regulator (covR)
vraR	ZY05719	NZ_CP007497	ZY05719_RS02095	two-component system, response regulator
vraS	ZY05719	NZ_CP007497	ZY05719_RS02090	two-component system, histadine kinase
zmpC	P1/7	NC_012925	SSU0879	zinc metalloprotease

## Sheet: VFDB Results
Isolate	locus_tag	Gene	Product	COVERAGE	GAPS	%COVERAGE	%IDENTITY	VFDB Gene and Product	Present in Vir Factor List	Within Capsule Locus
29862	HCC62_00365		YSIRK-type signal peptide-containing protein	1-1568/1569	4/7	99.55	89.29	VFG005597(gi:146318869) (hylA) hyaluronidase [Hyaluronidase (CVF154)] [Streptococcus suis 05ZYH33]	YES	NO
29862	HCC62_02800	glf	UDP-galactopyranose mutase	1-155/162	0/0	95.68	85.81	VFG005962(gi:55823033) (str1083) exopolysaccharide biosynthesis protein UDP-galactopyranose mutase truncated [Capsule (CVF186)] [Streptococcus thermophilus CNRZ1066]	NO	NO
29862	HCC62_04980		CHAP domain-containing protein	49-961/963	0/0	94.81	98.69	VFG005320(gi:146319781) (cbpD) Surface antigen [Choline-binding proteins (CVF122)] [Streptococcus suis 05ZYH33]	NO	NO
29862	HCC62_05735		YSIRK-type signal peptide-containing protein	904-5781/5781	2/2	84.36	91.64	VFG005493(gi:146318676) (zmpC) hypothetical protein [Zinc metalloproteinase (CVF146)] [Streptococcus suis 05ZYH33]	YES	NO
29862	HCC62_06355	sly	cholesterol-dependent cytolysin suilysin	1-1494/1494	0/0	100	99	VFG005798(gi:146319057) (sly) hemolysin [Suilysin (CVF173)] [Streptococcus suis 05ZYH33]	YES	NO
29862	HCC62_07295		LCP family protein	7-1452/1452	1/6	99.17	81.26	VFG005839(gi:146318218) (SSU05_0564) Cps2A [Capsule (CVF186)] [Streptococcus suis 05ZYH33]	NO	YES
29862	HCC62_07300		capsular biosynthesis protein CpsC	1-690/690	0/0	100	81.3	VFG005863(gi:146318219) (SSU05_0565) Cps2B [Capsule (CVF186)] [Streptococcus suis 05ZYH33]	NO	YES
29862	HCC62_07305		tyrosine-protein kinase	1-668/696	0/0	95.98	80.69	VFG005887(gi:146318220) (SSU05_0566) Cps2C [Capsule (CVF186)] [Streptococcus suis 05ZYH33]	NO	YES
29862	HCC62_07310		tyrosine protein phosphatase	1-725/732	0/0	99.04	80	VFG005912(gi:146320418) (SSU98_0571) Cps2D [Capsule (CVF186)] [Streptococcus suis 98HAH33]	NO	YES
29862	HCC62_07610		trigger factor	1-1284/1284	4/8	99.69	81.6	VFG019091(gi:169834028) (tig/ropA) trigger factor [Trigger factor (CVF149)] [Streptococcus pneumoniae Hungary19A-6]	NO	NO
29862	HCC62_08325		VWA domain-containing protein	8-2588/2850	3/13	90.53	94.18	VFG043468(gi:146321521) (ofs) methyl-accepting chemotaxis protein [Fibronectin-binding protein (AI214)] [Streptococcus suis 98HAH33]	YES	NO
29862	HCC62_09030	rfbB	dTDP-glucose 4,6-dehydratase	1-1047/1047	0/0	100	83.67	VFG006022(gi:116627988) (STER_1222) dTDP-D-glucose 46-dehydratase [Capsule (CVF186)] [Streptococcus thermophilus LMD-9]	NO	NO
29862	HCC62_09045	rfbA	glucose-1-phosphate thymidylyltransferase RfbA	1-870/870	4/4	99.77	82.34	VFG006052(gi:55823163) (rmlA) glucose-1-phosphate thymidyl transferase [Capsule (CVF186)] [Streptococcus thermophilus CNRZ1066]	NO	NO
29862	HCC62_09510		DUF1542 domain-containing protein	1-2493/2532	4/9	98.22	89.34	VFG005557(gi:146317835) (epf) extracellular protein [Extracellular factor (CVF150)] [Streptococcus suis 05ZYH33]	NO	NO
29862	HCC62_09600	gap	type I glyceraldehyde-3-phosphate dehydrogenase	1-1011/1011	2/4	99.8	89.44	VFG005353(gi:76787761) (plr/gapA) glyceraldehyde-3-phosphate dehydrogenase [Streptococcal plasmin receptor/GAPDH (CVF123)] [Streptococcus agalactiae A909]	NO	NO
29862	HCC62_09935		LPXTG cell wall anchor domain-containing protein	1-4896/4896	3/4	99.96	94.71	VFG005365(gi:22537432) (ssp-5) agglutinin receptor [Agglutinin receptor (CVF126)] [Streptococcus agalactiae 2603V/R]	NO	NO
29862	HCC62_10210		fibronectin/fibrinogen-binding protein	1-1658/1659	0/0	99.94	97.47	VFG005186(gi:146319146) (fbp54) fibronectin/fibrinogen binding protein [Fibronectin-binding proteins (CVF113)] [Streptococcus suis 05ZYH33]	YES	NO
29862	HCC62_10245	eno	phosphopyruvate hydratase	1-1308/1308	0/0	100	99.62	VFG043469(gi:146321359) (SSU98_1513) phosphopyruvate hydratase [Fibronectin-binding protein (AI215)] [Streptococcus suis 98HAH33]	YES	NO
29878	HCC60_00365		CHAP domain-containing protein	49-961/963	0/0	94.81	97.7	VFG005320(gi:146319781) (cbpD) Surface antigen [Choline-binding proteins (CVF122)] [Streptococcus suis 05ZYH33]	NO	NO
29878	HCC60_00940	glf	UDP-galactopyranose mutase	1-155/162	0/0	95.68	87.1	VFG005962(gi:55823033) (str1083) exopolysaccharide biosynthesis protein UDP-galactopyranose mutase truncated [Capsule (CVF186)] [Streptococcus thermophilus CNRZ1066]	NO	NO
29878	HCC60_01045		tyrosine protein phosphatase	1-725/732	0/0	99.04	80.55	VFG005912(gi:146320418) (SSU98_0571) Cps2D [Capsule (CVF186)] [Streptococcus suis 98HAH33]	NO	YES
29878	HCC60_01055		capsular biosynthesis protein CpsC	1-690/690	0/0	100	81.59	VFG005863(gi:146318219) (SSU05_0565) Cps2B [Capsule (CVF186)] [Streptococcus suis 05ZYH33]	NO	YES
29878	HCC60_01060		LCP family protein	7-1452/1452	1/6	99.17	81.33	VFG005839(gi:146318218) (SSU05_0564) Cps2A [Capsule (CVF186)] [Streptococcus suis 05ZYH33]	NO	YES
29878	HCC60_01310		YSIRK-type signal peptide-containing protein	4-5777/5781	3/3	99.84	96.57	VFG005493(gi:146318676) (zmpC) hypothetical protein [Zinc metalloproteinase (CVF146)] [Streptococcus suis 05ZYH33]	YES	NO
29878	HCC60_01730		YSIRK-type signal peptide-containing protein	1-1568/1569	7/34	98.02	88.42	VFG005597(gi:146318869) (hylA) hyaluronidase [Hyaluronidase (CVF154)] [Streptococcus suis 05ZYH33]	YES	NO
29878	HCC60_02305		trigger factor	1-1284/1284	4/8	99.69	80.75	VFG019091(gi:169834028) (tig/ropA) trigger factor [Trigger factor (CVF149)] [Streptococcus pneumoniae Hungary19A-6]	NO	NO
29878	HCC60_02390	rfbA	glucose-1-phosphate thymidylyltransferase RfbA	1-870/870	4/4	99.77	82.45	VFG006052(gi:55823163) (rmlA) glucose-1-phosphate thymidyl transferase [Capsule (CVF186)] [Streptococcus thermophilus CNRZ1066]	NO	NO
29878	HCC60_02405	rfbB	dTDP-glucose 4,6-dehydratase	1-1047/1047	0/0	100	83.67	VFG006022(gi:116627988) (STER_1222) dTDP-D-glucose 46-dehydratase [Capsule (CVF186)] [Streptococcus thermophilus LMD-9]	NO	NO
29878	HCC60_03530		VWA domain-containing protein	59-2040/2850	7/26	68.7	86.59	VFG043468(gi:146321521) (ofs) methyl-accepting chemotaxis protein [Fibronectin-binding protein (AI214)] [Streptococcus suis 98HAH33]	YES	NO
29878	HCC60_06380		LPXTG cell wall anchor domain-containing protein	1-4896/4896	3/4	99.96	95.98	VFG005365(gi:22537432) (ssp-5) agglutinin receptor [Agglutinin receptor (CVF126)] [Streptococcus agalactiae 2603V/R]	NO	NO
29878	HCC60_06555	eno	phosphopyruvate hydratase	1-1308/1308	0/0	100	99.47	VFG043469(gi:146321359) (SSU98_1513) phosphopyruvate hydratase [Fibronectin-binding protein (AI215)] [Streptococcus suis 98HAH33]	YES	NO
29878	HCC60_07115	sly	cholesterol-dependent cytolysin suilysin	1-1494/1494	0/0	100	99.67	VFG005798(gi:146319057) (sly) hemolysin [Suilysin (CVF173)] [Streptococcus suis 05ZYH33]	YES	NO
29878	HCC60_07890	gap	type I glyceraldehyde-3-phosphate dehydrogenase	1-1011/1011	2/4	99.8	89.54	VFG005353(gi:76787761) (plr/gapA) glyceraldehyde-3-phosphate dehydrogenase [Streptococcal plasmin receptor/GAPDH (CVF123)] [Streptococcus agalactiae A909]	NO	NO
29878	HCC60_08425		fibronectin/fibrinogen-binding protein	1-1659/1659	0/0	100	98.19	VFG005186(gi:146319146) (fbp54) fibronectin/fibrinogen binding protein [Fibronectin-binding proteins (CVF113)] [Streptococcus suis 05ZYH33]	YES	NO
29885	HCC57_01485		CHAP domain-containing protein	49-963/963	0/0	95.02	99.13	VFG005320(gi:146319781) (cbpD) Surface antigen [Choline-binding proteins (CVF122)] [Streptococcus suis 05ZYH33]	NO	NO
29885	HCC57_03905	rfbA	glucose-1-phosphate thymidylyltransferase RfbA	1-870/870	4/4	99.77	81.88	VFG006052(gi:55823163) (rmlA) glucose-1-phosphate thymidyl transferase [Capsule (CVF186)] [Streptococcus thermophilus CNRZ1066]	NO	NO
29885	HCC57_03910		dTDP-4-dehydrorhamnose 3,5-epimerase	1-572/594	2/2	96.13	80.98	VFG006046(gi:55823162) (rmlC) dTDP-4-keto-L-rhamnose reductase [Capsule (CVF186)] [Streptococcus thermophilus CNRZ1066]	NO	NO
29885	HCC57_03920	rfbB	dTDP-glucose 4,6-dehydratase	1-1047/1047	0/0	100	83.48	VFG006062(gi:55821249) (rmlB) dTDP-glucose-46-dehydratase [Capsule (CVF186)] [Streptococcus thermophilus LMG 18311]	NO	NO
29885	HCC57_05545		VWA domain-containing protein	59-2040/2850	9/31	68.77	82.27	VFG043468(gi:146321521) (ofs) methyl-accepting chemotaxis protein [Fibronectin-binding protein (AI214)] [Streptococcus suis 98HAH33]	YES	NO
29885	HCC57_06315	eno	phosphopyruvate hydratase	1-1308/1308	0/0	100	99.47	VFG043469(gi:146321359) (SSU98_1513) phosphopyruvate hydratase [Fibronectin-binding protein (AI215)] [Streptococcus suis 98HAH33]	YES	NO
29885	HCC57_06445		fibronectin/fibrinogen-binding protein	1-1658/1659	0/0	99.94	96.44	VFG005186(gi:146319146) (fbp54) fibronectin/fibrinogen binding protein [Fibronectin-binding proteins (CVF113)] [Streptococcus suis 05ZYH33]	YES	NO
29885	HCC57_08520	gap	type I glyceraldehyde-3-phosphate dehydrogenase	1-1011/1011	2/4	99.8	89.83	VFG005353(gi:76787761) (plr/gapA) glyceraldehyde-3-phosphate dehydrogenase [Streptococcal plasmin receptor/GAPDH (CVF123)] [Streptococcus agalactiae A909]	NO	NO
29885	HCC57_09220	glf	UDP-galactopyranose mutase	1-155/162	0/0	95.68	87.1	VFG005962(gi:55823033) (str1083) exopolysaccharide biosynthesis protein UDP-galactopyranose mutase truncated [Capsule (CVF186)] [Streptococcus thermophilus CNRZ1066]	NO	NO
29885	HCC57_09370	glf	UDP-galactopyranose mutase	1-155/162	0/0	95.68	89.03	VFG005962(gi:55823033) (str1083) exopolysaccharide biosynthesis protein UDP-galactopyranose mutase truncated [Capsule (CVF186)] [Streptococcus thermophilus CNRZ1066]	NO	YES
29885	HCC57_09380		NeuD protein	25-650/651	2/2	96.01	80.7	VFG006044(gi:146318234) (SSU05_0580) Acetyltransferase (isoleucine patch superfamily) [Capsule (CVF186)] [Streptococcus suis 05ZYH33]	NO	YES
29885	HCC57_09390	neuB	N-acetylneuraminate synthase	1-1017/1017	0/0	100	83.97	VFG006028(gi:146318232) (SSU05_0578) Sialic acid synthase [Capsule (CVF186)] [Streptococcus suis 05ZYH33]	YES	YES
29885	HCC57_09460		tyrosine protein phosphatase	1-702/732	2/2	95.77	84.78	VFG005912(gi:146320418) (SSU98_0571) Cps2D [Capsule (CVF186)] [Streptococcus suis 98HAH33]	NO	YES
29885	HCC57_09465		tyrosine-protein kinase	1-668/696	0/0	95.98	83.68	VFG005887(gi:146318220) (SSU05_0566) Cps2C [Capsule (CVF186)] [Streptococcus suis 05ZYH33]	NO	YES
29885	HCC57_09475		LCP family protein	7-1452/1452	0/0	99.59	90.32	VFG005839(gi:146318218) (SSU05_0564) Cps2A [Capsule (CVF186)] [Streptococcus suis 05ZYH33]	NO	YES
29885	HCC57_10250		trigger factor	1-1284/1284	4/8	99.69	80.44	VFG019091(gi:169834028) (tig/ropA) trigger factor [Trigger factor (CVF149)] [Streptococcus pneumoniae Hungary19A-6]	NO	NO
29885	HCC57_10445		YSIRK-type signal peptide-containing protein	904-5777/5781	28/54	83.64	84.07	VFG005493(gi:146318676) (zmpC) hypothetical protein [Zinc metalloproteinase (CVF146)] [Streptococcus suis 05ZYH33]	YES	NO
29898	HCC35_00745		CHAP domain-containing protein	49-963/963	0/0	95.02	99.13	VFG005320(gi:146319781) (cbpD) Surface antigen [Choline-binding proteins (CVF122)] [Streptococcus suis 05ZYH33]	NO	NO
29898	HCC35_02160		VWA domain-containing protein	6-2438/2850	10/47	84.18	82.09	VFG043468(gi:146321521) (ofs) methyl-accepting chemotaxis protein [Fibronectin-binding protein (AI214)] [Streptococcus suis 98HAH33]	YES	NO
29898	HCC35_02910	gap	type I glyceraldehyde-3-phosphate dehydrogenase	1-1011/1011	2/4	99.8	89.34	VFG005353(gi:76787761) (plr/gapA) glyceraldehyde-3-phosphate dehydrogenase [Streptococcal plasmin receptor/GAPDH (CVF123)] [Streptococcus agalactiae A909]	NO	NO
29898	HCC35_04325		trigger factor	1-1284/1284	4/8	99.69	81.13	VFG019091(gi:169834028) (tig/ropA) trigger factor [Trigger factor (CVF149)] [Streptococcus pneumoniae Hungary19A-6]	NO	NO
29898	HCC35_05110		YSIRK-type signal peptide-containing protein	1-1569/1569	3/26	98.34	96.05	VFG005597(gi:146318869) (hylA) hyaluronidase [Hyaluronidase (CVF154)] [Streptococcus suis 05ZYH33]	YES	NO
29898	HCC35_05480	rfbB	dTDP-glucose 4,6-dehydratase	1-1047/1047	0/0	100	83.76	VFG006022(gi:116627988) (STER_1222) dTDP-D-glucose 46-dehydratase [Capsule (CVF186)] [Streptococcus thermophilus LMD-9]	NO	NO
29898	HCC35_05490		dTDP-4-dehydrorhamnose 3,5-epimerase	1-572/594	0/0	96.3	80.77	VFG006046(gi:55823162) (rmlC) dTDP-4-keto-L-rhamnose reductase [Capsule (CVF186)] [Streptococcus thermophilus CNRZ1066]	NO	NO
29898	HCC35_05495	rfbA	glucose-1-phosphate thymidylyltransferase RfbA	1-870/870	4/4	99.77	82.57	VFG006052(gi:55823163) (rmlA) glucose-1-phosphate thymidyl transferase [Capsule (CVF186)] [Streptococcus thermophilus CNRZ1066]	NO	NO
29898	HCC35_05630	sly	cholesterol-dependent cytolysin suilysin	1-1494/1494	0/0	100	99.6	VFG005798(gi:146319057) (sly) hemolysin [Suilysin (CVF173)] [Streptococcus suis 05ZYH33]	YES	NO
29898	HCC35_07060		LCP family protein	7-1452/1452	2/6	99.17	85.06	VFG005839(gi:146318218) (SSU05_0564) Cps2A [Capsule (CVF186)] [Streptococcus suis 05ZYH33]	NO	YES
29898	HCC35_07065		capsular biosynthesis protein CpsC	1-690/690	0/0	100	88.84	VFG005863(gi:146318219) (SSU05_0565) Cps2B [Capsule (CVF186)] [Streptococcus suis 05ZYH33]	NO	YES
29898	HCC35_07070		tyrosine-protein kinase	1-678/678	1/9	100	91.99	VFG005900(gi:146320417) (SSU98_0570) Cps2C [Capsule (CVF186)] [Streptococcus suis 98HAH33]	NO	YES
29898	HCC35_07075		tyrosine protein phosphatase	1-722/732	0/0	98.63	91	VFG005912(gi:146320418) (SSU98_0571) Cps2D [Capsule (CVF186)] [Streptococcus suis 98HAH33]	NO	YES
29898	HCC35_08380		LPXTG cell wall anchor domain-containing protein	58-4953/4953	3/4	98.81	95.9	VFG005367(gi:146320825) (SSU98_0978) agglutinin receptor [Agglutinin receptor (CVF126)] [Streptococcus suis 98HAH33]	NO	NO
29898	HCC35_08475		LPXTG cell wall anchor domain-containing protein	50-5777/5781	5/9	99	96.77	VFG005493(gi:146318676) (zmpC) hypothetical protein [Zinc metalloproteinase (CVF146)] [Streptococcus suis 05ZYH33]	YES	NO
29898	HCC35_09115	glf	UDP-galactopyranose mutase	1-155/162	0/0	95.68	85.81	VFG005962(gi:55823033) (str1083) exopolysaccharide biosynthesis protein UDP-galactopyranose mutase truncated [Capsule (CVF186)] [Streptococcus thermophilus CNRZ1066]	NO	NO
29898	HCC35_09845		LPXTG cell wall anchor domain-containing protein	73-3786/3786	16/71	97.36	87.57	VFG005394(gi:146318407) (mrp) MRP [Muramidase-released protein (CVF134)] [Streptococcus suis 05ZYH33]	YES	NO
29898	HCC35_10020		fibronectin/fibrinogen-binding protein	1-1658/1659	0/0	99.94	95.84	VFG005186(gi:146319146) (fbp54) fibronectin/fibrinogen binding protein [Fibronectin-binding proteins (CVF113)] [Streptococcus suis 05ZYH33]	YES	NO
29898	HCC35_10055	eno	phosphopyruvate hydratase	1-1308/1308	0/0	100	99.16	VFG043469(gi:146321359) (SSU98_1513) phosphopyruvate hydratase [Fibronectin-binding protein (AI215)] [Streptococcus suis 98HAH33]	YES	NO
29932	HCC41_00810	glf	UDP-galactopyranose mutase	1-155/162	0/0	95.68	81.94	VFG005962(gi:55823033) (str1083) exopolysaccharide biosynthesis protein UDP-galactopyranose mutase truncated [Capsule (CVF186)] [Streptococcus thermophilus CNRZ1066]	NO	NO
29932	HCC41_00940		LPXTG cell wall anchor domain-containing protein	1-4896/4896	3/4	99.96	94.88	VFG005365(gi:22537432) (ssp-5) agglutinin receptor [Agglutinin receptor (CVF126)] [Streptococcus agalactiae 2603V/R]	NO	NO
29932	HCC41_01960	eno	phosphopyruvate hydratase	1-1308/1308	0/0	100	99.69	VFG043469(gi:146321359) (SSU98_1513) phosphopyruvate hydratase [Fibronectin-binding protein (AI215)] [Streptococcus suis 98HAH33]	YES	NO
29932	HCC41_02935		CHAP domain-containing protein	49-963/963	0/0	95.02	100	VFG005320(gi:146319781) (cbpD) Surface antigen [Choline-binding proteins (CVF122)] [Streptococcus suis 05ZYH33]	NO	NO
29932	HCC41_03190	sly	cholesterol-dependent cytolysin suilysin	1-1494/1494	0/0	100	100	VFG005798(gi:146319057) (sly) hemolysin [Suilysin (CVF173)] [Streptococcus suis 05ZYH33]	YES	NO
29932	HCC41_03715	rfbA	glucose-1-phosphate thymidylyltransferase RfbA	1-870/870	4/4	99.77	82.34	VFG006052(gi:55823163) (rmlA) glucose-1-phosphate thymidyl transferase [Capsule (CVF186)] [Streptococcus thermophilus CNRZ1066]	NO	NO
29932	HCC41_03720		dTDP-4-dehydrorhamnose 3,5-epimerase	1-572/594	0/0	96.3	80.94	VFG006046(gi:55823162) (rmlC) dTDP-4-keto-L-rhamnose reductase [Capsule (CVF186)] [Streptococcus thermophilus CNRZ1066]	NO	NO
29932	HCC41_03730	rfbB	dTDP-glucose 4,6-dehydratase	1-1047/1047	0/0	100	83.67	VFG006022(gi:116627988) (STER_1222) dTDP-D-glucose 46-dehydratase [Capsule (CVF186)] [Streptococcus thermophilus LMD-9]	NO	NO
29932	HCC41_04100		YSIRK-type signal peptide-containing protein	1-1569/1569	5/28	98.28	90.06	VFG005597(gi:146318869) (hylA) hyaluronidase [Hyaluronidase (CVF154)] [Streptococcus suis 05ZYH33]	YES	NO
29932	HCC41_06115		trigger factor	1-1284/1284	4/8	99.69	80.98	VFG019091(gi:169834028) (tig/ropA) trigger factor [Trigger factor (CVF149)] [Streptococcus pneumoniae Hungary19A-6]	NO	NO
29932	HCC41_07675		fibronectin/fibrinogen-binding protein	1-1656/1659	0/0	99.82	92.87	VFG005186(gi:146319146) (fbp54) fibronectin/fibrinogen binding protein [Fibronectin-binding proteins (CVF113)] [Streptococcus suis 05ZYH33]	YES	NO
29932	HCC41_09625		LCP family protein	7-1452/1452	2/6	99.17	85.2	VFG005839(gi:146318218) (SSU05_0564) Cps2A [Capsule (CVF186)] [Streptococcus suis 05ZYH33]	NO	YES
29932	HCC41_09630		capsular biosynthesis protein CpsC	1-690/690	0/0	100	88.84	VFG005863(gi:146318219) (SSU05_0565) Cps2B [Capsule (CVF186)] [Streptococcus suis 05ZYH33]	NO	YES
29932	HCC41_09635		tyrosine-protein kinase	1-678/678	1/9	100	92.14	VFG005900(gi:146320417) (SSU98_0570) Cps2C [Capsule (CVF186)] [Streptococcus suis 98HAH33]	NO	YES
29932	HCC41_09640		tyrosine protein phosphatase	1-722/732	0/0	98.63	91	VFG005912(gi:146320418) (SSU98_0571) Cps2D [Capsule (CVF186)] [Streptococcus suis 98HAH33]	NO	YES
29932	HCC41_09650		UDP-galactopyranose mutase	1-155/162	0/0	95.68	84.52	VFG005962(gi:55823033) (str1083) exopolysaccharide biosynthesis protein UDP-galactopyranose mutase truncated [Capsule (CVF186)] [Streptococcus thermophilus CNRZ1066]	NO	YES
29932	HCC41_10340		VWA domain-containing protein	58-2588/2850	15/40	88.14	88.87	VFG043468(gi:146321521) (ofs) methyl-accepting chemotaxis protein [Fibronectin-binding protein (AI214)] [Streptococcus suis 98HAH33]	YES	NO
29932	HCC41_10740		YSIRK-type signal peptide-containing protein	4-5781/5781	3/3	99.91	96.11	VFG005493(gi:146318676) (zmpC) hypothetical protein [Zinc metalloproteinase (CVF146)] [Streptococcus suis 05ZYH33]	YES	NO
29932	HCC41_11480	gap	type I glyceraldehyde-3-phosphate dehydrogenase	1-1011/1011	2/4	99.8	89.34	VFG005353(gi:76787761) (plr/gapA) glyceraldehyde-3-phosphate dehydrogenase [Streptococcal plasmin receptor/GAPDH (CVF123)] [Streptococcus agalactiae A909]	NO	NO
29992	HCC42_02335		fibronectin/fibrinogen-binding protein	1-1658/1659	0/0	99.94	96.02	VFG005186(gi:146319146) (fbp54) fibronectin/fibrinogen binding protein [Fibronectin-binding proteins (CVF113)] [Streptococcus suis 05ZYH33]	YES	NO
29992	HCC42_02465	eno	phosphopyruvate hydratase	1-1308/1308	0/0	100	99.54	VFG043469(gi:146321359) (SSU98_1513) phosphopyruvate hydratase [Fibronectin-binding protein (AI215)] [Streptococcus suis 98HAH33]	YES	NO
29992	HCC42_02530		VWA domain-containing protein	6-2274/2850	9/44	78.53	82.69	VFG043468(gi:146321521) (ofs) methyl-accepting chemotaxis protein [Fibronectin-binding protein (AI214)] [Streptococcus suis 98HAH33]	YES	NO
29992	HCC42_04745		YSIRK-type signal peptide-containing protein	904-5777/5781	4/8	84.24	92.78	VFG005493(gi:146318676) (zmpC) hypothetical protein [Zinc metalloproteinase (CVF146)] [Streptococcus suis 05ZYH33]	YES	NO
29992	HCC42_05295	gap	type I glyceraldehyde-3-phosphate dehydrogenase	1-1011/1011	2/4	99.8	89.64	VFG005353(gi:76787761) (plr/gapA) glyceraldehyde-3-phosphate dehydrogenase [Streptococcal plasmin receptor/GAPDH (CVF123)] [Streptococcus agalactiae A909]	NO	NO
29992	HCC42_07005		acylneuraminate cytidylyltransferase	4-1223/1236	0/0	98.71	99.75	VFG006050(gi:146318235) (SSU05_0581) CMP-N-acetylneuraminic acid synthetase [Capsule (CVF186)] [Streptococcus suis 05ZYH33]	NO	YES
29992	HCC42_07010		acetyltransferase	1-651/651	0/0	100	100	VFG006044(gi:146318234) (SSU05_0580) Acetyltransferase (isoleucine patch superfamily) [Capsule (CVF186)] [Streptococcus suis 05ZYH33]	NO	YES
29992	HCC42_07015	neuC	UDP-N-acetylglucosamine 2-epimerase (hydrolyzing)	1-1134/1134	0/0	100	99.91	VFG006037(gi:146318233) (SSU05_0579) UDP-N-acetylglucosamine 2-epimerase [Capsule (CVF186)] [Streptococcus suis 05ZYH33]	NO	YES
29992	HCC42_07020	neuB	N-acetylneuraminate synthase	1-1017/1017	0/0	100	100	VFG006028(gi:146318232) (SSU05_0578) Sialic acid synthase [Capsule (CVF186)] [Streptococcus suis 05ZYH33]	YES	YES
29992	HCC42_07025		oligosaccharide flippase family protein	1-1407/1407	0/0	100	99.79	VFG006018(gi:146318231) (SSU05_0577) Membrane protein involved in the export of O-antigen and teichoic acid [Capsule (CVF186)] [Streptococcus suis 05ZYH33]	NO	YES
29992	HCC42_07030		lipooligosaccharide sialyltransferase	1-972/972	0/0	100	99.79	VFG006019(gi:146320427) (SSU98_0580) hypothetical protein [Capsule (CVF186)] [Streptococcus suis 98HAH33]	NO	YES
29992	HCC42_07050		glycosyltransferase family 2 protein	1-1005/1005	0/0	100	99.7	VFG005983(gi:146318228) (SSU05_0574) Glycosyltransferases involved in cell wall biogenesis [Capsule (CVF186)] [Streptococcus suis 05ZYH33]	NO	YES
29992	HCC42_07055		glycosyltransferase family 2 protein	1-999/999	0/0	100	99.8	VFG005971(gi:146318227) (SSU05_0573) Cps2J [Capsule (CVF186)] [Streptococcus suis 05ZYH33]	NO	YES
29992	HCC42_07060		polymerase	1-1233/1233	0/0	100	99.92	VFG005959(gi:146318226) (SSU05_0572) Cps2I [Capsule (CVF186)] [Streptococcus suis 05ZYH33]	NO	YES
29992	HCC42_07065		glycosyltransferase family 2 protein	1-1446/1446	0/0	100	99.86	VFG005947(gi:146318225) (SSU05_0571) Cps2H [Capsule (CVF186)] [Streptococcus suis 05ZYH33]	NO	YES
29992	HCC42_07070		glycosyltransferase family 4 protein	1-1158/1158	0/0	100	99.91	VFG005935(gi:146318224) (SSU05_0570) Glycosyltransferase [Capsule (CVF186)] [Streptococcus suis 05ZYH33]	NO	YES
29992	HCC42_07075		glycosyltransferase family 1 protein	1-1170/1170	0/0	100	99.74	VFG005923(gi:146318223) (SSU05_0569) Cps2F [Capsule (CVF186)] [Streptococcus suis 05ZYH33]	NO	YES
29992	HCC42_07080		sugar transferase	1-1380/1380	0/0	100	99.78	VFG005924(gi:146320419) (SSU98_0572) Cps2E [Capsule (CVF186)] [Streptococcus suis 98HAH33]	NO	YES
29992	HCC42_07085		tyrosine protein phosphatase	1-732/732	0/0	100	99.59	VFG005912(gi:146320418) (SSU98_0571) Cps2D [Capsule (CVF186)] [Streptococcus suis 98HAH33]	NO	YES
29992	HCC42_07090		tyrosine-protein kinase	1-678/678	0/0	100	99.41	VFG005900(gi:146320417) (SSU98_0570) Cps2C [Capsule (CVF186)] [Streptococcus suis 98HAH33]	NO	YES
29992	HCC42_07095		capsular biosynthesis protein CpsC	1-690/690	0/0	100	100	VFG005863(gi:146318219) (SSU05_0565) Cps2B [Capsule (CVF186)] [Streptococcus suis 05ZYH33]	NO	YES
29992	HCC42_07100		LCP family protein	7-1452/1452	0/0	99.59	99.65	VFG005839(gi:146318218) (SSU05_0564) Cps2A [Capsule (CVF186)] [Streptococcus suis 05ZYH33]	NO	YES
29992	HCC42_07210		YSIRK-type signal peptide-containing protein	16-3038/3786	17/92	79.11	85.42	VFG005394(gi:146318407) (mrp) MRP [Muramidase-released protein (CVF134)] [Streptococcus suis 05ZYH33]	YES	NO
29992	HCC42_08755	rfbB	dTDP-glucose 4,6-dehydratase	1-1047/1047	0/0	100	83.76	VFG006022(gi:116627988) (STER_1222) dTDP-D-glucose 46-dehydratase [Capsule (CVF186)] [Streptococcus thermophilus LMD-9]	NO	NO
29992	HCC42_08765		dTDP-4-dehydrorhamnose 3,5-epimerase	1-572/594	0/0	96.3	80.77	VFG006032(gi:116627989) (STER_1223) dTDP-4-dehydrorhamnose 35-epimerase or related enzyme [Capsule (CVF186)] [Streptococcus thermophilus LMD-9]	NO	NO
29992	HCC42_08770	rfbA	glucose-1-phosphate thymidylyltransferase RfbA	1-870/870	4/4	99.77	82.68	VFG006052(gi:55823163) (rmlA) glucose-1-phosphate thymidyl transferase [Capsule (CVF186)] [Streptococcus thermophilus CNRZ1066]	NO	NO
29992	HCC42_09180		CHAP domain-containing protein	49-963/963	0/0	95.02	99.13	VFG005320(gi:146319781) (cbpD) Surface antigen [Choline-binding proteins (CVF122)] [Streptococcus suis 05ZYH33]	NO	NO
29992	HCC42_09450	glf	UDP-galactopyranose mutase	1-155/162	0/0	95.68	81.29	VFG005962(gi:55823033) (str1083) exopolysaccharide biosynthesis protein UDP-galactopyranose mutase truncated [Capsule (CVF186)] [Streptococcus thermophilus CNRZ1066]	NO	NO
29992	HCC42_10135		trigger factor	1-1284/1284	4/8	99.69	80.75	VFG019091(gi:169834028) (tig/ropA) trigger factor [Trigger factor (CVF149)] [Streptococcus pneumoniae Hungary19A-6]	NO	NO
29992	HCC42_10745		YSIRK-type signal peptide-containing protein	1-1569/1569	3/26	98.34	96.05	VFG005597(gi:146318869) (hylA) hyaluronidase [Hyaluronidase (CVF154)] [Streptococcus suis 05ZYH33]	YES	NO
29995	HCC73_01400		fibronectin/fibrinogen-binding protein	1-1658/1659	0/0	99.94	93.73	VFG005186(gi:146319146) (fbp54) fibronectin/fibrinogen binding protein [Fibronectin-binding proteins (CVF113)] [Streptococcus suis 05ZYH33]	YES	NO
29995	HCC73_01440	eno	phosphopyruvate hydratase	1-1308/1308	0/0	100	99.39	VFG043469(gi:146321359) (SSU98_1513) phosphopyruvate hydratase [Fibronectin-binding protein (AI215)] [Streptococcus suis 98HAH33]	YES	NO
29995	HCC73_03495		trigger factor	1-1284/1284	4/8	99.69	80.44	VFG019091(gi:169834028) (tig/ropA) trigger factor [Trigger factor (CVF149)] [Streptococcus pneumoniae Hungary19A-6]	NO	NO
29995	HCC73_03630	gap	type I glyceraldehyde-3-phosphate dehydrogenase	1-1011/1011	2/4	99.8	89.54	VFG005353(gi:76787761) (plr/gapA) glyceraldehyde-3-phosphate dehydrogenase [Streptococcal plasmin receptor/GAPDH (CVF123)] [Streptococcus agalactiae A909]	NO	NO
29995	HCC73_07255	rfbB	dTDP-glucose 4,6-dehydratase	1-1047/1047	0/0	100	83	VFG006022(gi:116627988) (STER_1222) dTDP-D-glucose 46-dehydratase [Capsule (CVF186)] [Streptococcus thermophilus LMD-9]	NO	NO
29995	HCC73_07265		dTDP-4-dehydrorhamnose 3,5-epimerase	1-572/594	0/0	96.3	81.29	VFG006046(gi:55823162) (rmlC) dTDP-4-keto-L-rhamnose reductase [Capsule (CVF186)] [Streptococcus thermophilus CNRZ1066]	NO	NO
29995	HCC73_07270	rfbA	glucose-1-phosphate thymidylyltransferase RfbA	1-870/870	4/4	99.77	81.42	VFG006052(gi:55823163) (rmlA) glucose-1-phosphate thymidyl transferase [Capsule (CVF186)] [Streptococcus thermophilus CNRZ1066]	NO	NO
29995	HCC73_07675	glf	UDP-galactopyranose mutase	1-155/162	0/0	95.68	83.87	VFG005962(gi:55823033) (str1083) exopolysaccharide biosynthesis protein UDP-galactopyranose mutase truncated [Capsule (CVF186)] [Streptococcus thermophilus CNRZ1066]	NO	NO
29995	HCC73_07830		tyrosine protein phosphatase	1-722/732	0/0	98.63	92.24	VFG005912(gi:146320418) (SSU98_0571) Cps2D [Capsule (CVF186)] [Streptococcus suis 98HAH33]	NO	YES
29995	HCC73_07835		tyrosine-protein kinase	1-678/678	1/9	100	95.63	VFG005900(gi:146320417) (SSU98_0570) Cps2C [Capsule (CVF186)] [Streptococcus suis 98HAH33]	NO	YES
29995	HCC73_07840		capsular biosynthesis protein CpsC	1-690/690	0/0	100	90.44	VFG005863(gi:146318219) (SSU05_0565) Cps2B [Capsule (CVF186)] [Streptococcus suis 05ZYH33]	NO	YES
29995	HCC73_07845		LCP family protein	7-1452/1452	2/6	99.17	89.63	VFG005839(gi:146318218) (SSU05_0564) Cps2A [Capsule (CVF186)] [Streptococcus suis 05ZYH33]	NO	YES
30040	HCC48_01240		LPXTG cell wall anchor domain-containing protein	1-4896/4896	0/0	100	96.06	VFG005365(gi:22537432) (ssp-5) agglutinin receptor [Agglutinin receptor (CVF126)] [Streptococcus agalactiae 2603V/R]	NO	NO
30040	HCC48_01500		YSIRK-type signal peptide-containing protein	904-5777/5781	4/8	84.24	92.78	VFG005493(gi:146318676) (zmpC) hypothetical protein [Zinc metalloproteinase (CVF146)] [Streptococcus suis 05ZYH33]	YES	NO
30040	HCC48_02970		VWA domain-containing protein	6-2274/2850	9/44	78.53	82.69	VFG043468(gi:146321521) (ofs) methyl-accepting chemotaxis protein [Fibronectin-binding protein (AI214)] [Streptococcus suis 98HAH33]	YES	NO
30040	HCC48_04445	glf	UDP-galactopyranose mutase	1-155/162	0/0	95.68	81.29	VFG005962(gi:55823033) (str1083) exopolysaccharide biosynthesis protein UDP-galactopyranose mutase truncated [Capsule (CVF186)] [Streptococcus thermophilus CNRZ1066]	NO	NO
30040	HCC48_04815	gap	type I glyceraldehyde-3-phosphate dehydrogenase	1-1011/1011	2/4	99.8	89.64	VFG005353(gi:76787761) (plr/gapA) glyceraldehyde-3-phosphate dehydrogenase [Streptococcal plasmin receptor/GAPDH (CVF123)] [Streptococcus agalactiae A909]	NO	NO
30040	HCC48_05550		YSIRK-type signal peptide-containing protein	1-1569/1569	3/26	98.34	95.98	VFG005597(gi:146318869) (hylA) hyaluronidase [Hyaluronidase (CVF154)] [Streptococcus suis 05ZYH33]	YES	NO
30040	HCC48_05730	rfbB	dTDP-glucose 4,6-dehydratase	1-1047/1047	0/0	100	83.76	VFG006022(gi:116627988) (STER_1222) dTDP-D-glucose 46-dehydratase [Capsule (CVF186)] [Streptococcus thermophilus LMD-9]	NO	NO
30040	HCC48_05740		dTDP-4-dehydrorhamnose 3,5-epimerase	1-572/594	0/0	96.3	80.77	VFG006032(gi:116627989) (STER_1223) dTDP-4-dehydrorhamnose 35-epimerase or related enzyme [Capsule (CVF186)] [Streptococcus thermophilus LMD-9]	NO	NO
30040	HCC48_05745	rfbA	glucose-1-phosphate thymidylyltransferase RfbA	1-870/870	4/4	99.77	82.68	VFG006052(gi:55823163) (rmlA) glucose-1-phosphate thymidyl transferase [Capsule (CVF186)] [Streptococcus thermophilus CNRZ1066]	NO	NO
30040	HCC48_07545		trigger factor	1-1284/1284	4/8	99.69	80.75	VFG019091(gi:169834028) (tig/ropA) trigger factor [Trigger factor (CVF149)] [Streptococcus pneumoniae Hungary19A-6]	NO	NO
30040	HCC48_07790		acylneuraminate cytidylyltransferase	4-1236/1236	0/0	99.76	99.84	VFG006050(gi:146318235) (SSU05_0581) CMP-N-acetylneuraminic acid synthetase [Capsule (CVF186)] [Streptococcus suis 05ZYH33]	NO	YES
30040	HCC48_07795		acetyltransferase	1-651/651	0/0	100	100	VFG006044(gi:146318234) (SSU05_0580) Acetyltransferase (isoleucine patch superfamily) [Capsule (CVF186)] [Streptococcus suis 05ZYH33]	NO	YES
30040	HCC48_07800	neuC	UDP-N-acetylglucosamine 2-epimerase (hydrolyzing)	1-1134/1134	0/0	100	99.91	VFG006037(gi:146318233) (SSU05_0579) UDP-N-acetylglucosamine 2-epimerase [Capsule (CVF186)] [Streptococcus suis 05ZYH33]	NO	YES
30040	HCC48_07805	neuB	N-acetylneuraminate synthase	1-1017/1017	0/0	100	99.9	VFG006028(gi:146318232) (SSU05_0578) Sialic acid synthase [Capsule (CVF186)] [Streptococcus suis 05ZYH33]	YES	YES
30040	HCC48_07810		oligosaccharide flippase family protein	1-1407/1407	0/0	100	99.79	VFG006018(gi:146318231) (SSU05_0577) Membrane protein involved in the export of O-antigen and teichoic acid [Capsule (CVF186)] [Streptococcus suis 05ZYH33]	NO	YES
30040	HCC48_07815		lipooligosaccharide sialyltransferase	1-972/972	0/0	100	99.79	VFG006019(gi:146320427) (SSU98_0580) hypothetical protein [Capsule (CVF186)] [Streptococcus suis 98HAH33]	NO	YES
30040	HCC48_07835		glycosyltransferase family 2 protein	1-1005/1005	0/0	100	99.7	VFG005983(gi:146318228) (SSU05_0574) Glycosyltransferases involved in cell wall biogenesis [Capsule (CVF186)] [Streptococcus suis 05ZYH33]	NO	YES
30040	HCC48_07840		glycosyltransferase family 2 protein	1-999/999	0/0	100	99.8	VFG005971(gi:146318227) (SSU05_0573) Cps2J [Capsule (CVF186)] [Streptococcus suis 05ZYH33]	NO	YES
30040	HCC48_07845		polymerase	1-1233/1233	0/0	100	99.84	VFG005959(gi:146318226) (SSU05_0572) Cps2I [Capsule (CVF186)] [Streptococcus suis 05ZYH33]	NO	YES
30040	HCC48_07850		glycosyltransferase family 2 protein	1-1446/1446	0/0	100	99.86	VFG005947(gi:146318225) (SSU05_0571) Cps2H [Capsule (CVF186)] [Streptococcus suis 05ZYH33]	NO	YES
30040	HCC48_07855		glycosyltransferase family 4 protein	1-1158/1158	0/0	100	99.91	VFG005935(gi:146318224) (SSU05_0570) Glycosyltransferase [Capsule (CVF186)] [Streptococcus suis 05ZYH33]	NO	YES
30040	HCC48_07860		glycosyltransferase family 1 protein	1-1170/1170	0/0	100	99.83	VFG005923(gi:146318223) (SSU05_0569) Cps2F [Capsule (CVF186)] [Streptococcus suis 05ZYH33]	NO	YES
30040	HCC48_07865		sugar transferase	1-1380/1380	0/0	100	99.78	VFG005924(gi:146320419) (SSU98_0572) Cps2E [Capsule (CVF186)] [Streptococcus suis 98HAH33]	NO	YES
30040	HCC48_07870		tyrosine protein phosphatase	1-732/732	0/0	100	99.73	VFG005912(gi:146320418) (SSU98_0571) Cps2D [Capsule (CVF186)] [Streptococcus suis 98HAH33]	NO	YES
30040	HCC48_07875		tyrosine-protein kinase	1-678/678	0/0	100	99.26	VFG005900(gi:146320417) (SSU98_0570) Cps2C [Capsule (CVF186)] [Streptococcus suis 98HAH33]	NO	YES
30040	HCC48_07880		capsular biosynthesis protein CpsC	1-690/690	0/0	100	100	VFG005863(gi:146318219) (SSU05_0565) Cps2B [Capsule (CVF186)] [Streptococcus suis 05ZYH33]	NO	YES
30040	HCC48_07885		LCP family protein	7-1452/1452	0/0	99.59	99.65	VFG005839(gi:146318218) (SSU05_0564) Cps2A [Capsule (CVF186)] [Streptococcus suis 05ZYH33]	NO	YES
30040	HCC48_08755		fibronectin/fibrinogen-binding protein	1-1658/1659	0/0	99.94	96.02	VFG005186(gi:146319146) (fbp54) fibronectin/fibrinogen binding protein [Fibronectin-binding proteins (CVF113)] [Streptococcus suis 05ZYH33]	YES	NO
30040	HCC48_08885	eno	phosphopyruvate hydratase	1-1308/1308	0/0	100	99.47	VFG043469(gi:146321359) (SSU98_1513) phosphopyruvate hydratase [Fibronectin-binding protein (AI215)] [Streptococcus suis 98HAH33]	YES	NO
30040	HCC48_09965		YSIRK-type signal peptide-containing protein	16-3786/3786	17/92	98.86	88.21	VFG005394(gi:146318407) (mrp) MRP [Muramidase-released protein (CVF134)] [Streptococcus suis 05ZYH33]	YES	NO
30068	HCC44_00285		CHAP domain-containing protein	49-963/963	0/0	95.02	99.13	VFG005320(gi:146319781) (cbpD) Surface antigen [Choline-binding proteins (CVF122)] [Streptococcus suis 05ZYH33]	NO	NO
30068	HCC44_02005		trigger factor	1-1284/1284	4/8	99.69	80.75	VFG019091(gi:169834028) (tig/ropA) trigger factor [Trigger factor (CVF149)] [Streptococcus pneumoniae Hungary19A-6]	NO	NO
30068	HCC44_02565		LCP family protein	7-1452/1452	0/0	99.59	99.65	VFG005839(gi:146318218) (SSU05_0564) Cps2A [Capsule (CVF186)] [Streptococcus suis 05ZYH33]	NO	YES
30068	HCC44_02570		capsular biosynthesis protein CpsC	1-690/690	0/0	100	100	VFG005863(gi:146318219) (SSU05_0565) Cps2B [Capsule (CVF186)] [Streptococcus suis 05ZYH33]	NO	YES
30068	HCC44_02575		tyrosine-protein kinase	1-678/678	0/0	100	99.41	VFG005900(gi:146320417) (SSU98_0570) Cps2C [Capsule (CVF186)] [Streptococcus suis 98HAH33]	NO	YES
30068	HCC44_02580		tyrosine protein phosphatase	1-732/732	0/0	100	99.73	VFG005912(gi:146320418) (SSU98_0571) Cps2D [Capsule (CVF186)] [Streptococcus suis 98HAH33]	NO	YES
30068	HCC44_02585		sugar transferase	1-1380/1380	0/0	100	99.78	VFG005924(gi:146320419) (SSU98_0572) Cps2E [Capsule (CVF186)] [Streptococcus suis 98HAH33]	NO	YES
30068	HCC44_02590		glycosyltransferase family 1 protein	1-1170/1170	0/0	100	99.83	VFG005923(gi:146318223) (SSU05_0569) Cps2F [Capsule (CVF186)] [Streptococcus suis 05ZYH33]	NO	YES
30068	HCC44_02595		glycosyltransferase family 4 protein	1-1158/1158	0/0	100	99.91	VFG005935(gi:146318224) (SSU05_0570) Glycosyltransferase [Capsule (CVF186)] [Streptococcus suis 05ZYH33]	NO	YES
30068	HCC44_02600		glycosyltransferase family 2 protein	1-1446/1446	0/0	100	99.86	VFG005947(gi:146318225) (SSU05_0571) Cps2H [Capsule (CVF186)] [Streptococcus suis 05ZYH33]	NO	YES
30068	HCC44_02605		polymerase	1-1233/1233	0/0	100	99.92	VFG005959(gi:146318226) (SSU05_0572) Cps2I [Capsule (CVF186)] [Streptococcus suis 05ZYH33]	NO	YES
30068	HCC44_02610		glycosyltransferase family 2 protein	1-999/999	0/0	100	99.8	VFG005971(gi:146318227) (SSU05_0573) Cps2J [Capsule (CVF186)] [Streptococcus suis 05ZYH33]	NO	YES
30068	HCC44_02615		glycosyltransferase family 2 protein	1-1005/1005	0/0	100	99.7	VFG005983(gi:146318228) (SSU05_0574) Glycosyltransferases involved in cell wall biogenesis [Capsule (CVF186)] [Streptococcus suis 05ZYH33]	NO	YES
30068	HCC44_02635		lipooligosaccharide sialyltransferase	1-972/972	0/0	100	99.79	VFG006019(gi:146320427) (SSU98_0580) hypothetical protein [Capsule (CVF186)] [Streptococcus suis 98HAH33]	NO	YES
30068	HCC44_02640		oligosaccharide flippase family protein	1-1407/1407	0/0	100	99.79	VFG006018(gi:146318231) (SSU05_0577) Membrane protein involved in the export of O-antigen and teichoic acid [Capsule (CVF186)] [Streptococcus suis 05ZYH33]	NO	YES
30068	HCC44_02645	neuB	N-acetylneuraminate synthase	1-1017/1017	0/0	100	100	VFG006028(gi:146318232) (SSU05_0578) Sialic acid synthase [Capsule (CVF186)] [Streptococcus suis 05ZYH33]	YES	YES
30068	HCC44_02650	neuC	UDP-N-acetylglucosamine 2-epimerase (hydrolyzing)	1-1134/1134	0/0	100	99.91	VFG006037(gi:146318233) (SSU05_0579) UDP-N-acetylglucosamine 2-epimerase [Capsule (CVF186)] [Streptococcus suis 05ZYH33]	NO	YES
30068	HCC44_02655		acetyltransferase	1-651/651	0/0	100	100	VFG006044(gi:146318234) (SSU05_0580) Acetyltransferase (isoleucine patch superfamily) [Capsule (CVF186)] [Streptococcus suis 05ZYH33]	NO	YES
30068	HCC44_02660		acylneuraminate cytidylyltransferase	4-1236/1236	0/0	99.76	99.84	VFG006050(gi:146318235) (SSU05_0581) CMP-N-acetylneuraminic acid synthetase [Capsule (CVF186)] [Streptococcus suis 05ZYH33]	NO	YES
30068	HCC44_03550		fibronectin/fibrinogen-binding protein	1-1658/1659	0/0	99.94	96.02	VFG005186(gi:146319146) (fbp54) fibronectin/fibrinogen binding protein [Fibronectin-binding proteins (CVF113)] [Streptococcus suis 05ZYH33]	YES	NO
30068	HCC44_03680	eno	phosphopyruvate hydratase	1-1308/1308	0/0	100	99.54	VFG043469(gi:146321359) (SSU98_1513) phosphopyruvate hydratase [Fibronectin-binding protein (AI215)] [Streptococcus suis 98HAH33]	YES	NO
30068	HCC44_04145		VWA domain-containing protein	6-2274/2850	9/44	78.53	82.69	VFG043468(gi:146321521) (ofs) methyl-accepting chemotaxis protein [Fibronectin-binding protein (AI214)] [Streptococcus suis 98HAH33]	YES	NO
30068	HCC44_05180	glf	UDP-galactopyranose mutase	1-155/162	0/0	95.68	81.29	VFG005962(gi:55823033) (str1083) exopolysaccharide biosynthesis protein UDP-galactopyranose mutase truncated [Capsule (CVF186)] [Streptococcus thermophilus CNRZ1066]	NO	NO
30068	HCC44_05410	rfbB	dTDP-glucose 4,6-dehydratase	1-1047/1047	0/0	100	83.76	VFG006022(gi:116627988) (STER_1222) dTDP-D-glucose 46-dehydratase [Capsule (CVF186)] [Streptococcus thermophilus LMD-9]	NO	NO
30068	HCC44_05420		dTDP-4-dehydrorhamnose 3,5-epimerase	1-572/594	0/0	96.3	80.77	VFG006032(gi:116627989) (STER_1223) dTDP-4-dehydrorhamnose 35-epimerase or related enzyme [Capsule (CVF186)] [Streptococcus thermophilus LMD-9]	NO	NO
30068	HCC44_05425	rfbA	glucose-1-phosphate thymidylyltransferase RfbA	1-870/870	4/4	99.77	82.68	VFG006052(gi:55823163) (rmlA) glucose-1-phosphate thymidyl transferase [Capsule (CVF186)] [Streptococcus thermophilus CNRZ1066]	NO	NO
30068	HCC44_06715	gap	type I glyceraldehyde-3-phosphate dehydrogenase	1-1011/1011	2/4	99.8	89.64	VFG005353(gi:76787761) (plr/gapA) glyceraldehyde-3-phosphate dehydrogenase [Streptococcal plasmin receptor/GAPDH (CVF123)] [Streptococcus agalactiae A909]	NO	NO
30068	HCC44_07455		YSIRK-type signal peptide-containing protein	16-3786/3786	17/92	98.86	88.24	VFG005394(gi:146318407) (mrp) MRP [Muramidase-released protein (CVF134)] [Streptococcus suis 05ZYH33]	YES	NO
30068	HCC44_08815		YSIRK-type signal peptide-containing protein	904-5777/5781	4/8	84.24	92.78	VFG005493(gi:146318676) (zmpC) hypothetical protein [Zinc metalloproteinase (CVF146)] [Streptococcus suis 05ZYH33]	YES	NO
30068	HCC44_09900		LPXTG cell wall anchor domain-containing protein	58-4953/4953	0/0	98.85	95.98	VFG005367(gi:146320825) (SSU98_0978) agglutinin receptor [Agglutinin receptor (CVF126)] [Streptococcus suis 98HAH33]	NO	NO
30068	HCC44_10845		YSIRK-type signal peptide-containing protein	1-1569/1569	3/26	98.34	96.05	VFG005597(gi:146318869) (hylA) hyaluronidase [Hyaluronidase (CVF154)] [Streptococcus suis 05ZYH33]	YES	NO
30076	HCC69_00040	rfbA	glucose-1-phosphate thymidylyltransferase RfbA	1-870/870	4/4	99.77	82.57	VFG006052(gi:55823163) (rmlA) glucose-1-phosphate thymidyl transferase [Capsule (CVF186)] [Streptococcus thermophilus CNRZ1066]	NO	NO
30076	HCC69_00045		dTDP-4-dehydrorhamnose 3,5-epimerase	1-594/594	0/0	100	80.14	VFG006046(gi:55823162) (rmlC) dTDP-4-keto-L-rhamnose reductase [Capsule (CVF186)] [Streptococcus thermophilus CNRZ1066]	NO	NO
30076	HCC69_00055	rfbB	dTDP-glucose 4,6-dehydratase	1-1047/1047	0/0	100	83.76	VFG006022(gi:116627988) (STER_1222) dTDP-D-glucose 46-dehydratase [Capsule (CVF186)] [Streptococcus thermophilus LMD-9]	NO	NO
30076	HCC69_00425		YSIRK-type signal peptide-containing protein	1-1569/1569	5/28	98.28	92.36	VFG005597(gi:146318869) (hylA) hyaluronidase [Hyaluronidase (CVF154)] [Streptococcus suis 05ZYH33]	YES	NO
30076	HCC69_01230	sly	cholesterol-dependent cytolysin suilysin	1-1494/1494	0/0	100	99.4	VFG005798(gi:146319057) (sly) hemolysin [Suilysin (CVF173)] [Streptococcus suis 05ZYH33]	YES	NO
30076	HCC69_04970	gap	type I glyceraldehyde-3-phosphate dehydrogenase	1-1011/1011	2/4	99.8	89.54	VFG005353(gi:76787761) (plr/gapA) glyceraldehyde-3-phosphate dehydrogenase [Streptococcal plasmin receptor/GAPDH (CVF123)] [Streptococcus agalactiae A909]	NO	NO
30076	HCC69_06530		YSIRK-type signal peptide-containing protein	4-5781/5781	3/3	99.91	95.12	VFG005493(gi:146318676) (zmpC) hypothetical protein [Zinc metalloproteinase (CVF146)] [Streptococcus suis 05ZYH33]	YES	NO
30076	HCC69_06970	glf	UDP-galactopyranose mutase	1-155/162	0/0	95.68	90.32	VFG005962(gi:55823033) (str1083) exopolysaccharide biosynthesis protein UDP-galactopyranose mutase truncated [Capsule (CVF186)] [Streptococcus thermophilus CNRZ1066]	NO	NO
30076	HCC69_07435		trigger factor	1-1284/1284	4/8	99.69	80.44	VFG019091(gi:169834028) (tig/ropA) trigger factor [Trigger factor (CVF149)] [Streptococcus pneumoniae Hungary19A-6]	NO	NO
30076	HCC69_08505		CHAP domain-containing protein	49-963/963	0/0	95.02	98.47	VFG005320(gi:146319781) (cbpD) Surface antigen [Choline-binding proteins (CVF122)] [Streptococcus suis 05ZYH33]	NO	NO
30076	HCC69_08940	eno	phosphopyruvate hydratase	1-1308/1308	0/0	100	99.47	VFG043469(gi:146321359) (SSU98_1513) phosphopyruvate hydratase [Fibronectin-binding protein (AI215)] [Streptococcus suis 98HAH33]	YES	NO
30076	HCC69_08975		fibronectin/fibrinogen-binding protein	1-1658/1659	0/0	99.94	96.38	VFG005186(gi:146319146) (fbp54) fibronectin/fibrinogen binding protein [Fibronectin-binding proteins (CVF113)] [Streptococcus suis 05ZYH33]	YES	NO
30076	HCC69_11755		LCP family protein	7-1452/1452	1/6	99.17	81.12	VFG005839(gi:146318218) (SSU05_0564) Cps2A [Capsule (CVF186)] [Streptococcus suis 05ZYH33]	NO	YES
30076	HCC69_11760		capsular biosynthesis protein CpsC	1-690/690	0/0	100	81.59	VFG005863(gi:146318219) (SSU05_0565) Cps2B [Capsule (CVF186)] [Streptococcus suis 05ZYH33]	NO	YES
30076	HCC69_11765		tyrosine-protein kinase	1-668/696	0/0	95.98	80.99	VFG005887(gi:146318220) (SSU05_0566) Cps2C [Capsule (CVF186)] [Streptococcus suis 05ZYH33]	NO	YES
30076	HCC69_11770		tyrosine protein phosphatase	1-725/732	0/0	99.04	80.55	VFG005912(gi:146320418) (SSU98_0571) Cps2D [Capsule (CVF186)] [Streptococcus suis 98HAH33]	NO	YES
30076	HCC69_12610		VWA domain-containing protein	54-2306/2850	3/7	78.81	96.36	VFG043468(gi:146321521) (ofs) methyl-accepting chemotaxis protein [Fibronectin-binding protein (AI214)] [Streptococcus suis 98HAH33]	YES	NO
30087	HCC51_00605		trigger factor	1-1284/1284	4/8	99.69	81.13	VFG019091(gi:169834028) (tig/ropA) trigger factor [Trigger factor (CVF149)] [Streptococcus pneumoniae Hungary19A-6]	NO	NO
30087	HCC51_00960		LPXTG cell wall anchor domain-containing protein	50-5777/5781	4/8	99.01	96.34	VFG005493(gi:146318676) (zmpC) hypothetical protein [Zinc metalloproteinase (CVF146)] [Streptococcus suis 05ZYH33]	YES	NO
30087	HCC51_01205		LPXTG cell wall anchor domain-containing protein	58-4953/4953	3/4	98.81	95.28	VFG005367(gi:146320825) (SSU98_0978) agglutinin receptor [Agglutinin receptor (CVF126)] [Streptococcus suis 98HAH33]	NO	NO
30087	HCC51_01820	rfbA	glucose-1-phosphate thymidylyltransferase RfbA	1-870/870	4/4	99.77	82.57	VFG006052(gi:55823163) (rmlA) glucose-1-phosphate thymidyl transferase [Capsule (CVF186)] [Streptococcus thermophilus CNRZ1066]	NO	NO
30087	HCC51_01825		dTDP-4-dehydrorhamnose 3,5-epimerase	1-572/594	0/0	96.3	80.77	VFG006046(gi:55823162) (rmlC) dTDP-4-keto-L-rhamnose reductase [Capsule (CVF186)] [Streptococcus thermophilus CNRZ1066]	NO	NO
30087	HCC51_01835	rfbB	dTDP-glucose 4,6-dehydratase	1-1047/1047	0/0	100	83.76	VFG006022(gi:116627988) (STER_1222) dTDP-D-glucose 46-dehydratase [Capsule (CVF186)] [Streptococcus thermophilus LMD-9]	NO	NO
30087	HCC51_02205		YSIRK-type signal peptide-containing protein	1-1569/1569	5/28	98.28	90	VFG005597(gi:146318869) (hylA) hyaluronidase [Hyaluronidase (CVF154)] [Streptococcus suis 05ZYH33]	YES	NO
30087	HCC51_03475		VWA domain-containing protein	6-2438/2850	10/47	84.18	82.13	VFG043468(gi:146321521) (ofs) methyl-accepting chemotaxis protein [Fibronectin-binding protein (AI214)] [Streptococcus suis 98HAH33]	YES	NO
30087	HCC51_04245	sly	cholesterol-dependent cytolysin suilysin	1-1494/1494	0/0	100	99.67	VFG005798(gi:146319057) (sly) hemolysin [Suilysin (CVF173)] [Streptococcus suis 05ZYH33]	YES	NO
30087	HCC51_05070	glf	UDP-galactopyranose mutase	1-155/162	0/0	95.68	85.81	VFG005962(gi:55823033) (str1083) exopolysaccharide biosynthesis protein UDP-galactopyranose mutase truncated [Capsule (CVF186)] [Streptococcus thermophilus CNRZ1066]	NO	NO
30087	HCC51_05195		tyrosine protein phosphatase	1-722/732	0/0	98.63	91	VFG005912(gi:146320418) (SSU98_0571) Cps2D [Capsule (CVF186)] [Streptococcus suis 98HAH33]	NO	YES
30087	HCC51_05200		tyrosine-protein kinase	1-678/678	1/9	100	91.99	VFG005900(gi:146320417) (SSU98_0570) Cps2C [Capsule (CVF186)] [Streptococcus suis 98HAH33]	NO	YES
30087	HCC51_05205		capsular biosynthesis protein CpsC	1-690/690	0/0	100	88.84	VFG005863(gi:146318219) (SSU05_0565) Cps2B [Capsule (CVF186)] [Streptococcus suis 05ZYH33]	NO	YES
30087	HCC51_05210		LCP family protein	7-1452/1452	2/6	99.17	85.13	VFG005839(gi:146318218) (SSU05_0564) Cps2A [Capsule (CVF186)] [Streptococcus suis 05ZYH33]	NO	YES
30087	HCC51_06660		fibronectin/fibrinogen-binding protein	1-1658/1659	0/0	99.94	95.84	VFG005186(gi:146319146) (fbp54) fibronectin/fibrinogen binding protein [Fibronectin-binding proteins (CVF113)] [Streptococcus suis 05ZYH33]	YES	NO
30087	HCC51_08380		CHAP domain-containing protein	49-963/963	0/0	95.02	99.13	VFG005320(gi:146319781) (cbpD) Surface antigen [Choline-binding proteins (CVF122)] [Streptococcus suis 05ZYH33]	NO	NO
30087	HCC51_09655	gap	type I glyceraldehyde-3-phosphate dehydrogenase	1-1011/1011	2/4	99.8	89.34	VFG005353(gi:76787761) (plr/gapA) glyceraldehyde-3-phosphate dehydrogenase [Streptococcal plasmin receptor/GAPDH (CVF123)] [Streptococcus agalactiae A909]	NO	NO
30087	HCC51_10050		LPXTG cell wall anchor domain-containing protein	73-3786/3786	16/71	97.36	87.57	VFG005394(gi:146318407) (mrp) MRP [Muramidase-released protein (CVF134)] [Streptococcus suis 05ZYH33]	YES	NO
30087	HCC51_10260	eno	phosphopyruvate hydratase	1-1308/1308	0/0	100	99.16	VFG043469(gi:146321359) (SSU98_1513) phosphopyruvate hydratase [Fibronectin-binding protein (AI215)] [Streptococcus suis 98HAH33]	YES	NO
30114	HCC43_00445		CHAP domain-containing protein	49-963/963	0/0	95.02	99.13	VFG005320(gi:146319781) (cbpD) Surface antigen [Choline-binding proteins (CVF122)] [Streptococcus suis 05ZYH33]	NO	NO
30114	HCC43_00800		YSIRK-type signal peptide-containing protein	904-5777/5781	4/8	84.24	92.78	VFG005493(gi:146318676) (zmpC) hypothetical protein [Zinc metalloproteinase (CVF146)] [Streptococcus suis 05ZYH33]	YES	NO
30114	HCC43_01915		LPXTG cell wall anchor domain-containing protein	58-4953/4953	0/0	98.85	95.94	VFG005367(gi:146320825) (SSU98_0978) agglutinin receptor [Agglutinin receptor (CVF126)] [Streptococcus suis 98HAH33]	NO	NO
30114	HCC43_02175	glf	UDP-galactopyranose mutase	1-155/162	0/0	95.68	81.29	VFG005962(gi:55823033) (str1083) exopolysaccharide biosynthesis protein UDP-galactopyranose mutase truncated [Capsule (CVF186)] [Streptococcus thermophilus CNRZ1066]	NO	NO
30114	HCC43_02655	gap	type I glyceraldehyde-3-phosphate dehydrogenase	1-1011/1011	2/4	99.8	89.64	VFG005353(gi:76787761) (plr/gapA) glyceraldehyde-3-phosphate dehydrogenase [Streptococcal plasmin receptor/GAPDH (CVF123)] [Streptococcus agalactiae A909]	NO	NO
30114	HCC43_04695	eno	phosphopyruvate hydratase	1-1308/1308	0/0	100	99.54	VFG043469(gi:146321359) (SSU98_1513) phosphopyruvate hydratase [Fibronectin-binding protein (AI215)] [Streptococcus suis 98HAH33]	YES	NO
30114	HCC43_04825		fibronectin/fibrinogen-binding protein	1-1658/1659	0/0	99.94	96.02	VFG005186(gi:146319146) (fbp54) fibronectin/fibrinogen binding protein [Fibronectin-binding proteins (CVF113)] [Streptococcus suis 05ZYH33]	YES	NO
30114	HCC43_06270		VWA domain-containing protein	6-2274/2850	9/44	78.53	82.69	VFG043468(gi:146321521) (ofs) methyl-accepting chemotaxis protein [Fibronectin-binding protein (AI214)] [Streptococcus suis 98HAH33]	YES	NO
30114	HCC43_06405		LCP family protein	7-1452/1452	0/0	99.59	99.65	VFG005839(gi:146318218) (SSU05_0564) Cps2A [Capsule (CVF186)] [Streptococcus suis 05ZYH33]	NO	YES
30114	HCC43_06410		capsular biosynthesis protein CpsC	1-690/690	0/0	100	100	VFG005863(gi:146318219) (SSU05_0565) Cps2B [Capsule (CVF186)] [Streptococcus suis 05ZYH33]	NO	YES
30114	HCC43_06415		tyrosine-protein kinase	1-678/678	0/0	100	99.41	VFG005900(gi:146320417) (SSU98_0570) Cps2C [Capsule (CVF186)] [Streptococcus suis 98HAH33]	NO	YES
30114	HCC43_06420		tyrosine protein phosphatase	1-732/732	0/0	100	99.45	VFG005912(gi:146320418) (SSU98_0571) Cps2D [Capsule (CVF186)] [Streptococcus suis 98HAH33]	NO	YES
30114	HCC43_06425		sugar transferase	1-1380/1380	0/0	100	99.78	VFG005924(gi:146320419) (SSU98_0572) Cps2E [Capsule (CVF186)] [Streptococcus suis 98HAH33]	NO	YES
30114	HCC43_06430		glycosyltransferase family 1 protein	1-1170/1170	0/0	100	99.83	VFG005923(gi:146318223) (SSU05_0569) Cps2F [Capsule (CVF186)] [Streptococcus suis 05ZYH33]	NO	YES
30114	HCC43_06435		glycosyltransferase family 4 protein	1-1158/1158	0/0	100	99.91	VFG005935(gi:146318224) (SSU05_0570) Glycosyltransferase [Capsule (CVF186)] [Streptococcus suis 05ZYH33]	NO	YES
30114	HCC43_06440		glycosyltransferase family 2 protein	1-1446/1446	0/0	100	99.86	VFG005947(gi:146318225) (SSU05_0571) Cps2H [Capsule (CVF186)] [Streptococcus suis 05ZYH33]	NO	YES
30114	HCC43_06445		polymerase	1-1233/1233	0/0	100	99.92	VFG005959(gi:146318226) (SSU05_0572) Cps2I [Capsule (CVF186)] [Streptococcus suis 05ZYH33]	NO	YES
30114	HCC43_06450		glycosyltransferase family 2 protein	1-999/999	0/0	100	99.8	VFG005971(gi:146318227) (SSU05_0573) Cps2J [Capsule (CVF186)] [Streptococcus suis 05ZYH33]	NO	YES
30114	HCC43_06455		glycosyltransferase family 2 protein	1-1005/1005	0/0	100	99.7	VFG005983(gi:146318228) (SSU05_0574) Glycosyltransferases involved in cell wall biogenesis [Capsule (CVF186)] [Streptococcus suis 05ZYH33]	NO	YES
30114	HCC43_06470		lipooligosaccharide sialyltransferase	1-972/972	0/0	100	99.79	VFG006019(gi:146320427) (SSU98_0580) hypothetical protein [Capsule (CVF186)] [Streptococcus suis 98HAH33]	NO	YES
30114	HCC43_06475		oligosaccharide flippase family protein	1-1407/1407	0/0	100	99.79	VFG006018(gi:146318231) (SSU05_0577) Membrane protein involved in the export of O-antigen and teichoic acid [Capsule (CVF186)] [Streptococcus suis 05ZYH33]	NO	YES
30114	HCC43_06480	neuB	N-acetylneuraminate synthase	1-1017/1017	0/0	100	100	VFG006028(gi:146318232) (SSU05_0578) Sialic acid synthase [Capsule (CVF186)] [Streptococcus suis 05ZYH33]	YES	YES
30114	HCC43_06485	neuC	UDP-N-acetylglucosamine 2-epimerase (hydrolyzing)	1-1134/1134	0/0	100	99.91	VFG006037(gi:146318233) (SSU05_0579) UDP-N-acetylglucosamine 2-epimerase [Capsule (CVF186)] [Streptococcus suis 05ZYH33]	NO	YES
30114	HCC43_06490		acetyltransferase	1-651/651	0/0	100	100	VFG006044(gi:146318234) (SSU05_0580) Acetyltransferase (isoleucine patch superfamily) [Capsule (CVF186)] [Streptococcus suis 05ZYH33]	NO	YES
30114	HCC43_06495		acylneuraminate cytidylyltransferase	4-1236/1236	0/0	99.76	99.84	VFG006050(gi:146318235) (SSU05_0581) CMP-N-acetylneuraminic acid synthetase [Capsule (CVF186)] [Streptococcus suis 05ZYH33]	NO	YES
30114	HCC43_06760	rfbA	glucose-1-phosphate thymidylyltransferase RfbA	1-870/870	4/4	99.77	82.68	VFG006052(gi:55823163) (rmlA) glucose-1-phosphate thymidyl transferase [Capsule (CVF186)] [Streptococcus thermophilus CNRZ1066]	NO	NO
30114	HCC43_06765		dTDP-4-dehydrorhamnose 3,5-epimerase	1-572/594	0/0	96.3	80.77	VFG006032(gi:116627989) (STER_1223) dTDP-4-dehydrorhamnose 35-epimerase or related enzyme [Capsule (CVF186)] [Streptococcus thermophilus LMD-9]	NO	NO
30114	HCC43_06775	rfbB	dTDP-glucose 4,6-dehydratase	1-1047/1047	0/0	100	83.76	VFG006022(gi:116627988) (STER_1222) dTDP-D-glucose 46-dehydratase [Capsule (CVF186)] [Streptococcus thermophilus LMD-9]	NO	NO
30114	HCC43_09355		YSIRK-type signal peptide-containing protein	16-3786/3786	17/92	98.86	88.24	VFG005394(gi:146318407) (mrp) MRP [Muramidase-released protein (CVF134)] [Streptococcus suis 05ZYH33]	YES	NO
30114	HCC43_09525		trigger factor	1-1284/1284	4/8	99.69	80.75	VFG019091(gi:169834028) (tig/ropA) trigger factor [Trigger factor (CVF149)] [Streptococcus pneumoniae Hungary19A-6]	NO	NO
30114	HCC43_10030		YSIRK-type signal peptide-containing protein	1-1569/1569	3/26	98.34	96.05	VFG005597(gi:146318869) (hylA) hyaluronidase [Hyaluronidase (CVF154)] [Streptococcus suis 05ZYH33]	YES	NO
30118	HCC37_00770		CHAP domain-containing protein	49-963/963	0/0	95.02	99.13	VFG005320(gi:146319781) (cbpD) Surface antigen [Choline-binding proteins (CVF122)] [Streptococcus suis 05ZYH33]	NO	NO
30118	HCC37_01690		LPXTG cell wall anchor domain-containing protein	58-4953/4953	0/0	98.85	95.98	VFG005367(gi:146320825) (SSU98_0978) agglutinin receptor [Agglutinin receptor (CVF126)] [Streptococcus suis 98HAH33]	NO	NO
30118	HCC37_02165		acylneuraminate cytidylyltransferase	4-1236/1236	0/0	99.76	99.84	VFG006050(gi:146318235) (SSU05_0581) CMP-N-acetylneuraminic acid synthetase [Capsule (CVF186)] [Streptococcus suis 05ZYH33]	NO	YES
30118	HCC37_02170		acetyltransferase	1-651/651	0/0	100	100	VFG006044(gi:146318234) (SSU05_0580) Acetyltransferase (isoleucine patch superfamily) [Capsule (CVF186)] [Streptococcus suis 05ZYH33]	NO	YES
30118	HCC37_02175	neuC	UDP-N-acetylglucosamine 2-epimerase (hydrolyzing)	1-1134/1134	0/0	100	99.91	VFG006037(gi:146318233) (SSU05_0579) UDP-N-acetylglucosamine 2-epimerase [Capsule (CVF186)] [Streptococcus suis 05ZYH33]	NO	YES
30118	HCC37_02180	neuB	N-acetylneuraminate synthase	1-1017/1017	0/0	100	100	VFG006028(gi:146318232) (SSU05_0578) Sialic acid synthase [Capsule (CVF186)] [Streptococcus suis 05ZYH33]	YES	YES
30118	HCC37_02185		oligosaccharide flippase family protein	1-1407/1407	0/0	100	99.79	VFG006018(gi:146318231) (SSU05_0577) Membrane protein involved in the export of O-antigen and teichoic acid [Capsule (CVF186)] [Streptococcus suis 05ZYH33]	NO	YES
30118	HCC37_02190		lipooligosaccharide sialyltransferase	1-972/972	0/0	100	99.79	VFG006019(gi:146320427) (SSU98_0580) hypothetical protein [Capsule (CVF186)] [Streptococcus suis 98HAH33]	NO	YES
30118	HCC37_02210		glycosyltransferase family 2 protein	1-1005/1005	0/0	100	99.8	VFG005983(gi:146318228) (SSU05_0574) Glycosyltransferases involved in cell wall biogenesis [Capsule (CVF186)] [Streptococcus suis 05ZYH33]	NO	YES
30118	HCC37_02215		glycosyltransferase family 2 protein	1-999/999	0/0	100	99.8	VFG005971(gi:146318227) (SSU05_0573) Cps2J [Capsule (CVF186)] [Streptococcus suis 05ZYH33]	NO	YES
30118	HCC37_02220		polymerase	1-1233/1233	0/0	100	99.92	VFG005959(gi:146318226) (SSU05_0572) Cps2I [Capsule (CVF186)] [Streptococcus suis 05ZYH33]	NO	YES
30118	HCC37_02225		glycosyltransferase family 2 protein	1-1446/1446	0/0	100	99.86	VFG005947(gi:146318225) (SSU05_0571) Cps2H [Capsule (CVF186)] [Streptococcus suis 05ZYH33]	NO	YES
30118	HCC37_02230		glycosyltransferase family 4 protein	1-1158/1158	0/0	100	99.91	VFG005935(gi:146318224) (SSU05_0570) Glycosyltransferase [Capsule (CVF186)] [Streptococcus suis 05ZYH33]	NO	YES
30118	HCC37_02235		glycosyltransferase family 1 protein	1-1170/1170	0/0	100	99.83	VFG005923(gi:146318223) (SSU05_0569) Cps2F [Capsule (CVF186)] [Streptococcus suis 05ZYH33]	NO	YES
30118	HCC37_02240		sugar transferase	1-1380/1380	0/0	100	99.78	VFG005924(gi:146320419) (SSU98_0572) Cps2E [Capsule (CVF186)] [Streptococcus suis 98HAH33]	NO	YES
30118	HCC37_02245		tyrosine protein phosphatase	1-732/732	0/0	100	99.59	VFG005912(gi:146320418) (SSU98_0571) Cps2D [Capsule (CVF186)] [Streptococcus suis 98HAH33]	NO	YES
30118	HCC37_02250		tyrosine-protein kinase	1-678/678	0/0	100	99.41	VFG005900(gi:146320417) (SSU98_0570) Cps2C [Capsule (CVF186)] [Streptococcus suis 98HAH33]	NO	YES
30118	HCC37_02255		capsular biosynthesis protein CpsC	1-690/690	0/0	100	100	VFG005863(gi:146318219) (SSU05_0565) Cps2B [Capsule (CVF186)] [Streptococcus suis 05ZYH33]	NO	YES
30118	HCC37_02260		LCP family protein	7-1452/1452	0/0	99.59	99.65	VFG005839(gi:146318218) (SSU05_0564) Cps2A [Capsule (CVF186)] [Streptococcus suis 05ZYH33]	NO	YES
30118	HCC37_02620		trigger factor	1-1284/1284	4/8	99.69	80.75	VFG019091(gi:169834028) (tig/ropA) trigger factor [Trigger factor (CVF149)] [Streptococcus pneumoniae Hungary19A-6]	NO	NO
30118	HCC37_02930	rfbA	glucose-1-phosphate thymidylyltransferase RfbA	1-870/870	4/4	99.77	82.68	VFG006052(gi:55823163) (rmlA) glucose-1-phosphate thymidyl transferase [Capsule (CVF186)] [Streptococcus thermophilus CNRZ1066]	NO	NO
30118	HCC37_02935		dTDP-4-dehydrorhamnose 3,5-epimerase	1-572/594	0/0	96.3	80.77	VFG006032(gi:116627989) (STER_1223) dTDP-4-dehydrorhamnose 35-epimerase or related enzyme [Capsule (CVF186)] [Streptococcus thermophilus LMD-9]	NO	NO
30118	HCC37_02945	rfbB	dTDP-glucose 4,6-dehydratase	1-1047/1047	0/0	100	83.76	VFG006022(gi:116627988) (STER_1222) dTDP-D-glucose 46-dehydratase [Capsule (CVF186)] [Streptococcus thermophilus LMD-9]	NO	NO
30118	HCC37_03165	eno	phosphopyruvate hydratase	1-1308/1308	0/0	100	99.54	VFG043469(gi:146321359) (SSU98_1513) phosphopyruvate hydratase [Fibronectin-binding protein (AI215)] [Streptococcus suis 98HAH33]	YES	NO
30118	HCC37_03295		fibronectin/fibrinogen-binding protein	1-1658/1659	0/0	99.94	96.02	VFG005186(gi:146319146) (fbp54) fibronectin/fibrinogen binding protein [Fibronectin-binding proteins (CVF113)] [Streptococcus suis 05ZYH33]	YES	NO
30118	HCC37_04205	glf	UDP-galactopyranose mutase	1-155/162	0/0	95.68	81.29	VFG005962(gi:55823033) (str1083) exopolysaccharide biosynthesis protein UDP-galactopyranose mutase truncated [Capsule (CVF186)] [Streptococcus thermophilus CNRZ1066]	NO	NO
30118	HCC37_04320		YSIRK-type signal peptide-containing protein	16-3786/3786	17/92	98.86	88.24	VFG005394(gi:146318407) (mrp) MRP [Muramidase-released protein (CVF134)] [Streptococcus suis 05ZYH33]	YES	NO
30118	HCC37_06505		VWA domain-containing protein	6-2274/2850	9/44	78.53	82.69	VFG043468(gi:146321521) (ofs) methyl-accepting chemotaxis protein [Fibronectin-binding protein (AI214)] [Streptococcus suis 98HAH33]	YES	NO
30118	HCC37_07430		YSIRK-type signal peptide-containing protein	1-1569/1569	3/26	98.34	96.05	VFG005597(gi:146318869) (hylA) hyaluronidase [Hyaluronidase (CVF154)] [Streptococcus suis 05ZYH33]	YES	NO
30118	HCC37_09145	gap	type I glyceraldehyde-3-phosphate dehydrogenase	1-1011/1011	2/4	99.8	89.64	VFG005353(gi:76787761) (plr/gapA) glyceraldehyde-3-phosphate dehydrogenase [Streptococcal plasmin receptor/GAPDH (CVF123)] [Streptococcus agalactiae A909]	NO	NO
30118	HCC37_09670		YSIRK-type signal peptide-containing protein	904-5777/5781	4/8	84.24	92.78	VFG005493(gi:146318676) (zmpC) hypothetical protein [Zinc metalloproteinase (CVF146)] [Streptococcus suis 05ZYH33]	YES	NO
30183	HCC46_00335	sly	cholesterol-dependent cytolysin suilysin	1-1494/1494	0/0	100	100	VFG005798(gi:146319057) (sly) hemolysin [Suilysin (CVF173)] [Streptococcus suis 05ZYH33]	YES	NO
30183	HCC46_01535		CHAP domain-containing protein	49-963/963	0/0	95.02	99.02	VFG005320(gi:146319781) (cbpD) Surface antigen [Choline-binding proteins (CVF122)] [Streptococcus suis 05ZYH33]	NO	NO
30183	HCC46_02810		YSIRK-type signal peptide-containing protein	16-3446/3786	0/0	90.62	98.57	VFG005394(gi:146318407) (mrp) MRP [Muramidase-released protein (CVF134)] [Streptococcus suis 05ZYH33]	YES	NO
30183	HCC46_04480		fibronectin/fibrinogen-binding protein	1-1658/1659	0/0	99.94	94.69	VFG005186(gi:146319146) (fbp54) fibronectin/fibrinogen binding protein [Fibronectin-binding proteins (CVF113)] [Streptococcus suis 05ZYH33]	YES	NO
30183	HCC46_04515	eno	phosphopyruvate hydratase	1-1308/1308	0/0	100	99.47	VFG043469(gi:146321359) (SSU98_1513) phosphopyruvate hydratase [Fibronectin-binding protein (AI215)] [Streptococcus suis 98HAH33]	YES	NO
30183	HCC46_04665	gap	type I glyceraldehyde-3-phosphate dehydrogenase	1-1011/1011	2/4	99.8	89.64	VFG005353(gi:76787761) (plr/gapA) glyceraldehyde-3-phosphate dehydrogenase [Streptococcal plasmin receptor/GAPDH (CVF123)] [Streptococcus agalactiae A909]	NO	NO
30183	HCC46_05080		LCP family protein	7-1452/1452	2/6	99.17	85.13	VFG005839(gi:146318218) (SSU05_0564) Cps2A [Capsule (CVF186)] [Streptococcus suis 05ZYH33]	NO	YES
30183	HCC46_05085		capsular biosynthesis protein CpsC	1-690/690	0/0	100	88.84	VFG005863(gi:146318219) (SSU05_0565) Cps2B [Capsule (CVF186)] [Streptococcus suis 05ZYH33]	NO	YES
30183	HCC46_05090		tyrosine-protein kinase	1-678/678	1/9	100	92.14	VFG005900(gi:146320417) (SSU98_0570) Cps2C [Capsule (CVF186)] [Streptococcus suis 98HAH33]	NO	YES
30183	HCC46_05095		tyrosine protein phosphatase	1-722/732	0/0	98.63	91	VFG005912(gi:146320418) (SSU98_0571) Cps2D [Capsule (CVF186)] [Streptococcus suis 98HAH33]	NO	YES
30183	HCC46_05220	glf	UDP-galactopyranose mutase	1-155/162	0/0	95.68	87.1	VFG005962(gi:55823033) (str1083) exopolysaccharide biosynthesis protein UDP-galactopyranose mutase truncated [Capsule (CVF186)] [Streptococcus thermophilus CNRZ1066]	NO	NO
30183	HCC46_06115		trigger factor	1-1284/1284	4/8	99.69	80.51	VFG019091(gi:169834028) (tig/ropA) trigger factor [Trigger factor (CVF149)] [Streptococcus pneumoniae Hungary19A-6]	NO	NO
30183	HCC46_06925		YSIRK-type signal peptide-containing protein	1-1569/1569	5/28	98.28	90.06	VFG005597(gi:146318869) (hylA) hyaluronidase [Hyaluronidase (CVF154)] [Streptococcus suis 05ZYH33]	YES	NO
30183	HCC46_07725		YSIRK-type signal peptide-containing protein	4-5777/5781	4/4	99.84	94.6	VFG005493(gi:146318676) (zmpC) hypothetical protein [Zinc metalloproteinase (CVF146)] [Streptococcus suis 05ZYH33]	YES	NO
30183	HCC46_09015		VWA domain-containing protein	6-2274/2850	9/44	78.53	82.69	VFG043468(gi:146321521) (ofs) methyl-accepting chemotaxis protein [Fibronectin-binding protein (AI214)] [Streptococcus suis 98HAH33]	YES	NO
30183	HCC46_11200	rfbA	glucose-1-phosphate thymidylyltransferase RfbA	1-870/870	4/4	99.77	82.22	VFG006052(gi:55823163) (rmlA) glucose-1-phosphate thymidyl transferase [Capsule (CVF186)] [Streptococcus thermophilus CNRZ1066]	NO	NO
30183	HCC46_11205		dTDP-4-dehydrorhamnose 3,5-epimerase	1-572/594	0/0	96.3	80.94	VFG006046(gi:55823162) (rmlC) dTDP-4-keto-L-rhamnose reductase [Capsule (CVF186)] [Streptococcus thermophilus CNRZ1066]	NO	NO
30183	HCC46_11215	rfbB	dTDP-glucose 4,6-dehydratase	1-1047/1047	0/0	100	83.76	VFG006022(gi:116627988) (STER_1222) dTDP-D-glucose 46-dehydratase [Capsule (CVF186)] [Streptococcus thermophilus LMD-9]	NO	NO
30183	HCC46_11510		LPXTG cell wall anchor domain-containing protein	1-4896/4896	0/0	100	93.71	VFG005365(gi:22537432) (ssp-5) agglutinin receptor [Agglutinin receptor (CVF126)] [Streptococcus agalactiae 2603V/R]	NO	NO
30184	HCC65_01505		CHAP domain-containing protein	49-961/963	0/0	94.81	98.47	VFG005320(gi:146319781) (cbpD) Surface antigen [Choline-binding proteins (CVF122)] [Streptococcus suis 05ZYH33]	NO	NO
30184	HCC65_01900		trigger factor	1-1284/1284	4/8	99.69	80.59	VFG019091(gi:169834028) (tig/ropA) trigger factor [Trigger factor (CVF149)] [Streptococcus pneumoniae Hungary19A-6]	NO	NO
30184	HCC65_04440		YSIRK-type signal peptide-containing protein	904-5777/5781	31/58	83.6	80	VFG005493(gi:146318676) (zmpC) hypothetical protein [Zinc metalloproteinase (CVF146)] [Streptococcus suis 05ZYH33]	YES	NO
30184	HCC65_06250	rfbA	glucose-1-phosphate thymidylyltransferase RfbA	1-870/870	4/4	99.77	81.54	VFG006052(gi:55823163) (rmlA) glucose-1-phosphate thymidyl transferase [Capsule (CVF186)] [Streptococcus thermophilus CNRZ1066]	NO	NO
30184	HCC65_06255		dTDP-4-dehydrorhamnose 3,5-epimerase	1-572/594	2/2	96.13	80.8	VFG006046(gi:55823162) (rmlC) dTDP-4-keto-L-rhamnose reductase [Capsule (CVF186)] [Streptococcus thermophilus CNRZ1066]	NO	NO
30184	HCC65_06265	rfbB	dTDP-glucose 4,6-dehydratase	1-1047/1047	0/0	100	82.81	VFG006022(gi:116627988) (STER_1222) dTDP-D-glucose 46-dehydratase [Capsule (CVF186)] [Streptococcus thermophilus LMD-9]	NO	NO
30184	HCC65_06605	glf	UDP-galactopyranose mutase	1-155/162	0/0	95.68	87.1	VFG005962(gi:55823033) (str1083) exopolysaccharide biosynthesis protein UDP-galactopyranose mutase truncated [Capsule (CVF186)] [Streptococcus thermophilus CNRZ1066]	NO	NO
30184	HCC65_07080	eno	phosphopyruvate hydratase	1-1308/1308	0/0	100	99.47	VFG043469(gi:146321359) (SSU98_1513) phosphopyruvate hydratase [Fibronectin-binding protein (AI215)] [Streptococcus suis 98HAH33]	YES	NO
30184	HCC65_07220		fibronectin/fibrinogen-binding protein	1-1658/1659	0/0	99.94	96.44	VFG005186(gi:146319146) (fbp54) fibronectin/fibrinogen binding protein [Fibronectin-binding proteins (CVF113)] [Streptococcus suis 05ZYH33]	YES	NO
30184	HCC65_07920		LCP family protein	7-1452/1452	0/0	99.59	90.32	VFG005839(gi:146318218) (SSU05_0564) Cps2A [Capsule (CVF186)] [Streptococcus suis 05ZYH33]	NO	YES
30184	HCC65_07930		tyrosine-protein kinase	1-668/696	0/0	95.98	83.68	VFG005887(gi:146318220) (SSU05_0566) Cps2C [Capsule (CVF186)] [Streptococcus suis 05ZYH33]	NO	YES
30184	HCC65_07935		tyrosine protein phosphatase	1-702/732	2/2	95.77	84.92	VFG005912(gi:146320418) (SSU98_0571) Cps2D [Capsule (CVF186)] [Streptococcus suis 98HAH33]	NO	YES
30184	HCC65_08005	neuB	N-acetylneuraminate synthase	1-1017/1017	0/0	100	84.07	VFG006028(gi:146318232) (SSU05_0578) Sialic acid synthase [Capsule (CVF186)] [Streptococcus suis 05ZYH33]	YES	YES
30184	HCC65_08015		NeuD protein	25-651/651	2/2	96.16	80.57	VFG006044(gi:146318234) (SSU05_0580) Acetyltransferase (isoleucine patch superfamily) [Capsule (CVF186)] [Streptococcus suis 05ZYH33]	NO	YES
30184	HCC65_08025	glf	UDP-galactopyranose mutase	1-155/162	0/0	95.68	89.03	VFG005962(gi:55823033) (str1083) exopolysaccharide biosynthesis protein UDP-galactopyranose mutase truncated [Capsule (CVF186)] [Streptococcus thermophilus CNRZ1066]	NO	YES
30184	HCC65_08185	gap	type I glyceraldehyde-3-phosphate dehydrogenase	1-1011/1011	2/4	99.8	89.73	VFG005353(gi:76787761) (plr/gapA) glyceraldehyde-3-phosphate dehydrogenase [Streptococcal plasmin receptor/GAPDH (CVF123)] [Streptococcus agalactiae A909]	NO	NO
30184	HCC65_08535		VWA domain-containing protein	59-2040/2850	9/31	68.77	82.22	VFG043468(gi:146321521) (ofs) methyl-accepting chemotaxis protein [Fibronectin-binding protein (AI214)] [Streptococcus suis 98HAH33]	YES	NO
30192	HCC52_00865		VWA domain-containing protein	6-2274/2850	9/44	78.53	82.69	VFG043468(gi:146321521) (ofs) methyl-accepting chemotaxis protein [Fibronectin-binding protein (AI214)] [Streptococcus suis 98HAH33]	YES	NO
30192	HCC52_01795		LCP family protein	7-1452/1452	0/0	99.59	99.65	VFG005839(gi:146318218) (SSU05_0564) Cps2A [Capsule (CVF186)] [Streptococcus suis 05ZYH33]	NO	YES
30192	HCC52_01800		capsular biosynthesis protein CpsC	1-690/690	0/0	100	100	VFG005863(gi:146318219) (SSU05_0565) Cps2B [Capsule (CVF186)] [Streptococcus suis 05ZYH33]	NO	YES
30192	HCC52_01805		tyrosine-protein kinase	1-678/678	0/0	100	99.41	VFG005900(gi:146320417) (SSU98_0570) Cps2C [Capsule (CVF186)] [Streptococcus suis 98HAH33]	NO	YES
30192	HCC52_01810		tyrosine protein phosphatase	1-732/732	0/0	100	99.73	VFG005912(gi:146320418) (SSU98_0571) Cps2D [Capsule (CVF186)] [Streptococcus suis 98HAH33]	NO	YES
30192	HCC52_01815		sugar transferase	1-1380/1380	0/0	100	99.78	VFG005924(gi:146320419) (SSU98_0572) Cps2E [Capsule (CVF186)] [Streptococcus suis 98HAH33]	NO	YES
30192	HCC52_01820		glycosyltransferase family 1 protein	1-1170/1170	0/0	100	99.83	VFG005923(gi:146318223) (SSU05_0569) Cps2F [Capsule (CVF186)] [Streptococcus suis 05ZYH33]	NO	YES
30192	HCC52_01825		glycosyltransferase family 4 protein	1-1158/1158	0/0	100	99.91	VFG005935(gi:146318224) (SSU05_0570) Glycosyltransferase [Capsule (CVF186)] [Streptococcus suis 05ZYH33]	NO	YES
30192	HCC52_01830		glycosyltransferase family 2 protein	1-1446/1446	0/0	100	99.86	VFG005947(gi:146318225) (SSU05_0571) Cps2H [Capsule (CVF186)] [Streptococcus suis 05ZYH33]	NO	YES
30192	HCC52_01835		polymerase	1-1233/1233	0/0	100	99.84	VFG005959(gi:146318226) (SSU05_0572) Cps2I [Capsule (CVF186)] [Streptococcus suis 05ZYH33]	NO	YES
30192	HCC52_01840		glycosyltransferase family 2 protein	1-999/999	0/0	100	99.8	VFG005971(gi:146318227) (SSU05_0573) Cps2J [Capsule (CVF186)] [Streptococcus suis 05ZYH33]	NO	YES
30192	HCC52_01845		glycosyltransferase family 2 protein	1-1005/1005	0/0	100	99.7	VFG005983(gi:146318228) (SSU05_0574) Glycosyltransferases involved in cell wall biogenesis [Capsule (CVF186)] [Streptococcus suis 05ZYH33]	NO	YES
30192	HCC52_01860		lipooligosaccharide sialyltransferase	1-972/972	0/0	100	99.79	VFG006019(gi:146320427) (SSU98_0580) hypothetical protein [Capsule (CVF186)] [Streptococcus suis 98HAH33]	NO	YES
30192	HCC52_01865		oligosaccharide flippase family protein	1-1407/1407	0/0	100	99.79	VFG006018(gi:146318231) (SSU05_0577) Membrane protein involved in the export of O-antigen and teichoic acid [Capsule (CVF186)] [Streptococcus suis 05ZYH33]	NO	YES
30192	HCC52_01870	neuB	N-acetylneuraminate synthase	1-1017/1017	0/0	100	100	VFG006028(gi:146318232) (SSU05_0578) Sialic acid synthase [Capsule (CVF186)] [Streptococcus suis 05ZYH33]	YES	YES
30192	HCC52_01875	neuC	UDP-N-acetylglucosamine 2-epimerase (hydrolyzing)	1-1134/1134	0/0	100	99.91	VFG006037(gi:146318233) (SSU05_0579) UDP-N-acetylglucosamine 2-epimerase [Capsule (CVF186)] [Streptococcus suis 05ZYH33]	NO	YES
30192	HCC52_01880		acetyltransferase	1-651/651	0/0	100	100	VFG006044(gi:146318234) (SSU05_0580) Acetyltransferase (isoleucine patch superfamily) [Capsule (CVF186)] [Streptococcus suis 05ZYH33]	NO	YES
30192	HCC52_01885		acylneuraminate cytidylyltransferase	4-1236/1236	0/0	99.76	99.84	VFG006050(gi:146318235) (SSU05_0581) CMP-N-acetylneuraminic acid synthetase [Capsule (CVF186)] [Streptococcus suis 05ZYH33]	NO	YES
30192	HCC52_03060		YSIRK-type signal peptide-containing protein	16-3786/3786	17/92	98.86	88.24	VFG005394(gi:146318407) (mrp) MRP [Muramidase-released protein (CVF134)] [Streptococcus suis 05ZYH33]	YES	NO
30192	HCC52_04130	gap	type I glyceraldehyde-3-phosphate dehydrogenase	1-1011/1011	2/4	99.8	89.64	VFG005353(gi:76787761) (plr/gapA) glyceraldehyde-3-phosphate dehydrogenase [Streptococcal plasmin receptor/GAPDH (CVF123)] [Streptococcus agalactiae A909]	NO	NO
30192	HCC52_04615	rfbB	dTDP-glucose 4,6-dehydratase	1-1047/1047	0/0	100	83.76	VFG006022(gi:116627988) (STER_1222) dTDP-D-glucose 46-dehydratase [Capsule (CVF186)] [Streptococcus thermophilus LMD-9]	NO	NO
30192	HCC52_04625		dTDP-4-dehydrorhamnose 3,5-epimerase	1-572/594	0/0	96.3	80.77	VFG006032(gi:116627989) (STER_1223) dTDP-4-dehydrorhamnose 35-epimerase or related enzyme [Capsule (CVF186)] [Streptococcus thermophilus LMD-9]	NO	NO
30192	HCC52_04630	rfbA	glucose-1-phosphate thymidylyltransferase RfbA	1-870/870	4/4	99.77	82.68	VFG006052(gi:55823163) (rmlA) glucose-1-phosphate thymidyl transferase [Capsule (CVF186)] [Streptococcus thermophilus CNRZ1066]	NO	NO
30192	HCC52_05125		fibronectin/fibrinogen-binding protein	1-1658/1659	0/0	99.94	96.02	VFG005186(gi:146319146) (fbp54) fibronectin/fibrinogen binding protein [Fibronectin-binding proteins (CVF113)] [Streptococcus suis 05ZYH33]	YES	NO
30192	HCC52_05255	eno	phosphopyruvate hydratase	1-1308/1308	0/0	100	99.47	VFG043469(gi:146321359) (SSU98_1513) phosphopyruvate hydratase [Fibronectin-binding protein (AI215)] [Streptococcus suis 98HAH33]	YES	NO
30192	HCC52_07270	glf	UDP-galactopyranose mutase	1-155/162	0/0	95.68	81.29	VFG005962(gi:55823033) (str1083) exopolysaccharide biosynthesis protein UDP-galactopyranose mutase truncated [Capsule (CVF186)] [Streptococcus thermophilus CNRZ1066]	NO	NO
30192	HCC52_07450		trigger factor	1-1284/1284	4/8	99.69	80.67	VFG019091(gi:169834028) (tig/ropA) trigger factor [Trigger factor (CVF149)] [Streptococcus pneumoniae Hungary19A-6]	NO	NO
30192	HCC52_07705		LPXTG cell wall anchor domain-containing protein	1-4896/4896	0/0	100	96.06	VFG005365(gi:22537432) (ssp-5) agglutinin receptor [Agglutinin receptor (CVF126)] [Streptococcus agalactiae 2603V/R]	NO	NO
30192	HCC52_07965		YSIRK-type signal peptide-containing protein	904-5777/5781	4/8	84.24	92.78	VFG005493(gi:146318676) (zmpC) hypothetical protein [Zinc metalloproteinase (CVF146)] [Streptococcus suis 05ZYH33]	YES	NO
30192	HCC52_08435		YSIRK-type signal peptide-containing protein	1-1569/1569	3/26	98.34	96.05	VFG005597(gi:146318869) (hylA) hyaluronidase [Hyaluronidase (CVF154)] [Streptococcus suis 05ZYH33]	YES	NO
30212	HCC55_00075		LCP family protein	7-1452/1452	2/6	99.17	85.13	VFG005839(gi:146318218) (SSU05_0564) Cps2A [Capsule (CVF186)] [Streptococcus suis 05ZYH33]	NO	YES
30212	HCC55_00080		capsular biosynthesis protein CpsC	1-690/690	0/0	100	88.99	VFG005863(gi:146318219) (SSU05_0565) Cps2B [Capsule (CVF186)] [Streptococcus suis 05ZYH33]	NO	YES
30212	HCC55_00085		tyrosine-protein kinase	1-678/678	1/9	100	92.14	VFG005900(gi:146320417) (SSU98_0570) Cps2C [Capsule (CVF186)] [Streptococcus suis 98HAH33]	NO	YES
30212	HCC55_00090		tyrosine protein phosphatase	1-722/732	0/0	98.63	90.86	VFG005912(gi:146320418) (SSU98_0571) Cps2D [Capsule (CVF186)] [Streptococcus suis 98HAH33]	NO	YES
30212	HCC55_00160	glf	UDP-galactopyranose mutase	1-155/162	0/0	95.68	85.81	VFG005962(gi:55823033) (str1083) exopolysaccharide biosynthesis protein UDP-galactopyranose mutase truncated [Capsule (CVF186)] [Streptococcus thermophilus CNRZ1066]	NO	NO
30212	HCC55_01185		CHAP domain-containing protein	49-963/963	0/0	95.02	99.13	VFG005320(gi:146319781) (cbpD) Surface antigen [Choline-binding proteins (CVF122)] [Streptococcus suis 05ZYH33]	NO	NO
30212	HCC55_01300		VWA domain-containing protein	6-2438/2850	10/47	84.18	82.13	VFG043468(gi:146321521) (ofs) methyl-accepting chemotaxis protein [Fibronectin-binding protein (AI214)] [Streptococcus suis 98HAH33]	YES	NO
30212	HCC55_01950	eno	phosphopyruvate hydratase	1-1308/1308	0/0	100	99.16	VFG043469(gi:146321359) (SSU98_1513) phosphopyruvate hydratase [Fibronectin-binding protein (AI215)] [Streptococcus suis 98HAH33]	YES	NO
30212	HCC55_01985		fibronectin/fibrinogen-binding protein	1-1658/1659	0/0	99.94	95.84	VFG005186(gi:146319146) (fbp54) fibronectin/fibrinogen binding protein [Fibronectin-binding proteins (CVF113)] [Streptococcus suis 05ZYH33]	YES	NO
30212	HCC55_02315		LPXTG cell wall anchor domain-containing protein	1-4896/4896	0/0	100	95.89	VFG005365(gi:22537432) (ssp-5) agglutinin receptor [Agglutinin receptor (CVF126)] [Streptococcus agalactiae 2603V/R]	NO	NO
30212	HCC55_03370		LPXTG cell wall anchor domain-containing protein	73-3786/3786	16/71	97.36	87.57	VFG005394(gi:146318407) (mrp) MRP [Muramidase-released protein (CVF134)] [Streptococcus suis 05ZYH33]	YES	NO
30212	HCC55_04055		LPXTG cell wall anchor domain-containing protein	50-5777/5781	4/8	99.01	93.91	VFG005493(gi:146318676) (zmpC) hypothetical protein [Zinc metalloproteinase (CVF146)] [Streptococcus suis 05ZYH33]	YES	NO
30212	HCC55_04610		trigger factor	1-1284/1284	4/8	99.69	81.13	VFG019091(gi:169834028) (tig/ropA) trigger factor [Trigger factor (CVF149)] [Streptococcus pneumoniae Hungary19A-6]	NO	NO
30212	HCC55_06020	sly	cholesterol-dependent cytolysin suilysin	1-1494/1494	0/0	100	99.67	VFG005798(gi:146319057) (sly) hemolysin [Suilysin (CVF173)] [Streptococcus suis 05ZYH33]	YES	NO
30212	HCC55_08610	gap	type I glyceraldehyde-3-phosphate dehydrogenase	1-1011/1011	2/4	99.8	89.34	VFG005353(gi:76787761) (plr/gapA) glyceraldehyde-3-phosphate dehydrogenase [Streptococcal plasmin receptor/GAPDH (CVF123)] [Streptococcus agalactiae A909]	NO	NO
30212	HCC55_09010	rfbA	glucose-1-phosphate thymidylyltransferase RfbA	1-870/870	4/4	99.77	82.68	VFG006052(gi:55823163) (rmlA) glucose-1-phosphate thymidyl transferase [Capsule (CVF186)] [Streptococcus thermophilus CNRZ1066]	NO	NO
30212	HCC55_09015		dTDP-4-dehydrorhamnose 3,5-epimerase	1-572/594	0/0	96.3	80.77	VFG006046(gi:55823162) (rmlC) dTDP-4-keto-L-rhamnose reductase [Capsule (CVF186)] [Streptococcus thermophilus CNRZ1066]	NO	NO
30212	HCC55_09025	rfbB	dTDP-glucose 4,6-dehydratase	1-1047/1047	0/0	100	83.76	VFG006022(gi:116627988) (STER_1222) dTDP-D-glucose 46-dehydratase [Capsule (CVF186)] [Streptococcus thermophilus LMD-9]	NO	NO
30212	HCC55_09395		YSIRK-type signal peptide-containing protein	1-1569/1569	3/26	98.34	96.05	VFG005597(gi:146318869) (hylA) hyaluronidase [Hyaluronidase (CVF154)] [Streptococcus suis 05ZYH33]	YES	NO
30212	HCC55_10540	glf	UDP-galactopyranose mutase	1-155/162	0/0	95.68	85.81	VFG005962(gi:55823033) (str1083) exopolysaccharide biosynthesis protein UDP-galactopyranose mutase truncated [Capsule (CVF186)] [Streptococcus thermophilus CNRZ1066]	NO	NO
30413	HCC64_00745	eno	phosphopyruvate hydratase	1-1308/1308	0/0	100	99.54	VFG043469(gi:146321359) (SSU98_1513) phosphopyruvate hydratase [Fibronectin-binding protein (AI215)] [Streptococcus suis 98HAH33]	YES	NO
30413	HCC64_00780		fibronectin/fibrinogen-binding protein	1-1659/1659	0/0	100	96.5	VFG005186(gi:146319146) (fbp54) fibronectin/fibrinogen binding protein [Fibronectin-binding proteins (CVF113)] [Streptococcus suis 05ZYH33]	YES	NO
30413	HCC64_01015		tyrosine protein phosphatase	1-722/732	0/0	98.63	91	VFG005912(gi:146320418) (SSU98_0571) Cps2D [Capsule (CVF186)] [Streptococcus suis 98HAH33]	NO	YES
30413	HCC64_01020		tyrosine-protein kinase	1-678/678	1/9	100	92.14	VFG005900(gi:146320417) (SSU98_0570) Cps2C [Capsule (CVF186)] [Streptococcus suis 98HAH33]	NO	YES
30413	HCC64_01025		capsular biosynthesis protein CpsC	1-690/690	0/0	100	88.99	VFG005863(gi:146318219) (SSU05_0565) Cps2B [Capsule (CVF186)] [Streptococcus suis 05ZYH33]	NO	YES
30413	HCC64_01030		LCP family protein	7-1452/1452	2/6	99.17	85.13	VFG005839(gi:146318218) (SSU05_0564) Cps2A [Capsule (CVF186)] [Streptococcus suis 05ZYH33]	NO	YES
30413	HCC64_01440		LPXTG cell wall anchor domain-containing protein	1-4896/4896	0/0	100	95.87	VFG005365(gi:22537432) (ssp-5) agglutinin receptor [Agglutinin receptor (CVF126)] [Streptococcus agalactiae 2603V/R]	NO	NO
30413	HCC64_01625		trigger factor	1-1284/1284	4/8	99.69	80.82	VFG019091(gi:169834028) (tig/ropA) trigger factor [Trigger factor (CVF149)] [Streptococcus pneumoniae Hungary19A-6]	NO	NO
30413	HCC64_02905		LPXTG cell wall anchor domain-containing protein	73-3786/3786	16/71	97.36	87.57	VFG005394(gi:146318407) (mrp) MRP [Muramidase-released protein (CVF134)] [Streptococcus suis 05ZYH33]	YES	NO
30413	HCC64_04180	sly	cholesterol-dependent cytolysin suilysin	1-1494/1494	0/0	100	99.67	VFG005798(gi:146319057) (sly) hemolysin [Suilysin (CVF173)] [Streptococcus suis 05ZYH33]	YES	NO
30413	HCC64_04580		LPXTG cell wall anchor domain-containing protein	50-5777/5781	4/8	99.01	93.91	VFG005493(gi:146318676) (zmpC) hypothetical protein [Zinc metalloproteinase (CVF146)] [Streptococcus suis 05ZYH33]	YES	NO
30413	HCC64_06580	rfbA	glucose-1-phosphate thymidylyltransferase RfbA	1-870/870	4/4	99.77	82.57	VFG006052(gi:55823163) (rmlA) glucose-1-phosphate thymidyl transferase [Capsule (CVF186)] [Streptococcus thermophilus CNRZ1066]	NO	NO
30413	HCC64_06585		dTDP-4-dehydrorhamnose 3,5-epimerase	1-572/594	0/0	96.3	80.77	VFG006046(gi:55823162) (rmlC) dTDP-4-keto-L-rhamnose reductase [Capsule (CVF186)] [Streptococcus thermophilus CNRZ1066]	NO	NO
30413	HCC64_06595	rfbB	dTDP-glucose 4,6-dehydratase	1-1047/1047	0/0	100	83.76	VFG006022(gi:116627988) (STER_1222) dTDP-D-glucose 46-dehydratase [Capsule (CVF186)] [Streptococcus thermophilus LMD-9]	NO	NO
30413	HCC64_08180		VWA domain-containing protein	6-2438/2850	10/47	84.18	82.13	VFG043468(gi:146321521) (ofs) methyl-accepting chemotaxis protein [Fibronectin-binding protein (AI214)] [Streptococcus suis 98HAH33]	YES	NO
30413	HCC64_08430	gap	type I glyceraldehyde-3-phosphate dehydrogenase	1-1011/1011	2/4	99.8	89.34	VFG005353(gi:76787761) (plr/gapA) glyceraldehyde-3-phosphate dehydrogenase [Streptococcal plasmin receptor/GAPDH (CVF123)] [Streptococcus agalactiae A909]	NO	NO
30413	HCC64_09765	glf	UDP-galactopyranose mutase	1-155/162	0/0	95.68	85.81	VFG005962(gi:55823033) (str1083) exopolysaccharide biosynthesis protein UDP-galactopyranose mutase truncated [Capsule (CVF186)] [Streptococcus thermophilus CNRZ1066]	NO	NO
30413	HCC64_09920		CHAP domain-containing protein	49-963/963	0/0	95.02	99.13	VFG005320(gi:146319781) (cbpD) Surface antigen [Choline-binding proteins (CVF122)] [Streptococcus suis 05ZYH33]	NO	NO
30428	HCC56_00130		LCP family protein	7-1452/1452	2/6	99.17	85.2	VFG005839(gi:146318218) (SSU05_0564) Cps2A [Capsule (CVF186)] [Streptococcus suis 05ZYH33]	NO	YES
30428	HCC56_00135		capsular biosynthesis protein CpsC	1-690/690	0/0	100	88.84	VFG005863(gi:146318219) (SSU05_0565) Cps2B [Capsule (CVF186)] [Streptococcus suis 05ZYH33]	NO	YES
30428	HCC56_00140		tyrosine-protein kinase	1-678/678	1/9	100	92.14	VFG005900(gi:146320417) (SSU98_0570) Cps2C [Capsule (CVF186)] [Streptococcus suis 98HAH33]	NO	YES
30428	HCC56_00145		tyrosine protein phosphatase	1-722/732	0/0	98.63	91	VFG005912(gi:146320418) (SSU98_0571) Cps2D [Capsule (CVF186)] [Streptococcus suis 98HAH33]	NO	YES
30428	HCC56_00155		UDP-galactopyranose mutase	1-155/162	0/0	95.68	84.52	VFG005962(gi:55823033) (str1083) exopolysaccharide biosynthesis protein UDP-galactopyranose mutase truncated [Capsule (CVF186)] [Streptococcus thermophilus CNRZ1066]	NO	YES
30428	HCC56_00190	glf	UDP-galactopyranose mutase	1-155/162	0/0	95.68	87.74	VFG005962(gi:55823033) (str1083) exopolysaccharide biosynthesis protein UDP-galactopyranose mutase truncated [Capsule (CVF186)] [Streptococcus thermophilus CNRZ1066]	NO	YES
30428	HCC56_00780		VWA domain-containing protein	8-2588/2850	15/40	89.89	84.28	VFG043468(gi:146321521) (ofs) methyl-accepting chemotaxis protein [Fibronectin-binding protein (AI214)] [Streptococcus suis 98HAH33]	YES	NO
30428	HCC56_02645	sly	cholesterol-dependent cytolysin suilysin	1-1494/1494	0/0	100	100	VFG005798(gi:146319057) (sly) hemolysin [Suilysin (CVF173)] [Streptococcus suis 05ZYH33]	YES	NO
30428	HCC56_03170	rfbA	glucose-1-phosphate thymidylyltransferase RfbA	1-870/870	4/4	99.77	82.34	VFG006052(gi:55823163) (rmlA) glucose-1-phosphate thymidyl transferase [Capsule (CVF186)] [Streptococcus thermophilus CNRZ1066]	NO	NO
30428	HCC56_03175		dTDP-4-dehydrorhamnose 3,5-epimerase	1-572/594	0/0	96.3	80.94	VFG006046(gi:55823162) (rmlC) dTDP-4-keto-L-rhamnose reductase [Capsule (CVF186)] [Streptococcus thermophilus CNRZ1066]	NO	NO
30428	HCC56_03185	rfbB	dTDP-glucose 4,6-dehydratase	1-1047/1047	0/0	100	83.67	VFG006022(gi:116627988) (STER_1222) dTDP-D-glucose 46-dehydratase [Capsule (CVF186)] [Streptococcus thermophilus LMD-9]	NO	NO
30428	HCC56_03555		YSIRK-type signal peptide-containing protein	1-1569/1569	5/28	98.28	90.06	VFG005597(gi:146318869) (hylA) hyaluronidase [Hyaluronidase (CVF154)] [Streptococcus suis 05ZYH33]	YES	NO
30428	HCC56_03990		CHAP domain-containing protein	49-963/963	0/0	95.02	100	VFG005320(gi:146319781) (cbpD) Surface antigen [Choline-binding proteins (CVF122)] [Streptococcus suis 05ZYH33]	NO	NO
30428	HCC56_04925	gap	type I glyceraldehyde-3-phosphate dehydrogenase	1-1011/1011	2/4	99.8	89.34	VFG005353(gi:76787761) (plr/gapA) glyceraldehyde-3-phosphate dehydrogenase [Streptococcal plasmin receptor/GAPDH (CVF123)] [Streptococcus agalactiae A909]	NO	NO
30428	HCC56_05765		trigger factor	1-1284/1284	4/8	99.69	80.98	VFG019091(gi:169834028) (tig/ropA) trigger factor [Trigger factor (CVF149)] [Streptococcus pneumoniae Hungary19A-6]	NO	NO
30428	HCC56_07220	eno	phosphopyruvate hydratase	1-1308/1308	0/0	100	99.69	VFG043469(gi:146321359) (SSU98_1513) phosphopyruvate hydratase [Fibronectin-binding protein (AI215)] [Streptococcus suis 98HAH33]	YES	NO
30428	HCC56_08510		YSIRK-type signal peptide-containing protein	4-5781/5781	3/3	99.91	96.11	VFG005493(gi:146318676) (zmpC) hypothetical protein [Zinc metalloproteinase (CVF146)] [Streptococcus suis 05ZYH33]	YES	NO
30428	HCC56_10050		fibronectin/fibrinogen-binding protein	1-1656/1659	0/0	99.82	92.87	VFG005186(gi:146319146) (fbp54) fibronectin/fibrinogen binding protein [Fibronectin-binding proteins (CVF113)] [Streptococcus suis 05ZYH33]	YES	NO
30428	HCC56_10795	glf	UDP-galactopyranose mutase	1-155/162	0/0	95.68	81.94	VFG005962(gi:55823033) (str1083) exopolysaccharide biosynthesis protein UDP-galactopyranose mutase truncated [Capsule (CVF186)] [Streptococcus thermophilus CNRZ1066]	NO	NO
30428	HCC56_11575		LPXTG cell wall anchor domain-containing protein	1-4896/4896	0/0	100	95.73	VFG005365(gi:22537432) (ssp-5) agglutinin receptor [Agglutinin receptor (CVF126)] [Streptococcus agalactiae 2603V/R]	NO	NO
30807	HCC53_00500	rfbA	glucose-1-phosphate thymidylyltransferase RfbA	1-870/870	2/2	99.89	82.09	VFG006052(gi:55823163) (rmlA) glucose-1-phosphate thymidyl transferase [Capsule (CVF186)] [Streptococcus thermophilus CNRZ1066]	NO	NO
30807	HCC53_00515	rfbB	dTDP-glucose 4,6-dehydratase	1-1047/1047	0/0	100	84.05	VFG006022(gi:116627988) (STER_1222) dTDP-D-glucose 46-dehydratase [Capsule (CVF186)] [Streptococcus thermophilus LMD-9]	NO	NO
30807	HCC53_02585		CHAP domain-containing protein	49-963/963	0/0	95.02	99.02	VFG005320(gi:146319781) (cbpD) Surface antigen [Choline-binding proteins (CVF122)] [Streptococcus suis 05ZYH33]	NO	NO
30807	HCC53_03100	glf	UDP-galactopyranose mutase	1-155/162	0/0	95.68	85.16	VFG005962(gi:55823033) (str1083) exopolysaccharide biosynthesis protein UDP-galactopyranose mutase truncated [Capsule (CVF186)] [Streptococcus thermophilus CNRZ1066]	NO	NO
30807	HCC53_03225		tyrosine protein phosphatase	1-722/732	0/0	98.63	90.86	VFG005912(gi:146320418) (SSU98_0571) Cps2D [Capsule (CVF186)] [Streptococcus suis 98HAH33]	NO	YES
30807	HCC53_03230		tyrosine-protein kinase	1-678/678	1/9	100	91.99	VFG005900(gi:146320417) (SSU98_0570) Cps2C [Capsule (CVF186)] [Streptococcus suis 98HAH33]	NO	YES
30807	HCC53_03235		capsular biosynthesis protein CpsC	1-690/690	0/0	100	88.84	VFG005863(gi:146318219) (SSU05_0565) Cps2B [Capsule (CVF186)] [Streptococcus suis 05ZYH33]	NO	YES
30807	HCC53_03240		LCP family protein	7-1452/1452	2/6	99.17	85.13	VFG005839(gi:146318218) (SSU05_0564) Cps2A [Capsule (CVF186)] [Streptococcus suis 05ZYH33]	NO	YES
30807	HCC53_03655		fibronectin/fibrinogen-binding protein	1-1659/1659	0/0	100	93.01	VFG005186(gi:146319146) (fbp54) fibronectin/fibrinogen binding protein [Fibronectin-binding proteins (CVF113)] [Streptococcus suis 05ZYH33]	YES	NO
30807	HCC53_03690	eno	phosphopyruvate hydratase	1-1308/1308	0/0	100	99.23	VFG043469(gi:146321359) (SSU98_1513) phosphopyruvate hydratase [Fibronectin-binding protein (AI215)] [Streptococcus suis 98HAH33]	YES	NO
30807	HCC53_04600	gap	type I glyceraldehyde-3-phosphate dehydrogenase	1-1011/1011	2/4	99.8	89.64	VFG005353(gi:76787761) (plr/gapA) glyceraldehyde-3-phosphate dehydrogenase [Streptococcal plasmin receptor/GAPDH (CVF123)] [Streptococcus agalactiae A909]	NO	NO
30807	HCC53_05340		trigger factor	1-1284/1284	4/8	99.69	81.6	VFG019091(gi:169834028) (tig/ropA) trigger factor [Trigger factor (CVF149)] [Streptococcus pneumoniae Hungary19A-6]	NO	NO
30807	HCC53_06240		LPXTG cell wall anchor domain-containing protein	58-4953/4953	0/0	98.85	96.28	VFG005367(gi:146320825) (SSU98_0978) agglutinin receptor [Agglutinin receptor (CVF126)] [Streptococcus suis 98HAH33]	NO	NO
30807	HCC53_06605		YSIRK-type signal peptide-containing protein	4-5777/5781	4/36	99.27	95.95	VFG005493(gi:146318676) (zmpC) hypothetical protein [Zinc metalloproteinase (CVF146)] [Streptococcus suis 05ZYH33]	YES	NO
30807	HCC53_07385		YSIRK-type signal peptide-containing protein	1-1569/1569	4/7	99.62	88.92	VFG005597(gi:146318869) (hylA) hyaluronidase [Hyaluronidase (CVF154)] [Streptococcus suis 05ZYH33]	YES	NO
30807	HCC53_09945		VWA domain-containing protein	1-2588/2850	19/76	88.84	83.74	VFG043468(gi:146321521) (ofs) methyl-accepting chemotaxis protein [Fibronectin-binding protein (AI214)] [Streptococcus suis 98HAH33]	YES	NO
30815	HCC63_00385		CHAP domain-containing protein	49-963/963	0/0	95.02	99.13	VFG005320(gi:146319781) (cbpD) Surface antigen [Choline-binding proteins (CVF122)] [Streptococcus suis 05ZYH33]	NO	NO
30815	HCC63_00695	rfbB	dTDP-glucose 4,6-dehydratase	1-1047/1047	0/0	100	83.76	VFG006022(gi:116627988) (STER_1222) dTDP-D-glucose 46-dehydratase [Capsule (CVF186)] [Streptococcus thermophilus LMD-9]	NO	NO
30815	HCC63_00705		dTDP-4-dehydrorhamnose 3,5-epimerase	1-572/594	0/0	96.3	80.59	VFG006032(gi:116627989) (STER_1223) dTDP-4-dehydrorhamnose 35-epimerase or related enzyme [Capsule (CVF186)] [Streptococcus thermophilus LMD-9]	NO	NO
30815	HCC63_00710	rfbA	glucose-1-phosphate thymidylyltransferase RfbA	1-870/870	4/4	99.77	82.68	VFG006052(gi:55823163) (rmlA) glucose-1-phosphate thymidyl transferase [Capsule (CVF186)] [Streptococcus thermophilus CNRZ1066]	NO	NO
30815	HCC63_02070		LPXTG cell wall anchor domain-containing protein	1-4896/4896	0/0	100	96.16	VFG005365(gi:22537432) (ssp-5) agglutinin receptor [Agglutinin receptor (CVF126)] [Streptococcus agalactiae 2603V/R]	NO	NO
30815	HCC63_02320		YSIRK-type signal peptide-containing protein	904-5777/5781	4/8	84.24	92.78	VFG005493(gi:146318676) (zmpC) hypothetical protein [Zinc metalloproteinase (CVF146)] [Streptococcus suis 05ZYH33]	YES	NO
30815	HCC63_03365	eno	phosphopyruvate hydratase	1-1308/1308	0/0	100	99.54	VFG043469(gi:146321359) (SSU98_1513) phosphopyruvate hydratase [Fibronectin-binding protein (AI215)] [Streptococcus suis 98HAH33]	YES	NO
30815	HCC63_03495		fibronectin/fibrinogen-binding protein	1-1658/1659	0/0	99.94	96.02	VFG005186(gi:146319146) (fbp54) fibronectin/fibrinogen binding protein [Fibronectin-binding proteins (CVF113)] [Streptococcus suis 05ZYH33]	YES	NO
30815	HCC63_05475		YSIRK-type signal peptide-containing protein	1-1569/1569	3/26	98.34	96.05	VFG005597(gi:146318869) (hylA) hyaluronidase [Hyaluronidase (CVF154)] [Streptococcus suis 05ZYH33]	YES	NO
30815	HCC63_06035		YSIRK-type signal peptide-containing protein	16-3038/3786	17/92	79.11	85.39	VFG005394(gi:146318407) (mrp) MRP [Muramidase-released protein (CVF134)] [Streptococcus suis 05ZYH33]	YES	NO
30815	HCC63_06845	glf	UDP-galactopyranose mutase	1-155/162	0/0	95.68	85.81	VFG005962(gi:55823033) (str1083) exopolysaccharide biosynthesis protein UDP-galactopyranose mutase truncated [Capsule (CVF186)] [Streptococcus thermophilus CNRZ1066]	NO	NO
30815	HCC63_06970		tyrosine protein phosphatase	1-722/732	0/0	98.63	90.86	VFG005912(gi:146320418) (SSU98_0571) Cps2D [Capsule (CVF186)] [Streptococcus suis 98HAH33]	NO	YES
30815	HCC63_06975		tyrosine-protein kinase	1-678/678	1/9	100	91.99	VFG005900(gi:146320417) (SSU98_0570) Cps2C [Capsule (CVF186)] [Streptococcus suis 98HAH33]	NO	YES
30815	HCC63_06980		capsular biosynthesis protein CpsC	1-690/690	0/0	100	88.84	VFG005863(gi:146318219) (SSU05_0565) Cps2B [Capsule (CVF186)] [Streptococcus suis 05ZYH33]	NO	YES
30815	HCC63_06985		LCP family protein	7-1452/1452	2/6	99.17	85.13	VFG005839(gi:146318218) (SSU05_0564) Cps2A [Capsule (CVF186)] [Streptococcus suis 05ZYH33]	NO	YES
30815	HCC63_07065		trigger factor	1-1284/1284	4/8	99.69	80.67	VFG019091(gi:169834028) (tig/ropA) trigger factor [Trigger factor (CVF149)] [Streptococcus pneumoniae Hungary19A-6]	NO	NO
30815	HCC63_07660		VWA domain-containing protein	6-2274/2850	9/44	78.53	82.69	VFG043468(gi:146321521) (ofs) methyl-accepting chemotaxis protein [Fibronectin-binding protein (AI214)] [Streptococcus suis 98HAH33]	YES	NO
30815	HCC63_09745	gap	type I glyceraldehyde-3-phosphate dehydrogenase	1-1011/1011	2/4	99.8	89.64	VFG005353(gi:76787761) (plr/gapA) glyceraldehyde-3-phosphate dehydrogenase [Streptococcal plasmin receptor/GAPDH (CVF123)] [Streptococcus agalactiae A909]	NO	NO
30831	HCC71_01475	sly	cholesterol-dependent cytolysin suilysin	1-1494/1494	0/0	100	99.67	VFG005798(gi:146319057) (sly) hemolysin [Suilysin (CVF173)] [Streptococcus suis 05ZYH33]	YES	NO
30831	HCC71_02230		DUF1542 domain-containing protein	1-2493/2532	4/9	98.22	89.34	VFG005557(gi:146317835) (epf) extracellular protein [Extracellular factor (CVF150)] [Streptococcus suis 05ZYH33]	NO	NO
30831	HCC71_02320	gap	type I glyceraldehyde-3-phosphate dehydrogenase	1-1011/1011	2/4	99.8	89.64	VFG005353(gi:76787761) (plr/gapA) glyceraldehyde-3-phosphate dehydrogenase [Streptococcal plasmin receptor/GAPDH (CVF123)] [Streptococcus agalactiae A909]	NO	NO
30831	HCC71_02665		tyrosine-protein kinase	1-668/696	0/0	95.98	80.24	VFG005887(gi:146318220) (SSU05_0566) Cps2C [Capsule (CVF186)] [Streptococcus suis 05ZYH33]	NO	YES
30831	HCC71_02670		capsular biosynthesis protein CpsC	1-690/690	0/0	100	81.59	VFG005863(gi:146318219) (SSU05_0565) Cps2B [Capsule (CVF186)] [Streptococcus suis 05ZYH33]	NO	YES
30831	HCC71_02675		LCP family protein	7-1452/1452	1/6	99.17	81.88	VFG005839(gi:146318218) (SSU05_0564) Cps2A [Capsule (CVF186)] [Streptococcus suis 05ZYH33]	NO	YES
30831	HCC71_03555	glf	UDP-galactopyranose mutase	1-155/162	0/0	95.68	86.45	VFG005962(gi:55823033) (str1083) exopolysaccharide biosynthesis protein UDP-galactopyranose mutase truncated [Capsule (CVF186)] [Streptococcus thermophilus CNRZ1066]	NO	NO
30831	HCC71_04825		VWA domain-containing protein	74-2306/2850	0/0	78.35	96.82	VFG043468(gi:146321521) (ofs) methyl-accepting chemotaxis protein [Fibronectin-binding protein (AI214)] [Streptococcus suis 98HAH33]	YES	NO
30831	HCC71_05110		YSIRK-type signal peptide-containing protein	1-1568/1569	1/2	99.81	98.72	VFG005597(gi:146318869) (hylA) hyaluronidase [Hyaluronidase (CVF154)] [Streptococcus suis 05ZYH33]	YES	NO
30831	HCC71_05485	rfbB	dTDP-glucose 4,6-dehydratase	1-1047/1047	0/0	100	83.76	VFG006022(gi:116627988) (STER_1222) dTDP-D-glucose 46-dehydratase [Capsule (CVF186)] [Streptococcus thermophilus LMD-9]	NO	NO
30831	HCC71_05495		dTDP-4-dehydrorhamnose 3,5-epimerase	1-572/594	0/0	96.3	81.12	VFG006032(gi:116627989) (STER_1223) dTDP-4-dehydrorhamnose 35-epimerase or related enzyme [Capsule (CVF186)] [Streptococcus thermophilus LMD-9]	NO	NO
30831	HCC71_05500	rfbA	glucose-1-phosphate thymidylyltransferase RfbA	1-870/870	4/4	99.77	82.22	VFG006052(gi:55823163) (rmlA) glucose-1-phosphate thymidyl transferase [Capsule (CVF186)] [Streptococcus thermophilus CNRZ1066]	NO	NO
30831	HCC71_06365		CHAP domain-containing protein	49-963/963	0/0	95.02	99.02	VFG005320(gi:146319781) (cbpD) Surface antigen [Choline-binding proteins (CVF122)] [Streptococcus suis 05ZYH33]	NO	NO
30831	HCC71_07240		LPXTG cell wall anchor domain-containing protein	1-4896/4896	3/4	99.96	95.98	VFG005365(gi:22537432) (ssp-5) agglutinin receptor [Agglutinin receptor (CVF126)] [Streptococcus agalactiae 2603V/R]	NO	NO
30831	HCC71_07970		YSIRK-type signal peptide-containing protein	4-5777/5781	6/48	99.27	93.94	VFG005493(gi:146318676) (zmpC) hypothetical protein [Zinc metalloproteinase (CVF146)] [Streptococcus suis 05ZYH33]	YES	NO
30831	HCC71_09670	eno	phosphopyruvate hydratase	1-1308/1308	0/0	100	99.54	VFG043469(gi:146321359) (SSU98_1513) phosphopyruvate hydratase [Fibronectin-binding protein (AI215)] [Streptococcus suis 98HAH33]	YES	NO
30831	HCC71_09705		fibronectin/fibrinogen-binding protein	1-1659/1659	0/0	100	94.82	VFG005186(gi:146319146) (fbp54) fibronectin/fibrinogen binding protein [Fibronectin-binding proteins (CVF113)] [Streptococcus suis 05ZYH33]	YES	NO
30831	HCC71_10255		trigger factor	1-1284/1284	4/8	99.69	80.51	VFG019091(gi:169834028) (tig/ropA) trigger factor [Trigger factor (CVF149)] [Streptococcus pneumoniae Hungary19A-6]	NO	NO
31869	HCC66_00530	gap	type I glyceraldehyde-3-phosphate dehydrogenase	1-1011/1011	2/4	99.8	89.54	VFG005353(gi:76787761) (plr/gapA) glyceraldehyde-3-phosphate dehydrogenase [Streptococcal plasmin receptor/GAPDH (CVF123)] [Streptococcus agalactiae A909]	NO	NO
31869	HCC66_01130		YSIRK-type signal peptide-containing protein	1-1569/1569	5/28	98.28	90	VFG005597(gi:146318869) (hylA) hyaluronidase [Hyaluronidase (CVF154)] [Streptococcus suis 05ZYH33]	NO	NO
31869	HCC66_03050		YSIRK-type signal peptide-containing protein	904-5777/5781	5/9	84.24	91.76	VFG005493(gi:146318676) (zmpC) hypothetical protein [Zinc metalloproteinase (CVF146)] [Streptococcus suis 05ZYH33]	YES	NO
31869	HCC66_03825		VWA domain-containing protein	6-2438/2850	10/47	84.18	82.09	VFG043468(gi:146321521) (ofs) methyl-accepting chemotaxis protein [Fibronectin-binding protein (AI214)] [Streptococcus suis 98HAH33]	YES	NO
31869	HCC66_04480	sly	cholesterol-dependent cytolysin suilysin	1-1494/1494	0/0	100	99.53	VFG005798(gi:146319057) (sly) hemolysin [Suilysin (CVF173)] [Streptococcus suis 05ZYH33]	YES	NO
31869	HCC66_05090		CHAP domain-containing protein	49-963/963	0/0	95.02	99.13	VFG005320(gi:146319781) (cbpD) Surface antigen [Choline-binding proteins (CVF122)] [Streptococcus suis 05ZYH33]	NO	NO
31869	HCC66_06385	rfbB	dTDP-glucose 4,6-dehydratase	1-1047/1047	0/0	100	83.38	VFG006022(gi:116627988) (STER_1222) dTDP-D-glucose 46-dehydratase [Capsule (CVF186)] [Streptococcus thermophilus LMD-9]	NO	NO
31869	HCC66_06395		dTDP-4-dehydrorhamnose 3,5-epimerase	1-572/594	0/0	96.3	80.94	VFG006046(gi:55823162) (rmlC) dTDP-4-keto-L-rhamnose reductase [Capsule (CVF186)] [Streptococcus thermophilus CNRZ1066]	NO	NO
31869	HCC66_06400	rfbA	glucose-1-phosphate thymidylyltransferase RfbA	1-870/870	6/6	99.66	82.82	VFG006052(gi:55823163) (rmlA) glucose-1-phosphate thymidyl transferase [Capsule (CVF186)] [Streptococcus thermophilus CNRZ1066]	NO	NO
31869	HCC66_06460		trigger factor	1-1284/1284	4/8	99.69	80.82	VFG019091(gi:169834028) (tig/ropA) trigger factor [Trigger factor (CVF149)] [Streptococcus pneumoniae Hungary19A-6]	NO	NO
31869	HCC66_06970		fibronectin/fibrinogen-binding protein	1-1658/1659	0/0	99.94	96.02	VFG005186(gi:146319146) (fbp54) fibronectin/fibrinogen binding protein [Fibronectin-binding proteins (CVF113)] [Streptococcus suis 05ZYH33]	YES	NO
31869	HCC66_07015	eno	phosphopyruvate hydratase	1-1308/1308	0/0	100	99.54	VFG043469(gi:146321359) (SSU98_1513) phosphopyruvate hydratase [Fibronectin-binding protein (AI215)] [Streptococcus suis 98HAH33]	YES	NO
31869	HCC66_08365	glf	UDP-galactopyranose mutase	1-155/162	0/0	95.68	87.74	VFG005962(gi:55823033) (str1083) exopolysaccharide biosynthesis protein UDP-galactopyranose mutase truncated [Capsule (CVF186)] [Streptococcus thermophilus CNRZ1066]	NO	NO
31869	HCC66_09260		LCP family protein	7-1452/1452	2/6	99.17	85.13	VFG005839(gi:146318218) (SSU05_0564) Cps2A [Capsule (CVF186)] [Streptococcus suis 05ZYH33]	NO	YES
31869	HCC66_09265		capsular biosynthesis protein CpsC	1-690/690	0/0	100	88.84	VFG005863(gi:146318219) (SSU05_0565) Cps2B [Capsule (CVF186)] [Streptococcus suis 05ZYH33]	NO	YES
31869	HCC66_09270		tyrosine-protein kinase	1-678/678	1/9	100	91.99	VFG005900(gi:146320417) (SSU98_0570) Cps2C [Capsule (CVF186)] [Streptococcus suis 98HAH33]	NO	YES
31869	HCC66_09275		tyrosine protein phosphatase	1-722/732	0/0	98.63	90.86	VFG005912(gi:146320418) (SSU98_0571) Cps2D [Capsule (CVF186)] [Streptococcus suis 98HAH33]	NO	YES
31869	HCC66_10070		LPXTG cell wall anchor domain-containing protein	1-4896/4896	0/0	100	95.73	VFG005365(gi:22537432) (ssp-5) agglutinin receptor [Agglutinin receptor (CVF126)] [Streptococcus agalactiae 2603V/R]	NO	NO
31869	HCC66_10520		LPXTG cell wall anchor domain-containing protein	58-4953/4953	3/4	98.81	95.86	VFG005367(gi:146320825) (SSU98_0978) agglutinin receptor [Agglutinin receptor (CVF126)] [Streptococcus suis 98HAH33]	NO	NO
31872	HCC68_00030		YSIRK-type signal peptide-containing protein	16-3446/3786	19/81	89.99	85.32	VFG005394(gi:146318407) (mrp) MRP [Muramidase-released protein (CVF134)] [Streptococcus suis 05ZYH33]	YES	NO
31872	HCC68_00715	rfbA	glucose-1-phosphate thymidylyltransferase RfbA	1-870/870	4/4	99.77	82.22	VFG006052(gi:55823163) (rmlA) glucose-1-phosphate thymidyl transferase [Capsule (CVF186)] [Streptococcus thermophilus CNRZ1066]	NO	NO
31872	HCC68_00730	rfbB	dTDP-glucose 4,6-dehydratase	1-1047/1047	0/0	100	83.48	VFG006022(gi:116627988) (STER_1222) dTDP-D-glucose 46-dehydratase [Capsule (CVF186)] [Streptococcus thermophilus LMD-9]	NO	NO
31872	HCC68_01100		YSIRK-type signal peptide-containing protein	1-1569/1569	4/7	99.62	89.62	VFG005597(gi:146318869) (hylA) hyaluronidase [Hyaluronidase (CVF154)] [Streptococcus suis 05ZYH33]	YES	NO
31872	HCC68_01720		VWA domain-containing protein	8-2588/2850	7/40	89.16	93.8	VFG043468(gi:146321521) (ofs) methyl-accepting chemotaxis protein [Fibronectin-binding protein (AI214)] [Streptococcus suis 98HAH33]	YES	NO
31872	HCC68_02505		YSIRK-type signal peptide-containing protein	4-5777/5781	3/3	99.84	93.49	VFG005493(gi:146318676) (zmpC) hypothetical protein [Zinc metalloproteinase (CVF146)] [Streptococcus suis 05ZYH33]	YES	NO
31872	HCC68_02940		LCP family protein	7-1452/1452	2/2	99.52	81.2	VFG005839(gi:146318218) (SSU05_0564) Cps2A [Capsule (CVF186)] [Streptococcus suis 05ZYH33]	NO	YES
31872	HCC68_02950		tyrosine-protein kinase	1-668/696	0/0	95.98	81.59	VFG005887(gi:146318220) (SSU05_0566) Cps2C [Capsule (CVF186)] [Streptococcus suis 05ZYH33]	NO	YES
31872	HCC68_02955		tyrosine protein phosphatase	1-725/732	2/2	98.91	80.3	VFG005912(gi:146320418) (SSU98_0571) Cps2D [Capsule (CVF186)] [Streptococcus suis 98HAH33]	NO	YES
31872	HCC68_03130	glf	UDP-galactopyranose mutase	1-155/162	0/0	95.68	89.68	VFG005962(gi:55823033) (str1083) exopolysaccharide biosynthesis protein UDP-galactopyranose mutase truncated [Capsule (CVF186)] [Streptococcus thermophilus CNRZ1066]	NO	NO
31872	HCC68_06445		CHAP domain-containing protein	49-961/963	0/0	94.81	97.7	VFG005320(gi:146319781) (cbpD) Surface antigen [Choline-binding proteins (CVF122)] [Streptococcus suis 05ZYH33]	NO	NO
31872	HCC68_07205	eno	phosphopyruvate hydratase	1-1308/1308	0/0	100	99.69	VFG043469(gi:146321359) (SSU98_1513) phosphopyruvate hydratase [Fibronectin-binding protein (AI215)] [Streptococcus suis 98HAH33]	YES	NO
31872	HCC68_07240		fibronectin/fibrinogen-binding protein	1-1656/1659	0/0	99.82	95.53	VFG005186(gi:146319146) (fbp54) fibronectin/fibrinogen binding protein [Fibronectin-binding proteins (CVF113)] [Streptococcus suis 05ZYH33]	YES	NO
31872	HCC68_07580		LPXTG cell wall anchor domain-containing protein	58-4953/4953	3/4	98.81	96.41	VFG005367(gi:146320825) (SSU98_0978) agglutinin receptor [Agglutinin receptor (CVF126)] [Streptococcus suis 98HAH33]	NO	NO
31872	HCC68_08495		trigger factor	1-1284/1284	4/8	99.69	80.98	VFG019091(gi:169834028) (tig/ropA) trigger factor [Trigger factor (CVF149)] [Streptococcus pneumoniae Hungary19A-6]	NO	NO
31872	HCC68_09115	sly	cholesterol-dependent cytolysin suilysin	1-1494/1494	0/0	100	99.93	VFG005798(gi:146319057) (sly) hemolysin [Suilysin (CVF173)] [Streptococcus suis 05ZYH33]	YES	NO
31872	HCC68_11100	gap	type I glyceraldehyde-3-phosphate dehydrogenase	1-1008/1008	1/3	100	89.32	VFG005359(gi:125718893) (plr/gapA) Glyceraldehyde 3-phosphate dehydrogenase putative [Streptococcal plasmin receptor/GAPDH (CVF123)] [Streptococcus sanguinis SK36]	NO	NO
31877	HCC59_00240		trigger factor	1-1284/1284	4/8	99.69	80.75	VFG019091(gi:169834028) (tig/ropA) trigger factor [Trigger factor (CVF149)] [Streptococcus pneumoniae Hungary19A-6]	NO	NO
31877	HCC59_00945	glf	UDP-galactopyranose mutase	1-155/162	0/0	95.68	81.29	VFG005962(gi:55823033) (str1083) exopolysaccharide biosynthesis protein UDP-galactopyranose mutase truncated [Capsule (CVF186)] [Streptococcus thermophilus CNRZ1066]	NO	NO
31877	HCC59_03485	gap	type I glyceraldehyde-3-phosphate dehydrogenase	1-1011/1011	2/4	99.8	89.64	VFG005353(gi:76787761) (plr/gapA) glyceraldehyde-3-phosphate dehydrogenase [Streptococcal plasmin receptor/GAPDH (CVF123)] [Streptococcus agalactiae A909]	NO	NO
31877	HCC59_04875		LPXTG cell wall anchor domain-containing protein	1-4896/4896	0/0	100	96.06	VFG005365(gi:22537432) (ssp-5) agglutinin receptor [Agglutinin receptor (CVF126)] [Streptococcus agalactiae 2603V/R]	NO	NO
31877	HCC59_05135		YSIRK-type signal peptide-containing protein	904-5777/5781	4/8	84.24	92.78	VFG005493(gi:146318676) (zmpC) hypothetical protein [Zinc metalloproteinase (CVF146)] [Streptococcus suis 05ZYH33]	YES	NO
31877	HCC59_06110	rfbA	glucose-1-phosphate thymidylyltransferase RfbA	1-870/870	4/4	99.77	82.68	VFG006052(gi:55823163) (rmlA) glucose-1-phosphate thymidyl transferase [Capsule (CVF186)] [Streptococcus thermophilus CNRZ1066]	NO	NO
31877	HCC59_06115		dTDP-4-dehydrorhamnose 3,5-epimerase	1-572/594	0/0	96.3	80.77	VFG006032(gi:116627989) (STER_1223) dTDP-4-dehydrorhamnose 35-epimerase or related enzyme [Capsule (CVF186)] [Streptococcus thermophilus LMD-9]	NO	NO
31877	HCC59_06125	rfbB	dTDP-glucose 4,6-dehydratase	1-1047/1047	0/0	100	83.76	VFG006022(gi:116627988) (STER_1222) dTDP-D-glucose 46-dehydratase [Capsule (CVF186)] [Streptococcus thermophilus LMD-9]	NO	NO
31877	HCC59_06805		VWA domain-containing protein	6-2274/2850	9/44	78.53	82.69	VFG043468(gi:146321521) (ofs) methyl-accepting chemotaxis protein [Fibronectin-binding protein (AI214)] [Streptococcus suis 98HAH33]	YES	NO
31877	HCC59_08330		fibronectin/fibrinogen-binding protein	1-1658/1659	0/0	99.94	96.02	VFG005186(gi:146319146) (fbp54) fibronectin/fibrinogen binding protein [Fibronectin-binding proteins (CVF113)] [Streptococcus suis 05ZYH33]	YES	NO
31877	HCC59_08460	eno	phosphopyruvate hydratase	1-1308/1308	0/0	100	99.47	VFG043469(gi:146321359) (SSU98_1513) phosphopyruvate hydratase [Fibronectin-binding protein (AI215)] [Streptococcus suis 98HAH33]	YES	NO
31877	HCC59_09005		YSIRK-type signal peptide-containing protein	1-1569/1569	3/26	98.34	95.98	VFG005597(gi:146318869) (hylA) hyaluronidase [Hyaluronidase (CVF154)] [Streptococcus suis 05ZYH33]	YES	NO
31877	HCC59_09065		LCP family protein	7-1452/1452	0/0	99.59	99.65	VFG005839(gi:146318218) (SSU05_0564) Cps2A [Capsule (CVF186)] [Streptococcus suis 05ZYH33]	NO	YES
31877	HCC59_09070		capsular biosynthesis protein CpsC	1-690/690	0/0	100	100	VFG005863(gi:146318219) (SSU05_0565) Cps2B [Capsule (CVF186)] [Streptococcus suis 05ZYH33]	NO	YES
31877	HCC59_09075		tyrosine-protein kinase	1-678/678	0/0	100	99.26	VFG005900(gi:146320417) (SSU98_0570) Cps2C [Capsule (CVF186)] [Streptococcus suis 98HAH33]	NO	YES
31877	HCC59_09080		tyrosine protein phosphatase	1-732/732	0/0	100	99.73	VFG005912(gi:146320418) (SSU98_0571) Cps2D [Capsule (CVF186)] [Streptococcus suis 98HAH33]	NO	YES
31877	HCC59_09085		sugar transferase	1-1380/1380	0/0	100	99.78	VFG005924(gi:146320419) (SSU98_0572) Cps2E [Capsule (CVF186)] [Streptococcus suis 98HAH33]	NO	YES
31877	HCC59_09090		glycosyltransferase family 1 protein	1-1170/1170	0/0	100	99.83	VFG005923(gi:146318223) (SSU05_0569) Cps2F [Capsule (CVF186)] [Streptococcus suis 05ZYH33]	NO	YES
31877	HCC59_09095		glycosyltransferase family 4 protein	1-1158/1158	0/0	100	99.91	VFG005935(gi:146318224) (SSU05_0570) Glycosyltransferase [Capsule (CVF186)] [Streptococcus suis 05ZYH33]	NO	YES
31877	HCC59_09100		glycosyltransferase family 2 protein	1-1446/1446	0/0	100	99.86	VFG005947(gi:146318225) (SSU05_0571) Cps2H [Capsule (CVF186)] [Streptococcus suis 05ZYH33]	NO	YES
31877	HCC59_09105		polymerase	1-1233/1233	0/0	100	99.84	VFG005959(gi:146318226) (SSU05_0572) Cps2I [Capsule (CVF186)] [Streptococcus suis 05ZYH33]	NO	YES
31877	HCC59_09110		glycosyltransferase family 2 protein	1-999/999	0/0	100	99.8	VFG005971(gi:146318227) (SSU05_0573) Cps2J [Capsule (CVF186)] [Streptococcus suis 05ZYH33]	NO	YES
31877	HCC59_09115		glycosyltransferase family 2 protein	1-1005/1005	0/0	100	99.7	VFG005983(gi:146318228) (SSU05_0574) Glycosyltransferases involved in cell wall biogenesis [Capsule (CVF186)] [Streptococcus suis 05ZYH33]	NO	YES
31877	HCC59_09135		lipooligosaccharide sialyltransferase	1-972/972	0/0	100	99.79	VFG006019(gi:146320427) (SSU98_0580) hypothetical protein [Capsule (CVF186)] [Streptococcus suis 98HAH33]	NO	YES
31877	HCC59_09140		oligosaccharide flippase family protein	1-1407/1407	0/0	100	99.79	VFG006018(gi:146318231) (SSU05_0577) Membrane protein involved in the export of O-antigen and teichoic acid [Capsule (CVF186)] [Streptococcus suis 05ZYH33]	NO	YES
31877	HCC59_09145	neuB	N-acetylneuraminate synthase	1-1017/1017	0/0	100	99.9	VFG006028(gi:146318232) (SSU05_0578) Sialic acid synthase [Capsule (CVF186)] [Streptococcus suis 05ZYH33]	YES	YES
31877	HCC59_09150	neuC	UDP-N-acetylglucosamine 2-epimerase (hydrolyzing)	1-1134/1134	0/0	100	99.91	VFG006037(gi:146318233) (SSU05_0579) UDP-N-acetylglucosamine 2-epimerase [Capsule (CVF186)] [Streptococcus suis 05ZYH33]	NO	YES
31877	HCC59_09155		acetyltransferase	1-651/651	0/0	100	100	VFG006044(gi:146318234) (SSU05_0580) Acetyltransferase (isoleucine patch superfamily) [Capsule (CVF186)] [Streptococcus suis 05ZYH33]	NO	YES
31877	HCC59_09160		acylneuraminate cytidylyltransferase	4-1236/1236	0/0	99.76	99.84	VFG006050(gi:146318235) (SSU05_0581) CMP-N-acetylneuraminic acid synthetase [Capsule (CVF186)] [Streptococcus suis 05ZYH33]	NO	YES
31877	HCC59_09565		YSIRK-type signal peptide-containing protein	16-3786/3786	17/92	98.86	88.21	VFG005394(gi:146318407) (mrp) MRP [Muramidase-released protein (CVF134)] [Streptococcus suis 05ZYH33]	YES	NO
32052	HCB68_00695	gap	type I glyceraldehyde-3-phosphate dehydrogenase	1-1011/1011	2/4	99.8	89.44	VFG005353(gi:76787761) (plr/gapA) glyceraldehyde-3-phosphate dehydrogenase [Streptococcal plasmin receptor/GAPDH (CVF123)] [Streptococcus agalactiae A909]	NO	NO
32052	HCB68_02350		fibronectin/fibrinogen-binding protein	1-1658/1659	0/0	99.94	94.63	VFG005186(gi:146319146) (fbp54) fibronectin/fibrinogen binding protein [Fibronectin-binding proteins (CVF113)] [Streptococcus suis 05ZYH33]	YES	NO
32052	HCB68_03490		CHAP domain-containing protein	49-963/963	0/0	95.02	98.58	VFG005320(gi:146319781) (cbpD) Surface antigen [Choline-binding proteins (CVF122)] [Streptococcus suis 05ZYH33]	NO	NO
32052	HCB68_03870		trigger factor	1-1284/1284	4/8	99.69	81.13	VFG019091(gi:169834028) (tig/ropA) trigger factor [Trigger factor (CVF149)] [Streptococcus pneumoniae Hungary19A-6]	NO	NO
32052	HCB68_03980	eno	phosphopyruvate hydratase	1-1308/1308	0/0	100	99.69	VFG043469(gi:146321359) (SSU98_1513) phosphopyruvate hydratase [Fibronectin-binding protein (AI215)] [Streptococcus suis 98HAH33]	YES	NO
32052	HCB68_04415		YSIRK-type signal peptide-containing protein	904-5777/5781	2/2	84.29	93.87	VFG005493(gi:146318676) (zmpC) hypothetical protein [Zinc metalloproteinase (CVF146)] [Streptococcus suis 05ZYH33]	YES	NO
32052	HCB68_05955	rfbA	glucose-1-phosphate thymidylyltransferase RfbA	1-870/870	4/4	99.77	82.34	VFG006052(gi:55823163) (rmlA) glucose-1-phosphate thymidyl transferase [Capsule (CVF186)] [Streptococcus thermophilus CNRZ1066]	NO	NO
32052	HCB68_05960		dTDP-4-dehydrorhamnose 3,5-epimerase	1-572/594	0/0	96.3	80.07	VFG006046(gi:55823162) (rmlC) dTDP-4-keto-L-rhamnose reductase [Capsule (CVF186)] [Streptococcus thermophilus CNRZ1066]	NO	NO
32052	HCB68_05970	rfbB	dTDP-glucose 4,6-dehydratase	1-1047/1047	0/0	100	83.19	VFG006022(gi:116627988) (STER_1222) dTDP-D-glucose 46-dehydratase [Capsule (CVF186)] [Streptococcus thermophilus LMD-9]	NO	NO
32052	HCB68_06385		LPXTG cell wall anchor domain-containing protein	1-4896/4896	3/4	99.96	95.88	VFG005365(gi:22537432) (ssp-5) agglutinin receptor [Agglutinin receptor (CVF126)] [Streptococcus agalactiae 2603V/R]	NO	NO
32052	HCB68_09835		LCP family protein	1-1452/1452	0/0	100	88.84	VFG005839(gi:146318218) (SSU05_0564) Cps2A [Capsule (CVF186)] [Streptococcus suis 05ZYH33]	NO	YES
32052	HCB68_09840		capsular biosynthesis protein CpsC	1-690/690	0/0	100	92.61	VFG005863(gi:146318219) (SSU05_0565) Cps2B [Capsule (CVF186)] [Streptococcus suis 05ZYH33]	NO	YES
32052	HCB68_09845		tyrosine-protein kinase	1-668/696	0/0	95.98	90.12	VFG005887(gi:146318220) (SSU05_0566) Cps2C [Capsule (CVF186)] [Streptococcus suis 05ZYH33]	NO	YES
32052	HCB68_09850		tyrosine protein phosphatase	1-722/732	0/0	98.63	91.27	VFG005912(gi:146320418) (SSU98_0571) Cps2D [Capsule (CVF186)] [Streptococcus suis 98HAH33]	NO	YES
32052	HCB68_09905	glf	UDP-galactopyranose mutase	1-155/162	0/0	95.68	88.39	VFG005962(gi:55823033) (str1083) exopolysaccharide biosynthesis protein UDP-galactopyranose mutase truncated [Capsule (CVF186)] [Streptococcus thermophilus CNRZ1066]	NO	NO
34114	HCB61_00920	sly	cholesterol-dependent cytolysin suilysin	1-1494/1494	0/0	100	99.67	VFG005798(gi:146319057) (sly) hemolysin [Suilysin (CVF173)] [Streptococcus suis 05ZYH33]	YES	NO
34114	HCB61_02495		LPXTG cell wall anchor domain-containing protein	73-3786/3786	16/71	97.36	87.57	VFG005394(gi:146318407) (mrp) MRP [Muramidase-released protein (CVF134)] [Streptococcus suis 05ZYH33]	YES	NO
34114	HCB61_04050		CHAP domain-containing protein	49-963/963	0/0	95.02	99.13	VFG005320(gi:146319781) (cbpD) Surface antigen [Choline-binding proteins (CVF122)] [Streptococcus suis 05ZYH33]	NO	NO
34114	HCB61_04585		VWA domain-containing protein	6-2438/2850	10/47	84.18	82.09	VFG043468(gi:146321521) (ofs) methyl-accepting chemotaxis protein [Fibronectin-binding protein (AI214)] [Streptococcus suis 98HAH33]	YES	NO
34114	HCB61_05235	eno	phosphopyruvate hydratase	1-1308/1308	0/0	100	99.16	VFG043469(gi:146321359) (SSU98_1513) phosphopyruvate hydratase [Fibronectin-binding protein (AI215)] [Streptococcus suis 98HAH33]	YES	NO
34114	HCB61_05270		fibronectin/fibrinogen-binding protein	1-1658/1659	0/0	99.94	95.84	VFG005186(gi:146319146) (fbp54) fibronectin/fibrinogen binding protein [Fibronectin-binding proteins (CVF113)] [Streptococcus suis 05ZYH33]	YES	NO
34114	HCB61_05580	glf	UDP-galactopyranose mutase	1-155/162	0/0	95.68	85.81	VFG005962(gi:55823033) (str1083) exopolysaccharide biosynthesis protein UDP-galactopyranose mutase truncated [Capsule (CVF186)] [Streptococcus thermophilus CNRZ1066]	NO	NO
34114	HCB61_05675	rfbA	glucose-1-phosphate thymidylyltransferase RfbA	1-870/870	4/4	99.77	82.57	VFG006052(gi:55823163) (rmlA) glucose-1-phosphate thymidyl transferase [Capsule (CVF186)] [Streptococcus thermophilus CNRZ1066]	NO	NO
34114	HCB61_05680		dTDP-4-dehydrorhamnose 3,5-epimerase	1-572/594	0/0	96.3	80.77	VFG006046(gi:55823162) (rmlC) dTDP-4-keto-L-rhamnose reductase [Capsule (CVF186)] [Streptococcus thermophilus CNRZ1066]	NO	NO
34114	HCB61_05690	rfbB	dTDP-glucose 4,6-dehydratase	1-1047/1047	0/0	100	83.76	VFG006022(gi:116627988) (STER_1222) dTDP-D-glucose 46-dehydratase [Capsule (CVF186)] [Streptococcus thermophilus LMD-9]	NO	NO
34114	HCB61_07020		LPXTG cell wall anchor domain-containing protein	50-5777/5781	4/8	99.01	96.79	VFG005493(gi:146318676) (zmpC) hypothetical protein [Zinc metalloproteinase (CVF146)] [Streptococcus suis 05ZYH33]	YES	NO
34114	HCB61_07465		tyrosine protein phosphatase	1-722/732	0/0	98.63	90.86	VFG005912(gi:146320418) (SSU98_0571) Cps2D [Capsule (CVF186)] [Streptococcus suis 98HAH33]	NO	YES
34114	HCB61_07470		tyrosine-protein kinase	1-678/678	1/9	100	91.99	VFG005900(gi:146320417) (SSU98_0570) Cps2C [Capsule (CVF186)] [Streptococcus suis 98HAH33]	NO	YES
34114	HCB61_07475		capsular biosynthesis protein CpsC	1-690/690	0/0	100	88.84	VFG005863(gi:146318219) (SSU05_0565) Cps2B [Capsule (CVF186)] [Streptococcus suis 05ZYH33]	NO	YES
34114	HCB61_07480		LCP family protein	7-1452/1452	2/6	99.17	85.13	VFG005839(gi:146318218) (SSU05_0564) Cps2A [Capsule (CVF186)] [Streptococcus suis 05ZYH33]	NO	YES
34114	HCB61_08075		LPXTG cell wall anchor domain-containing protein	58-4953/4953	3/4	98.81	94.98	VFG005367(gi:146320825) (SSU98_0978) agglutinin receptor [Agglutinin receptor (CVF126)] [Streptococcus suis 98HAH33]	NO	NO
34114	HCB61_09040	gap	type I glyceraldehyde-3-phosphate dehydrogenase	1-1011/1011	2/4	99.8	89.34	VFG005353(gi:76787761) (plr/gapA) glyceraldehyde-3-phosphate dehydrogenase [Streptococcal plasmin receptor/GAPDH (CVF123)] [Streptococcus agalactiae A909]	NO	NO
34114	HCB61_09895		trigger factor	1-1284/1284	4/8	99.69	81.13	VFG019091(gi:169834028) (tig/ropA) trigger factor [Trigger factor (CVF149)] [Streptococcus pneumoniae Hungary19A-6]	NO	NO
34195	HCB54_02625	glf	UDP-galactopyranose mutase	1-155/162	0/0	95.68	81.29	VFG005962(gi:55823033) (str1083) exopolysaccharide biosynthesis protein UDP-galactopyranose mutase truncated [Capsule (CVF186)] [Streptococcus thermophilus CNRZ1066]	NO	NO
34195	HCB54_04075		CHAP domain-containing protein	49-963/963	0/0	95.02	99.13	VFG005320(gi:146319781) (cbpD) Surface antigen [Choline-binding proteins (CVF122)] [Streptococcus suis 05ZYH33]	NO	NO
34195	HCB54_04700		YSIRK-type signal peptide-containing protein	1-1569/1569	3/26	98.34	96.05	VFG005597(gi:146318869) (hylA) hyaluronidase [Hyaluronidase (CVF154)] [Streptococcus suis 05ZYH33]	YES	NO
34195	HCB54_05300		YSIRK-type signal peptide-containing protein	904-5777/5781	4/8	84.24	92.78	VFG005493(gi:146318676) (zmpC) hypothetical protein [Zinc metalloproteinase (CVF146)] [Streptococcus suis 05ZYH33]	YES	NO
34195	HCB54_06125	gap	type I glyceraldehyde-3-phosphate dehydrogenase	1-1011/1011	2/4	99.8	89.64	VFG005353(gi:76787761) (plr/gapA) glyceraldehyde-3-phosphate dehydrogenase [Streptococcal plasmin receptor/GAPDH (CVF123)] [Streptococcus agalactiae A909]	NO	NO
34195	HCB54_06485	eno	phosphopyruvate hydratase	1-1308/1308	0/0	100	99.54	VFG043469(gi:146321359) (SSU98_1513) phosphopyruvate hydratase [Fibronectin-binding protein (AI215)] [Streptococcus suis 98HAH33]	YES	NO
34195	HCB54_06615		fibronectin/fibrinogen-binding protein	1-1658/1659	0/0	99.94	96.02	VFG005186(gi:146319146) (fbp54) fibronectin/fibrinogen binding protein [Fibronectin-binding proteins (CVF113)] [Streptococcus suis 05ZYH33]	YES	NO
34195	HCB54_07960		LCP family protein	7-1452/1452	0/0	99.59	99.65	VFG005839(gi:146318218) (SSU05_0564) Cps2A [Capsule (CVF186)] [Streptococcus suis 05ZYH33]	NO	YES
34195	HCB54_07965		capsular biosynthesis protein CpsC	1-690/690	0/0	100	100	VFG005863(gi:146318219) (SSU05_0565) Cps2B [Capsule (CVF186)] [Streptococcus suis 05ZYH33]	NO	YES
34195	HCB54_07970		tyrosine-protein kinase	1-678/678	0/0	100	99.41	VFG005900(gi:146320417) (SSU98_0570) Cps2C [Capsule (CVF186)] [Streptococcus suis 98HAH33]	NO	YES
34195	HCB54_07975		tyrosine protein phosphatase	1-732/732	0/0	100	99.59	VFG005912(gi:146320418) (SSU98_0571) Cps2D [Capsule (CVF186)] [Streptococcus suis 98HAH33]	NO	YES
34195	HCB54_07980		sugar transferase	1-1380/1380	0/0	100	99.78	VFG005924(gi:146320419) (SSU98_0572) Cps2E [Capsule (CVF186)] [Streptococcus suis 98HAH33]	NO	YES
34195	HCB54_07985		glycosyltransferase family 1 protein	1-1170/1170	0/0	100	99.83	VFG005923(gi:146318223) (SSU05_0569) Cps2F [Capsule (CVF186)] [Streptococcus suis 05ZYH33]	NO	YES
34195	HCB54_07990		glycosyltransferase family 4 protein	1-1158/1158	0/0	100	99.91	VFG005935(gi:146318224) (SSU05_0570) Glycosyltransferase [Capsule (CVF186)] [Streptococcus suis 05ZYH33]	NO	YES
34195	HCB54_07995		glycosyltransferase family 2 protein	1-1446/1446	0/0	100	99.86	VFG005947(gi:146318225) (SSU05_0571) Cps2H [Capsule (CVF186)] [Streptococcus suis 05ZYH33]	NO	YES
34195	HCB54_08000		polymerase	1-1233/1233	0/0	100	99.92	VFG005959(gi:146318226) (SSU05_0572) Cps2I [Capsule (CVF186)] [Streptococcus suis 05ZYH33]	NO	YES
34195	HCB54_08005		glycosyltransferase family 2 protein	1-999/999	0/0	100	99.8	VFG005971(gi:146318227) (SSU05_0573) Cps2J [Capsule (CVF186)] [Streptococcus suis 05ZYH33]	NO	YES
34195	HCB54_08010		glycosyltransferase family 2 protein	1-1005/1005	0/0	100	99.7	VFG005983(gi:146318228) (SSU05_0574) Glycosyltransferases involved in cell wall biogenesis [Capsule (CVF186)] [Streptococcus suis 05ZYH33]	NO	YES
34195	HCB54_08025		lipooligosaccharide sialyltransferase	1-972/972	0/0	100	99.79	VFG006019(gi:146320427) (SSU98_0580) hypothetical protein [Capsule (CVF186)] [Streptococcus suis 98HAH33]	NO	YES
34195	HCB54_08030		oligosaccharide flippase family protein	1-1407/1407	0/0	100	99.72	VFG006018(gi:146318231) (SSU05_0577) Membrane protein involved in the export of O-antigen and teichoic acid [Capsule (CVF186)] [Streptococcus suis 05ZYH33]	NO	YES
34195	HCB54_08035	neuB	N-acetylneuraminate synthase	1-1017/1017	0/0	100	100	VFG006028(gi:146318232) (SSU05_0578) Sialic acid synthase [Capsule (CVF186)] [Streptococcus suis 05ZYH33]	YES	YES
34195	HCB54_08040	neuC	UDP-N-acetylglucosamine 2-epimerase (hydrolyzing)	1-1134/1134	0/0	100	99.91	VFG006037(gi:146318233) (SSU05_0579) UDP-N-acetylglucosamine 2-epimerase [Capsule (CVF186)] [Streptococcus suis 05ZYH33]	NO	YES
34195	HCB54_08045		acetyltransferase	1-651/651	0/0	100	100	VFG006044(gi:146318234) (SSU05_0580) Acetyltransferase (isoleucine patch superfamily) [Capsule (CVF186)] [Streptococcus suis 05ZYH33]	NO	YES
34195	HCB54_08050		acylneuraminate cytidylyltransferase	4-1236/1236	0/0	99.76	99.76	VFG006050(gi:146318235) (SSU05_0581) CMP-N-acetylneuraminic acid synthetase [Capsule (CVF186)] [Streptococcus suis 05ZYH33]	NO	YES
34195	HCB54_08435		VWA domain-containing protein	6-2274/2850	9/44	78.53	82.69	VFG043468(gi:146321521) (ofs) methyl-accepting chemotaxis protein [Fibronectin-binding protein (AI214)] [Streptococcus suis 98HAH33]	YES	NO
34195	HCB54_08510		trigger factor	1-1284/1284	4/8	99.69	80.75	VFG019091(gi:169834028) (tig/ropA) trigger factor [Trigger factor (CVF149)] [Streptococcus pneumoniae Hungary19A-6]	NO	NO
34195	HCB54_09285		YSIRK-type signal peptide-containing protein	16-3038/3786	17/92	79.11	85.42	VFG005394(gi:146318407) (mrp) MRP [Muramidase-released protein (CVF134)] [Streptococcus suis 05ZYH33]	YES	NO
34195	HCB54_09750	rfbB	dTDP-glucose 4,6-dehydratase	1-1047/1047	0/0	100	83.76	VFG006022(gi:116627988) (STER_1222) dTDP-D-glucose 46-dehydratase [Capsule (CVF186)] [Streptococcus thermophilus LMD-9]	NO	NO
34195	HCB54_09760		dTDP-4-dehydrorhamnose 3,5-epimerase	1-572/594	0/0	96.3	80.77	VFG006032(gi:116627989) (STER_1223) dTDP-4-dehydrorhamnose 35-epimerase or related enzyme [Capsule (CVF186)] [Streptococcus thermophilus LMD-9]	NO	NO
34195	HCB54_09765	rfbA	glucose-1-phosphate thymidylyltransferase RfbA	1-870/870	4/4	99.77	82.68	VFG006052(gi:55823163) (rmlA) glucose-1-phosphate thymidyl transferase [Capsule (CVF186)] [Streptococcus thermophilus CNRZ1066]	NO	NO
34638	HCB67_01075		CHAP domain-containing protein	49-963/963	0/0	95.02	99.13	VFG005320(gi:146319781) (cbpD) Surface antigen [Choline-binding proteins (CVF122)] [Streptococcus suis 05ZYH33]	NO	NO
34638	HCB67_01830		VWA domain-containing protein	6-2274/2850	9/44	78.53	82.69	VFG043468(gi:146321521) (ofs) methyl-accepting chemotaxis protein [Fibronectin-binding protein (AI214)] [Streptococcus suis 98HAH33]	YES	NO
34638	HCB67_02045		YSIRK-type signal peptide-containing protein	16-3038/3786	17/92	79.11	85.42	VFG005394(gi:146318407) (mrp) MRP [Muramidase-released protein (CVF134)] [Streptococcus suis 05ZYH33]	YES	NO
34638	HCB67_02420		acylneuraminate cytidylyltransferase	4-1236/1236	0/0	99.76	99.76	VFG006050(gi:146318235) (SSU05_0581) CMP-N-acetylneuraminic acid synthetase [Capsule (CVF186)] [Streptococcus suis 05ZYH33]	NO	YES
34638	HCB67_02425		acetyltransferase	1-651/651	0/0	100	100	VFG006044(gi:146318234) (SSU05_0580) Acetyltransferase (isoleucine patch superfamily) [Capsule (CVF186)] [Streptococcus suis 05ZYH33]	NO	YES
34638	HCB67_02430	neuC	UDP-N-acetylglucosamine 2-epimerase (hydrolyzing)	1-1134/1134	0/0	100	99.91	VFG006037(gi:146318233) (SSU05_0579) UDP-N-acetylglucosamine 2-epimerase [Capsule (CVF186)] [Streptococcus suis 05ZYH33]	NO	YES
34638	HCB67_02435	neuB	N-acetylneuraminate synthase	1-1017/1017	0/0	100	100	VFG006028(gi:146318232) (SSU05_0578) Sialic acid synthase [Capsule (CVF186)] [Streptococcus suis 05ZYH33]	YES	YES
34638	HCB67_02440		oligosaccharide flippase family protein	1-1407/1407	0/0	100	99.79	VFG006018(gi:146318231) (SSU05_0577) Membrane protein involved in the export of O-antigen and teichoic acid [Capsule (CVF186)] [Streptococcus suis 05ZYH33]	NO	YES
34638	HCB67_02445		lipooligosaccharide sialyltransferase	1-972/972	0/0	100	99.79	VFG006019(gi:146320427) (SSU98_0580) hypothetical protein [Capsule (CVF186)] [Streptococcus suis 98HAH33]	NO	YES
34638	HCB67_02465		glycosyltransferase family 2 protein	1-1005/1005	0/0	100	99.7	VFG005983(gi:146318228) (SSU05_0574) Glycosyltransferases involved in cell wall biogenesis [Capsule (CVF186)] [Streptococcus suis 05ZYH33]	NO	YES
34638	HCB67_02470		glycosyltransferase family 2 protein	1-999/999	0/0	100	99.8	VFG005971(gi:146318227) (SSU05_0573) Cps2J [Capsule (CVF186)] [Streptococcus suis 05ZYH33]	NO	YES
34638	HCB67_02475		polymerase	1-1233/1233	0/0	100	99.92	VFG005959(gi:146318226) (SSU05_0572) Cps2I [Capsule (CVF186)] [Streptococcus suis 05ZYH33]	NO	YES
34638	HCB67_02480		glycosyltransferase family 2 protein	1-1446/1446	0/0	100	99.86	VFG005947(gi:146318225) (SSU05_0571) Cps2H [Capsule (CVF186)] [Streptococcus suis 05ZYH33]	NO	YES
34638	HCB67_02485		glycosyltransferase family 4 protein	1-1158/1158	0/0	100	99.91	VFG005935(gi:146318224) (SSU05_0570) Glycosyltransferase [Capsule (CVF186)] [Streptococcus suis 05ZYH33]	NO	YES
34638	HCB67_02490		glycosyltransferase family 1 protein	1-1170/1170	0/0	100	99.83	VFG005923(gi:146318223) (SSU05_0569) Cps2F [Capsule (CVF186)] [Streptococcus suis 05ZYH33]	NO	YES
34638	HCB67_02495		sugar transferase	1-1380/1380	0/0	100	99.78	VFG005924(gi:146320419) (SSU98_0572) Cps2E [Capsule (CVF186)] [Streptococcus suis 98HAH33]	NO	YES
34638	HCB67_02500		tyrosine protein phosphatase	1-732/732	0/0	100	99.59	VFG005912(gi:146320418) (SSU98_0571) Cps2D [Capsule (CVF186)] [Streptococcus suis 98HAH33]	NO	YES
34638	HCB67_02505		tyrosine-protein kinase	1-678/678	0/0	100	99.41	VFG005900(gi:146320417) (SSU98_0570) Cps2C [Capsule (CVF186)] [Streptococcus suis 98HAH33]	NO	YES
34638	HCB67_02510		capsular biosynthesis protein CpsC	1-690/690	0/0	100	100	VFG005863(gi:146318219) (SSU05_0565) Cps2B [Capsule (CVF186)] [Streptococcus suis 05ZYH33]	NO	YES
34638	HCB67_02515		LCP family protein	7-1452/1452	0/0	99.59	99.65	VFG005839(gi:146318218) (SSU05_0564) Cps2A [Capsule (CVF186)] [Streptococcus suis 05ZYH33]	NO	YES
34638	HCB67_03195	gap	type I glyceraldehyde-3-phosphate dehydrogenase	1-1011/1011	2/4	99.8	89.54	VFG005353(gi:76787761) (plr/gapA) glyceraldehyde-3-phosphate dehydrogenase [Streptococcal plasmin receptor/GAPDH (CVF123)] [Streptococcus agalactiae A909]	NO	NO
34638	HCB67_04760		trigger factor	1-1284/1284	4/8	99.69	80.75	VFG019091(gi:169834028) (tig/ropA) trigger factor [Trigger factor (CVF149)] [Streptococcus pneumoniae Hungary19A-6]	NO	NO
34638	HCB67_05360	glf	UDP-galactopyranose mutase	1-155/162	0/0	95.68	81.29	VFG005962(gi:55823033) (str1083) exopolysaccharide biosynthesis protein UDP-galactopyranose mutase truncated [Capsule (CVF186)] [Streptococcus thermophilus CNRZ1066]	NO	NO
34638	HCB67_06160	rfbA	glucose-1-phosphate thymidylyltransferase RfbA	1-870/870	4/4	99.77	82.68	VFG006052(gi:55823163) (rmlA) glucose-1-phosphate thymidyl transferase [Capsule (CVF186)] [Streptococcus thermophilus CNRZ1066]	NO	NO
34638	HCB67_06165		dTDP-4-dehydrorhamnose 3,5-epimerase	1-572/594	0/0	96.3	80.77	VFG006032(gi:116627989) (STER_1223) dTDP-4-dehydrorhamnose 35-epimerase or related enzyme [Capsule (CVF186)] [Streptococcus thermophilus LMD-9]	NO	NO
34638	HCB67_06175	rfbB	dTDP-glucose 4,6-dehydratase	1-1047/1047	0/0	100	83.76	VFG006022(gi:116627988) (STER_1222) dTDP-D-glucose 46-dehydratase [Capsule (CVF186)] [Streptococcus thermophilus LMD-9]	NO	NO
34638	HCB67_06430		fibronectin/fibrinogen-binding protein	1-1658/1659	0/0	99.94	96.02	VFG005186(gi:146319146) (fbp54) fibronectin/fibrinogen binding protein [Fibronectin-binding proteins (CVF113)] [Streptococcus suis 05ZYH33]	YES	NO
34638	HCB67_06560	eno	phosphopyruvate hydratase	1-1308/1308	0/0	100	99.54	VFG043469(gi:146321359) (SSU98_1513) phosphopyruvate hydratase [Fibronectin-binding protein (AI215)] [Streptococcus suis 98HAH33]	YES	NO
34638	HCB67_06620		YSIRK-type signal peptide-containing protein	1-1569/1569	3/26	98.34	96.05	VFG005597(gi:146318869) (hylA) hyaluronidase [Hyaluronidase (CVF154)] [Streptococcus suis 05ZYH33]	YES	NO
34638	HCB67_07510		YSIRK-type signal peptide-containing protein	904-5777/5781	4/8	84.24	92.78	VFG005493(gi:146318676) (zmpC) hypothetical protein [Zinc metalloproteinase (CVF146)] [Streptococcus suis 05ZYH33]	YES	NO
37889	HCB97_00635	eno	phosphopyruvate hydratase	1-1308/1308	0/0	100	99.69	VFG043469(gi:146321359) (SSU98_1513) phosphopyruvate hydratase [Fibronectin-binding protein (AI215)] [Streptococcus suis 98HAH33]	YES	NO
37889	HCB97_01655		VWA domain-containing protein	58-2588/2850	15/40	88.14	88.83	VFG043468(gi:146321521) (ofs) methyl-accepting chemotaxis protein [Fibronectin-binding protein (AI214)] [Streptococcus suis 98HAH33]	YES	NO
37889	HCB97_04315	glf	UDP-galactopyranose mutase	1-155/162	0/0	95.68	81.94	VFG005962(gi:55823033) (str1083) exopolysaccharide biosynthesis protein UDP-galactopyranose mutase truncated [Capsule (CVF186)] [Streptococcus thermophilus CNRZ1066]	NO	NO
37889	HCB97_04800		CHAP domain-containing protein	49-963/963	0/0	95.02	100	VFG005320(gi:146319781) (cbpD) Surface antigen [Choline-binding proteins (CVF122)] [Streptococcus suis 05ZYH33]	NO	NO
37889	HCB97_05225		trigger factor	1-1284/1284	4/8	99.69	80.9	VFG019091(gi:169834028) (tig/ropA) trigger factor [Trigger factor (CVF149)] [Streptococcus pneumoniae Hungary19A-6]	NO	NO
37889	HCB97_06740		LPXTG cell wall anchor domain-containing protein	1-4896/4896	3/4	99.96	95.92	VFG005365(gi:22537432) (ssp-5) agglutinin receptor [Agglutinin receptor (CVF126)] [Streptococcus agalactiae 2603V/R]	NO	NO
37889	HCB97_07280		YSIRK-type signal peptide-containing protein	4-5781/5781	3/3	99.91	96.11	VFG005493(gi:146318676) (zmpC) hypothetical protein [Zinc metalloproteinase (CVF146)] [Streptococcus suis 05ZYH33]	YES	NO
37889	HCB97_08525	sly	cholesterol-dependent cytolysin suilysin	1-1494/1494	0/0	100	100	VFG005798(gi:146319057) (sly) hemolysin [Suilysin (CVF173)] [Streptococcus suis 05ZYH33]	YES	NO
37889	HCB97_09050	rfbA	glucose-1-phosphate thymidylyltransferase RfbA	1-870/870	4/4	99.77	82.34	VFG006052(gi:55823163) (rmlA) glucose-1-phosphate thymidyl transferase [Capsule (CVF186)] [Streptococcus thermophilus CNRZ1066]	NO	NO
37889	HCB97_09055		dTDP-4-dehydrorhamnose 3,5-epimerase	1-572/594	0/0	96.3	80.94	VFG006046(gi:55823162) (rmlC) dTDP-4-keto-L-rhamnose reductase [Capsule (CVF186)] [Streptococcus thermophilus CNRZ1066]	NO	NO
37889	HCB97_09065	rfbB	dTDP-glucose 4,6-dehydratase	1-1047/1047	0/0	100	83.67	VFG006022(gi:116627988) (STER_1222) dTDP-D-glucose 46-dehydratase [Capsule (CVF186)] [Streptococcus thermophilus LMD-9]	NO	NO
37889	HCB97_09435		YSIRK-type signal peptide-containing protein	1-1569/1569	5/28	98.28	90.06	VFG005597(gi:146318869) (hylA) hyaluronidase [Hyaluronidase (CVF154)] [Streptococcus suis 05ZYH33]	YES	NO
37889	HCB97_09645	gap	type I glyceraldehyde-3-phosphate dehydrogenase	1-1011/1011	2/4	99.8	89.34	VFG005353(gi:76787761) (plr/gapA) glyceraldehyde-3-phosphate dehydrogenase [Streptococcal plasmin receptor/GAPDH (CVF123)] [Streptococcus agalactiae A909]	NO	NO
37889	HCB97_10125		LCP family protein	7-1452/1452	2/6	99.17	85.2	VFG005839(gi:146318218) (SSU05_0564) Cps2A [Capsule (CVF186)] [Streptococcus suis 05ZYH33]	NO	YES
37889	HCB97_10130		capsular biosynthesis protein CpsC	1-690/690	0/0	100	88.84	VFG005863(gi:146318219) (SSU05_0565) Cps2B [Capsule (CVF186)] [Streptococcus suis 05ZYH33]	NO	YES
37889	HCB97_10135		tyrosine-protein kinase	1-678/678	1/9	100	92.14	VFG005900(gi:146320417) (SSU98_0570) Cps2C [Capsule (CVF186)] [Streptococcus suis 98HAH33]	NO	YES
37889	HCB97_10140		tyrosine protein phosphatase	1-722/732	0/0	98.63	91	VFG005912(gi:146320418) (SSU98_0571) Cps2D [Capsule (CVF186)] [Streptococcus suis 98HAH33]	NO	YES
37889	HCB97_10150		UDP-galactopyranose mutase	1-155/162	0/0	95.68	84.52	VFG005962(gi:55823033) (str1083) exopolysaccharide biosynthesis protein UDP-galactopyranose mutase truncated [Capsule (CVF186)] [Streptococcus thermophilus CNRZ1066]	NO	YES
37889	HCB97_11415		fibronectin/fibrinogen-binding protein	1-1656/1659	0/0	99.82	92.87	VFG005186(gi:146319146) (fbp54) fibronectin/fibrinogen binding protein [Fibronectin-binding proteins (CVF113)] [Streptococcus suis 05ZYH33]	YES	NO
37904	HCB62_00330	sly	cholesterol-dependent cytolysin suilysin	1-1494/1494	0/0	100	100	VFG005798(gi:146319057) (sly) hemolysin [Suilysin (CVF173)] [Streptococcus suis 05ZYH33]	YES	NO
37904	HCB62_01335		trigger factor	1-1284/1284	4/8	99.69	80.98	VFG019091(gi:169834028) (tig/ropA) trigger factor [Trigger factor (CVF149)] [Streptococcus pneumoniae Hungary19A-6]	NO	NO
37904	HCB62_01520		LCP family protein	7-1452/1452	2/6	99.17	85.13	VFG005839(gi:146318218) (SSU05_0564) Cps2A [Capsule (CVF186)] [Streptococcus suis 05ZYH33]	NO	YES
37904	HCB62_01525		capsular biosynthesis protein CpsC	1-690/690	0/0	100	88.7	VFG005863(gi:146318219) (SSU05_0565) Cps2B [Capsule (CVF186)] [Streptococcus suis 05ZYH33]	NO	YES
37904	HCB62_01530		tyrosine-protein kinase	1-678/678	1/9	100	91.99	VFG005900(gi:146320417) (SSU98_0570) Cps2C [Capsule (CVF186)] [Streptococcus suis 98HAH33]	NO	YES
37904	HCB62_01535		tyrosine protein phosphatase	1-722/732	0/0	98.63	90.86	VFG005912(gi:146320418) (SSU98_0571) Cps2D [Capsule (CVF186)] [Streptococcus suis 98HAH33]	NO	YES
37904	HCB62_01785		LPXTG cell wall anchor domain-containing protein	1-4896/4896	3/4	99.96	95.63	VFG005365(gi:22537432) (ssp-5) agglutinin receptor [Agglutinin receptor (CVF126)] [Streptococcus agalactiae 2603V/R]	NO	NO
37904	HCB62_02190	rfbA	glucose-1-phosphate thymidylyltransferase RfbA	1-870/870	4/4	99.77	82.34	VFG006052(gi:55823163) (rmlA) glucose-1-phosphate thymidyl transferase [Capsule (CVF186)] [Streptococcus thermophilus CNRZ1066]	NO	NO
37904	HCB62_02195		dTDP-4-dehydrorhamnose 3,5-epimerase	1-572/594	0/0	96.3	80.94	VFG006046(gi:55823162) (rmlC) dTDP-4-keto-L-rhamnose reductase [Capsule (CVF186)] [Streptococcus thermophilus CNRZ1066]	NO	NO
37904	HCB62_02205	rfbB	dTDP-glucose 4,6-dehydratase	1-1047/1047	0/0	100	83.67	VFG006022(gi:116627988) (STER_1222) dTDP-D-glucose 46-dehydratase [Capsule (CVF186)] [Streptococcus thermophilus LMD-9]	NO	NO
37904	HCB62_02575		YSIRK-type signal peptide-containing protein	1-1569/1569	5/28	98.28	90.06	VFG005597(gi:146318869) (hylA) hyaluronidase [Hyaluronidase (CVF154)] [Streptococcus suis 05ZYH33]	YES	NO
37904	HCB62_04205	glf	UDP-galactopyranose mutase	1-155/162	0/0	95.68	81.94	VFG005962(gi:55823033) (str1083) exopolysaccharide biosynthesis protein UDP-galactopyranose mutase truncated [Capsule (CVF186)] [Streptococcus thermophilus CNRZ1066]	NO	NO
37904	HCB62_05200	eno	phosphopyruvate hydratase	1-1308/1308	0/0	100	99.69	VFG043469(gi:146321359) (SSU98_1513) phosphopyruvate hydratase [Fibronectin-binding protein (AI215)] [Streptococcus suis 98HAH33]	YES	NO
37904	HCB62_07040		YSIRK-type signal peptide-containing protein	4-5781/5781	3/3	99.91	96.09	VFG005493(gi:146318676) (zmpC) hypothetical protein [Zinc metalloproteinase (CVF146)] [Streptococcus suis 05ZYH33]	YES	NO
37904	HCB62_07650		CHAP domain-containing protein	49-963/963	0/0	95.02	100	VFG005320(gi:146319781) (cbpD) Surface antigen [Choline-binding proteins (CVF122)] [Streptococcus suis 05ZYH33]	NO	NO
37904	HCB62_10015		fibronectin/fibrinogen-binding protein	1-1656/1659	0/0	99.82	92.87	VFG005186(gi:146319146) (fbp54) fibronectin/fibrinogen binding protein [Fibronectin-binding proteins (CVF113)] [Streptococcus suis 05ZYH33]	YES	NO
37904	HCB62_11435	gap	type I glyceraldehyde-3-phosphate dehydrogenase	1-1011/1011	2/4	99.8	89.34	VFG005353(gi:76787761) (plr/gapA) glyceraldehyde-3-phosphate dehydrogenase [Streptococcal plasmin receptor/GAPDH (CVF123)] [Streptococcus agalactiae A909]	NO	NO
37910	HCB59_00625		trigger factor	1-1284/1284	4/8	99.69	80.59	VFG019091(gi:169834028) (tig/ropA) trigger factor [Trigger factor (CVF149)] [Streptococcus pneumoniae Hungary19A-6]	NO	NO
37910	HCB59_00990	gap	type I glyceraldehyde-3-phosphate dehydrogenase	1-1011/1011	2/4	99.8	89.54	VFG005353(gi:76787761) (plr/gapA) glyceraldehyde-3-phosphate dehydrogenase [Streptococcal plasmin receptor/GAPDH (CVF123)] [Streptococcus agalactiae A909]	NO	NO
37910	HCB59_02030		YSIRK-type signal peptide-containing protein	904-5777/5781	2/2	84.29	93.95	VFG005493(gi:146318676) (zmpC) hypothetical protein [Zinc metalloproteinase (CVF146)] [Streptococcus suis 05ZYH33]	YES	NO
37910	HCB59_02820	glf	UDP-galactopyranose mutase	1-155/162	0/0	95.68	89.03	VFG005962(gi:55823033) (str1083) exopolysaccharide biosynthesis protein UDP-galactopyranose mutase truncated [Capsule (CVF186)] [Streptococcus thermophilus CNRZ1066]	NO	NO
37910	HCB59_02880		tyrosine protein phosphatase	1-722/732	0/0	98.63	92.11	VFG005912(gi:146320418) (SSU98_0571) Cps2D [Capsule (CVF186)] [Streptococcus suis 98HAH33]	NO	YES
37910	HCB59_02885		tyrosine-protein kinase	1-668/696	0/0	95.98	89.82	VFG005887(gi:146318220) (SSU05_0566) Cps2C [Capsule (CVF186)] [Streptococcus suis 05ZYH33]	NO	YES
37910	HCB59_02890		capsular biosynthesis protein CpsC	1-690/690	0/0	100	91.01	VFG005863(gi:146318219) (SSU05_0565) Cps2B [Capsule (CVF186)] [Streptococcus suis 05ZYH33]	NO	YES
37910	HCB59_02895		LCP family protein	1-1452/1452	0/0	100	89.12	VFG005839(gi:146318218) (SSU05_0564) Cps2A [Capsule (CVF186)] [Streptococcus suis 05ZYH33]	NO	YES
37910	HCB59_03595		CHAP domain-containing protein	49-963/963	0/0	95.02	98.03	VFG005320(gi:146319781) (cbpD) Surface antigen [Choline-binding proteins (CVF122)] [Streptococcus suis 05ZYH33]	NO	NO
37910	HCB59_06940	rfbA	glucose-1-phosphate thymidylyltransferase RfbA	1-870/870	4/4	99.77	81.31	VFG006052(gi:55823163) (rmlA) glucose-1-phosphate thymidyl transferase [Capsule (CVF186)] [Streptococcus thermophilus CNRZ1066]	NO	NO
37910	HCB59_06945		dTDP-4-dehydrorhamnose 3,5-epimerase	1-572/594	0/0	96.3	81.47	VFG006046(gi:55823162) (rmlC) dTDP-4-keto-L-rhamnose reductase [Capsule (CVF186)] [Streptococcus thermophilus CNRZ1066]	NO	NO
37910	HCB59_06955	rfbB	dTDP-glucose 4,6-dehydratase	1-1047/1047	0/0	100	83.38	VFG006022(gi:116627988) (STER_1222) dTDP-D-glucose 46-dehydratase [Capsule (CVF186)] [Streptococcus thermophilus LMD-9]	NO	NO
37910	HCB59_09130	eno	phosphopyruvate hydratase	1-1308/1308	0/0	100	99.47	VFG043469(gi:146321359) (SSU98_1513) phosphopyruvate hydratase [Fibronectin-binding protein (AI215)] [Streptococcus suis 98HAH33]	YES	NO
37910	HCB59_09740		fibronectin/fibrinogen-binding protein	1-1659/1659	0/0	100	94.7	VFG005186(gi:146319146) (fbp54) fibronectin/fibrinogen binding protein [Fibronectin-binding proteins (CVF113)] [Streptococcus suis 05ZYH33]	YES	NO
38529	HCB94_01035		YSIRK-type signal peptide-containing protein	1-1569/1569	3/26	98.34	96.05	VFG005597(gi:146318869) (hylA) hyaluronidase [Hyaluronidase (CVF154)] [Streptococcus suis 05ZYH33]	YES	NO
38529	HCB94_01405	rfbB	dTDP-glucose 4,6-dehydratase	1-1047/1047	0/0	100	83.76	VFG006022(gi:116627988) (STER_1222) dTDP-D-glucose 46-dehydratase [Capsule (CVF186)] [Streptococcus thermophilus LMD-9]	NO	NO
38529	HCB94_01415		dTDP-4-dehydrorhamnose 3,5-epimerase	1-572/594	0/0	96.3	80.77	VFG006032(gi:116627989) (STER_1223) dTDP-4-dehydrorhamnose 35-epimerase or related enzyme [Capsule (CVF186)] [Streptococcus thermophilus LMD-9]	NO	NO
38529	HCB94_01420	rfbA	glucose-1-phosphate thymidylyltransferase RfbA	1-870/870	4/4	99.77	82.45	VFG006052(gi:55823163) (rmlA) glucose-1-phosphate thymidyl transferase [Capsule (CVF186)] [Streptococcus thermophilus CNRZ1066]	NO	NO
38529	HCB94_02070		VWA domain-containing protein	6-2438/2850	10/47	84.18	82.09	VFG043468(gi:146321521) (ofs) methyl-accepting chemotaxis protein [Fibronectin-binding protein (AI214)] [Streptococcus suis 98HAH33]	YES	NO
38529	HCB94_02880		trigger factor	1-1284/1284	4/8	99.69	81.13	VFG019091(gi:169834028) (tig/ropA) trigger factor [Trigger factor (CVF149)] [Streptococcus pneumoniae Hungary19A-6]	NO	NO
38529	HCB94_04130		LPXTG cell wall anchor domain-containing protein	73-3786/3786	16/71	97.36	87.57	VFG005394(gi:146318407) (mrp) MRP [Muramidase-released protein (CVF134)] [Streptococcus suis 05ZYH33]	YES	NO
38529	HCB94_04315		LPXTG cell wall anchor domain-containing protein	50-5777/5781	5/9	99	96.77	VFG005493(gi:146318676) (zmpC) hypothetical protein [Zinc metalloproteinase (CVF146)] [Streptococcus suis 05ZYH33]	YES	NO
38529	HCB94_04410		LPXTG cell wall anchor domain-containing protein	58-4953/4953	3/4	98.81	95.9	VFG005367(gi:146320825) (SSU98_0978) agglutinin receptor [Agglutinin receptor (CVF126)] [Streptococcus suis 98HAH33]	NO	NO
38529	HCB94_05945		CHAP domain-containing protein	49-963/963	0/0	95.02	99.13	VFG005320(gi:146319781) (cbpD) Surface antigen [Choline-binding proteins (CVF122)] [Streptococcus suis 05ZYH33]	NO	NO
38529	HCB94_06900	sly	cholesterol-dependent cytolysin suilysin	1-1494/1494	0/0	100	99.6	VFG005798(gi:146319057) (sly) hemolysin [Suilysin (CVF173)] [Streptococcus suis 05ZYH33]	YES	NO
38529	HCB94_09395	gap	type I glyceraldehyde-3-phosphate dehydrogenase	1-1011/1011	2/4	99.8	89.34	VFG005353(gi:76787761) (plr/gapA) glyceraldehyde-3-phosphate dehydrogenase [Streptococcal plasmin receptor/GAPDH (CVF123)] [Streptococcus agalactiae A909]	NO	NO
38529	HCB94_09960		tyrosine protein phosphatase	1-722/732	0/0	98.63	91	VFG005912(gi:146320418) (SSU98_0571) Cps2D [Capsule (CVF186)] [Streptococcus suis 98HAH33]	NO	YES
38529	HCB94_09965		tyrosine-protein kinase	1-678/678	1/9	100	91.99	VFG005900(gi:146320417) (SSU98_0570) Cps2C [Capsule (CVF186)] [Streptococcus suis 98HAH33]	NO	YES
38529	HCB94_09970		capsular biosynthesis protein CpsC	1-690/690	0/0	100	88.84	VFG005863(gi:146318219) (SSU05_0565) Cps2B [Capsule (CVF186)] [Streptococcus suis 05ZYH33]	NO	YES
38529	HCB94_09975		LCP family protein	7-1452/1452	2/6	99.17	85.06	VFG005839(gi:146318218) (SSU05_0564) Cps2A [Capsule (CVF186)] [Streptococcus suis 05ZYH33]	NO	YES
38529	HCB94_10105	glf	UDP-galactopyranose mutase	1-155/162	0/0	95.68	85.81	VFG005962(gi:55823033) (str1083) exopolysaccharide biosynthesis protein UDP-galactopyranose mutase truncated [Capsule (CVF186)] [Streptococcus thermophilus CNRZ1066]	NO	NO
38529	HCB94_10715	eno	phosphopyruvate hydratase	1-1308/1308	0/0	100	99.16	VFG043469(gi:146321359) (SSU98_1513) phosphopyruvate hydratase [Fibronectin-binding protein (AI215)] [Streptococcus suis 98HAH33]	YES	NO
38529	HCB94_10750		fibronectin/fibrinogen-binding protein	1-1658/1659	0/0	99.94	95.84	VFG005186(gi:146319146) (fbp54) fibronectin/fibrinogen binding protein [Fibronectin-binding proteins (CVF113)] [Streptococcus suis 05ZYH33]	YES	NO
38728	HCB60_02370	rfbB	dTDP-glucose 4,6-dehydratase	1-1047/1047	0/0	100	83.76	VFG006022(gi:116627988) (STER_1222) dTDP-D-glucose 46-dehydratase [Capsule (CVF186)] [Streptococcus thermophilus LMD-9]	NO	NO
38728	HCB60_02380		dTDP-4-dehydrorhamnose 3,5-epimerase	1-572/594	0/0	96.3	80.77	VFG006046(gi:55823162) (rmlC) dTDP-4-keto-L-rhamnose reductase [Capsule (CVF186)] [Streptococcus thermophilus CNRZ1066]	NO	NO
38728	HCB60_02385	rfbA	glucose-1-phosphate thymidylyltransferase RfbA	1-870/870	4/4	99.77	82.57	VFG006052(gi:55823163) (rmlA) glucose-1-phosphate thymidyl transferase [Capsule (CVF186)] [Streptococcus thermophilus CNRZ1066]	NO	NO
38728	HCB60_03105		LPXTG cell wall anchor domain-containing protein	50-5777/5781	4/8	99.01	96.79	VFG005493(gi:146318676) (zmpC) hypothetical protein [Zinc metalloproteinase (CVF146)] [Streptococcus suis 05ZYH33]	YES	NO
38728	HCB60_04035		fibronectin/fibrinogen-binding protein	1-1658/1659	0/0	99.94	95.78	VFG005186(gi:146319146) (fbp54) fibronectin/fibrinogen binding protein [Fibronectin-binding proteins (CVF113)] [Streptococcus suis 05ZYH33]	YES	NO
38728	HCB60_04070	eno	phosphopyruvate hydratase	1-1308/1308	0/0	100	99.16	VFG043469(gi:146321359) (SSU98_1513) phosphopyruvate hydratase [Fibronectin-binding protein (AI215)] [Streptococcus suis 98HAH33]	YES	NO
38728	HCB60_05140	gap	type I glyceraldehyde-3-phosphate dehydrogenase	1-1011/1011	2/4	99.8	89.34	VFG005353(gi:76787761) (plr/gapA) glyceraldehyde-3-phosphate dehydrogenase [Streptococcal plasmin receptor/GAPDH (CVF123)] [Streptococcus agalactiae A909]	NO	NO
38728	HCB60_06250	sly	cholesterol-dependent cytolysin suilysin	1-1494/1494	0/0	100	99.67	VFG005798(gi:146319057) (sly) hemolysin [Suilysin (CVF173)] [Streptococcus suis 05ZYH33]	YES	NO
38728	HCB60_06890		trigger factor	1-1284/1284	4/8	99.69	81.13	VFG019091(gi:169834028) (tig/ropA) trigger factor [Trigger factor (CVF149)] [Streptococcus pneumoniae Hungary19A-6]	NO	NO
38728	HCB60_07235		LPXTG cell wall anchor domain-containing protein	73-3786/3786	16/71	97.36	87.57	VFG005394(gi:146318407) (mrp) MRP [Muramidase-released protein (CVF134)] [Streptococcus suis 05ZYH33]	YES	NO
38728	HCB60_07460	glf	UDP-galactopyranose mutase	1-155/162	0/0	95.68	85.81	VFG005962(gi:55823033) (str1083) exopolysaccharide biosynthesis protein UDP-galactopyranose mutase truncated [Capsule (CVF186)] [Streptococcus thermophilus CNRZ1066]	NO	NO
38728	HCB60_07725		CHAP domain-containing protein	49-963/963	0/0	95.02	99.13	VFG005320(gi:146319781) (cbpD) Surface antigen [Choline-binding proteins (CVF122)] [Streptococcus suis 05ZYH33]	NO	NO
38728	HCB60_09400		LCP family protein	7-1452/1452	2/6	99.17	85.13	VFG005839(gi:146318218) (SSU05_0564) Cps2A [Capsule (CVF186)] [Streptococcus suis 05ZYH33]	NO	YES
38728	HCB60_09405		capsular biosynthesis protein CpsC	1-690/690	0/0	100	88.84	VFG005863(gi:146318219) (SSU05_0565) Cps2B [Capsule (CVF186)] [Streptococcus suis 05ZYH33]	NO	YES
38728	HCB60_09410		tyrosine-protein kinase	1-678/678	1/9	100	91.99	VFG005900(gi:146320417) (SSU98_0570) Cps2C [Capsule (CVF186)] [Streptococcus suis 98HAH33]	NO	YES
38728	HCB60_09415		tyrosine protein phosphatase	1-722/732	0/0	98.63	91	VFG005912(gi:146320418) (SSU98_0571) Cps2D [Capsule (CVF186)] [Streptococcus suis 98HAH33]	NO	YES
38728	HCB60_09560		VWA domain-containing protein	6-2438/2850	10/47	84.18	82.09	VFG043468(gi:146321521) (ofs) methyl-accepting chemotaxis protein [Fibronectin-binding protein (AI214)] [Streptococcus suis 98HAH33]	YES	NO
38728	HCB60_10130		glucan-binding protein	1-4228/4896	0/0	86.36	96.14	VFG005365(gi:22537432) (ssp-5) agglutinin receptor [Agglutinin receptor (CVF126)] [Streptococcus agalactiae 2603V/R]	NO	NO
38728	HCB60_11320		glucan-binding protein	361-3733/4953	0/0	68.1	95.73	VFG005367(gi:146320825) (SSU98_0978) agglutinin receptor [Agglutinin receptor (CVF126)] [Streptococcus suis 98HAH33]	NO	NO
38807	HCB58_00745	sly	cholesterol-dependent cytolysin suilysin	1-1494/1494	0/0	100	100	VFG005798(gi:146319057) (sly) hemolysin [Suilysin (CVF173)] [Streptococcus suis 05ZYH33]	YES	NO
38807	HCB58_01280	rfbA	glucose-1-phosphate thymidylyltransferase RfbA	1-870/870	4/4	99.77	82.34	VFG006052(gi:55823163) (rmlA) glucose-1-phosphate thymidyl transferase [Capsule (CVF186)] [Streptococcus thermophilus CNRZ1066]	NO	NO
38807	HCB58_01285		dTDP-4-dehydrorhamnose 3,5-epimerase	1-572/594	0/0	96.3	80.94	VFG006046(gi:55823162) (rmlC) dTDP-4-keto-L-rhamnose reductase [Capsule (CVF186)] [Streptococcus thermophilus CNRZ1066]	NO	NO
38807	HCB58_01295	rfbB	dTDP-glucose 4,6-dehydratase	1-1047/1047	0/0	100	83.57	VFG006022(gi:116627988) (STER_1222) dTDP-D-glucose 46-dehydratase [Capsule (CVF186)] [Streptococcus thermophilus LMD-9]	NO	NO
38807	HCB58_01665		YSIRK-type signal peptide-containing protein	1-1569/1569	5/28	98.28	90.06	VFG005597(gi:146318869) (hylA) hyaluronidase [Hyaluronidase (CVF154)] [Streptococcus suis 05ZYH33]	YES	NO
38807	HCB58_04275		VWA domain-containing protein	58-2432/2850	14/29	82.63	90.44	VFG043468(gi:146321521) (ofs) methyl-accepting chemotaxis protein [Fibronectin-binding protein (AI214)] [Streptococcus suis 98HAH33]	YES	NO
38807	HCB58_05880		trigger factor	1-1284/1284	4/8	99.69	80.82	VFG019091(gi:169834028) (tig/ropA) trigger factor [Trigger factor (CVF149)] [Streptococcus pneumoniae Hungary19A-6]	NO	NO
38807	HCB58_06725	gap	type I glyceraldehyde-3-phosphate dehydrogenase	1-1011/1011	2/4	99.8	89.34	VFG005353(gi:76787761) (plr/gapA) glyceraldehyde-3-phosphate dehydrogenase [Streptococcal plasmin receptor/GAPDH (CVF123)] [Streptococcus agalactiae A909]	NO	NO
38807	HCB58_07380		CHAP domain-containing protein	49-963/963	0/0	95.02	100	VFG005320(gi:146319781) (cbpD) Surface antigen [Choline-binding proteins (CVF122)] [Streptococcus suis 05ZYH33]	NO	NO
38807	HCB58_09950		YSIRK-type signal peptide-containing protein	4-5781/5781	3/3	99.91	96.09	VFG005493(gi:146318676) (zmpC) hypothetical protein [Zinc metalloproteinase (CVF146)] [Streptococcus suis 05ZYH33]	YES	NO
38807	HCB58_10500	eno	phosphopyruvate hydratase	1-1308/1308	0/0	100	99.69	VFG043469(gi:146321359) (SSU98_1513) phosphopyruvate hydratase [Fibronectin-binding protein (AI215)] [Streptococcus suis 98HAH33]	YES	NO
38807	HCB58_10900		fibronectin/fibrinogen-binding protein	1-1656/1659	0/0	99.82	92.87	VFG005186(gi:146319146) (fbp54) fibronectin/fibrinogen binding protein [Fibronectin-binding proteins (CVF113)] [Streptococcus suis 05ZYH33]	YES	NO
38807	HCB58_11070		LCP family protein	7-1452/1452	2/6	99.17	85.13	VFG005839(gi:146318218) (SSU05_0564) Cps2A [Capsule (CVF186)] [Streptococcus suis 05ZYH33]	NO	YES
38807	HCB58_11075		capsular biosynthesis protein CpsC	1-690/690	0/0	100	88.84	VFG005863(gi:146318219) (SSU05_0565) Cps2B [Capsule (CVF186)] [Streptococcus suis 05ZYH33]	NO	YES
38807	HCB58_11080		tyrosine-protein kinase	1-678/678	1/9	100	92.14	VFG005900(gi:146320417) (SSU98_0570) Cps2C [Capsule (CVF186)] [Streptococcus suis 98HAH33]	NO	YES
38807	HCB58_11085		tyrosine protein phosphatase	1-722/732	0/0	98.63	91	VFG005912(gi:146320418) (SSU98_0571) Cps2D [Capsule (CVF186)] [Streptococcus suis 98HAH33]	NO	YES
38807	HCB58_11095		UDP-galactopyranose mutase	1-155/162	0/0	95.68	84.52	VFG005962(gi:55823033) (str1083) exopolysaccharide biosynthesis protein UDP-galactopyranose mutase truncated [Capsule (CVF186)] [Streptococcus thermophilus CNRZ1066]	NO	YES
38807	HCB58_11260		UDP-galactopyranose mutase	1-155/162	0/0	95.68	81.94	VFG005962(gi:55823033) (str1083) exopolysaccharide biosynthesis protein UDP-galactopyranose mutase truncated [Capsule (CVF186)] [Streptococcus thermophilus CNRZ1066]	NO	NO
38807	HCB58_11330		LPXTG cell wall anchor domain-containing protein	1-4896/4896	1/1	100	94.67	VFG005365(gi:22537432) (ssp-5) agglutinin receptor [Agglutinin receptor (CVF126)] [Streptococcus agalactiae 2603V/R]	NO	NO
39556	HCB53_00910	rfbA	glucose-1-phosphate thymidylyltransferase RfbA	1-870/870	4/4	99.77	82.68	VFG006052(gi:55823163) (rmlA) glucose-1-phosphate thymidyl transferase [Capsule (CVF186)] [Streptococcus thermophilus CNRZ1066]	NO	NO
39556	HCB53_00915		dTDP-4-dehydrorhamnose 3,5-epimerase	1-572/594	0/0	96.3	80.77	VFG006032(gi:116627989) (STER_1223) dTDP-4-dehydrorhamnose 35-epimerase or related enzyme [Capsule (CVF186)] [Streptococcus thermophilus LMD-9]	NO	NO
39556	HCB53_00925	rfbB	dTDP-glucose 4,6-dehydratase	1-1047/1047	0/0	100	83.76	VFG006022(gi:116627988) (STER_1222) dTDP-D-glucose 46-dehydratase [Capsule (CVF186)] [Streptococcus thermophilus LMD-9]	NO	NO
39556	HCB53_02360		YSIRK-type signal peptide-containing protein	16-3786/3786	17/92	98.86	88.24	VFG005394(gi:146318407) (mrp) MRP [Muramidase-released protein (CVF134)] [Streptococcus suis 05ZYH33]	YES	NO
39556	HCB53_03895	gap	type I glyceraldehyde-3-phosphate dehydrogenase	1-1011/1011	2/4	99.8	89.64	VFG005353(gi:76787761) (plr/gapA) glyceraldehyde-3-phosphate dehydrogenase [Streptococcal plasmin receptor/GAPDH (CVF123)] [Streptococcus agalactiae A909]	NO	NO
39556	HCB53_04290		VWA domain-containing protein	6-2274/2850	9/44	78.53	82.69	VFG043468(gi:146321521) (ofs) methyl-accepting chemotaxis protein [Fibronectin-binding protein (AI214)] [Streptococcus suis 98HAH33]	YES	NO
39556	HCB53_05485		CHAP domain-containing protein	49-963/963	0/0	95.02	99.13	VFG005320(gi:146319781) (cbpD) Surface antigen [Choline-binding proteins (CVF122)] [Streptococcus suis 05ZYH33]	NO	NO
39556	HCB53_06225		LPXTG cell wall anchor domain-containing protein	58-4953/4953	0/0	98.85	95.96	VFG005367(gi:146320825) (SSU98_0978) agglutinin receptor [Agglutinin receptor (CVF126)] [Streptococcus suis 98HAH33]	NO	NO
39556	HCB53_07300		YSIRK-type signal peptide-containing protein	904-5777/5781	4/8	84.24	92.78	VFG005493(gi:146318676) (zmpC) hypothetical protein [Zinc metalloproteinase (CVF146)] [Streptococcus suis 05ZYH33]	YES	NO
39556	HCB53_07965		trigger factor	1-1284/1284	4/8	99.69	80.67	VFG019091(gi:169834028) (tig/ropA) trigger factor [Trigger factor (CVF149)] [Streptococcus pneumoniae Hungary19A-6]	NO	NO
39556	HCB53_08225	eno	phosphopyruvate hydratase	1-1308/1308	0/0	100	99.54	VFG043469(gi:146321359) (SSU98_1513) phosphopyruvate hydratase [Fibronectin-binding protein (AI215)] [Streptococcus suis 98HAH33]	YES	NO
39556	HCB53_08355		fibronectin/fibrinogen-binding protein	1-1658/1659	0/0	99.94	96.02	VFG005186(gi:146319146) (fbp54) fibronectin/fibrinogen binding protein [Fibronectin-binding proteins (CVF113)] [Streptococcus suis 05ZYH33]	YES	NO
39556	HCB53_08680		acylneuraminate cytidylyltransferase	4-1236/1236	0/0	99.76	99.84	VFG006050(gi:146318235) (SSU05_0581) CMP-N-acetylneuraminic acid synthetase [Capsule (CVF186)] [Streptococcus suis 05ZYH33]	NO	YES
39556	HCB53_08685		acetyltransferase	1-651/651	0/0	100	100	VFG006044(gi:146318234) (SSU05_0580) Acetyltransferase (isoleucine patch superfamily) [Capsule (CVF186)] [Streptococcus suis 05ZYH33]	NO	YES
39556	HCB53_08690	neuC	UDP-N-acetylglucosamine 2-epimerase (hydrolyzing)	1-1134/1134	0/0	100	99.91	VFG006037(gi:146318233) (SSU05_0579) UDP-N-acetylglucosamine 2-epimerase [Capsule (CVF186)] [Streptococcus suis 05ZYH33]	NO	YES
39556	HCB53_08695	neuB	N-acetylneuraminate synthase	1-1017/1017	0/0	100	100	VFG006028(gi:146318232) (SSU05_0578) Sialic acid synthase [Capsule (CVF186)] [Streptococcus suis 05ZYH33]	YES	YES
39556	HCB53_08700		oligosaccharide flippase family protein	1-1407/1407	0/0	100	99.79	VFG006018(gi:146318231) (SSU05_0577) Membrane protein involved in the export of O-antigen and teichoic acid [Capsule (CVF186)] [Streptococcus suis 05ZYH33]	NO	YES
39556	HCB53_08705		lipooligosaccharide sialyltransferase	1-972/972	0/0	100	99.79	VFG006019(gi:146320427) (SSU98_0580) hypothetical protein [Capsule (CVF186)] [Streptococcus suis 98HAH33]	NO	YES
39556	HCB53_08720		glycosyltransferase family 2 protein	1-1005/1005	0/0	100	99.7	VFG005983(gi:146318228) (SSU05_0574) Glycosyltransferases involved in cell wall biogenesis [Capsule (CVF186)] [Streptococcus suis 05ZYH33]	NO	YES
39556	HCB53_08725		glycosyltransferase family 2 protein	1-999/999	0/0	100	99.8	VFG005971(gi:146318227) (SSU05_0573) Cps2J [Capsule (CVF186)] [Streptococcus suis 05ZYH33]	NO	YES
39556	HCB53_08730		polymerase	1-1233/1233	0/0	100	99.92	VFG005959(gi:146318226) (SSU05_0572) Cps2I [Capsule (CVF186)] [Streptococcus suis 05ZYH33]	NO	YES
39556	HCB53_08735		glycosyltransferase family 2 protein	1-1446/1446	0/0	100	99.86	VFG005947(gi:146318225) (SSU05_0571) Cps2H [Capsule (CVF186)] [Streptococcus suis 05ZYH33]	NO	YES
39556	HCB53_08740		glycosyltransferase family 4 protein	1-1158/1158	0/0	100	99.91	VFG005935(gi:146318224) (SSU05_0570) Glycosyltransferase [Capsule (CVF186)] [Streptococcus suis 05ZYH33]	NO	YES
39556	HCB53_08745		glycosyltransferase family 1 protein	1-1170/1170	0/0	100	99.83	VFG005923(gi:146318223) (SSU05_0569) Cps2F [Capsule (CVF186)] [Streptococcus suis 05ZYH33]	NO	YES
39556	HCB53_08750		sugar transferase	1-1380/1380	0/0	100	99.78	VFG005924(gi:146320419) (SSU98_0572) Cps2E [Capsule (CVF186)] [Streptococcus suis 98HAH33]	NO	YES
39556	HCB53_08755		tyrosine protein phosphatase	1-732/732	0/0	100	99.59	VFG005912(gi:146320418) (SSU98_0571) Cps2D [Capsule (CVF186)] [Streptococcus suis 98HAH33]	NO	YES
39556	HCB53_08760		tyrosine-protein kinase	1-678/678	0/0	100	99.41	VFG005900(gi:146320417) (SSU98_0570) Cps2C [Capsule (CVF186)] [Streptococcus suis 98HAH33]	NO	YES
39556	HCB53_08765		capsular biosynthesis protein CpsC	1-690/690	0/0	100	100	VFG005863(gi:146318219) (SSU05_0565) Cps2B [Capsule (CVF186)] [Streptococcus suis 05ZYH33]	NO	YES
39556	HCB53_08770		LCP family protein	7-1452/1452	0/0	99.59	99.65	VFG005839(gi:146318218) (SSU05_0564) Cps2A [Capsule (CVF186)] [Streptococcus suis 05ZYH33]	NO	YES
39556	HCB53_09250	glf	UDP-galactopyranose mutase	1-155/162	0/0	95.68	81.29	VFG005962(gi:55823033) (str1083) exopolysaccharide biosynthesis protein UDP-galactopyranose mutase truncated [Capsule (CVF186)] [Streptococcus thermophilus CNRZ1066]	NO	NO
39556	HCB53_09915		YSIRK-type signal peptide-containing protein	1-1569/1569	3/26	98.34	96.05	VFG005597(gi:146318869) (hylA) hyaluronidase [Hyaluronidase (CVF154)] [Streptococcus suis 05ZYH33]	YES	NO
39631	HCB55_00020	gap	type I glyceraldehyde-3-phosphate dehydrogenase	1-1011/1011	2/4	99.8	89.64	VFG005353(gi:76787761) (plr/gapA) glyceraldehyde-3-phosphate dehydrogenase [Streptococcal plasmin receptor/GAPDH (CVF123)] [Streptococcus agalactiae A909]	NO	NO
39631	HCB55_00770		trigger factor	1-1284/1284	4/8	99.69	81.6	VFG019091(gi:169834028) (tig/ropA) trigger factor [Trigger factor (CVF149)] [Streptococcus pneumoniae Hungary19A-6]	NO	NO
39631	HCB55_01345		CHAP domain-containing protein	49-963/963	0/0	95.02	99.02	VFG005320(gi:146319781) (cbpD) Surface antigen [Choline-binding proteins (CVF122)] [Streptococcus suis 05ZYH33]	NO	NO
39631	HCB55_02265	eno	phosphopyruvate hydratase	1-1308/1308	0/0	100	99.23	VFG043469(gi:146321359) (SSU98_1513) phosphopyruvate hydratase [Fibronectin-binding protein (AI215)] [Streptococcus suis 98HAH33]	YES	NO
39631	HCB55_02300		fibronectin/fibrinogen-binding protein	1-1659/1659	0/0	100	93.01	VFG005186(gi:146319146) (fbp54) fibronectin/fibrinogen binding protein [Fibronectin-binding proteins (CVF113)] [Streptococcus suis 05ZYH33]	YES	NO
39631	HCB55_02715		LCP family protein	7-1452/1452	2/6	99.17	85.13	VFG005839(gi:146318218) (SSU05_0564) Cps2A [Capsule (CVF186)] [Streptococcus suis 05ZYH33]	NO	YES
39631	HCB55_02720		capsular biosynthesis protein CpsC	1-690/690	0/0	100	88.84	VFG005863(gi:146318219) (SSU05_0565) Cps2B [Capsule (CVF186)] [Streptococcus suis 05ZYH33]	NO	YES
39631	HCB55_02725		tyrosine-protein kinase	1-678/678	1/9	100	91.85	VFG005900(gi:146320417) (SSU98_0570) Cps2C [Capsule (CVF186)] [Streptococcus suis 98HAH33]	NO	YES
39631	HCB55_02730		tyrosine protein phosphatase	1-722/732	0/0	98.63	90.86	VFG005912(gi:146320418) (SSU98_0571) Cps2D [Capsule (CVF186)] [Streptococcus suis 98HAH33]	NO	YES
39631	HCB55_04165		YSIRK-type signal peptide-containing protein	1-1569/1569	4/7	99.62	88.92	VFG005597(gi:146318869) (hylA) hyaluronidase [Hyaluronidase (CVF154)] [Streptococcus suis 05ZYH33]	YES	NO
39631	HCB55_04945		YSIRK-type signal peptide-containing protein	4-5777/5781	4/36	99.27	95.97	VFG005493(gi:146318676) (zmpC) hypothetical protein [Zinc metalloproteinase (CVF146)] [Streptococcus suis 05ZYH33]	YES	NO
39631	HCB55_05310		LPXTG cell wall anchor domain-containing protein	58-4953/4953	0/0	98.85	96.28	VFG005367(gi:146320825) (SSU98_0978) agglutinin receptor [Agglutinin receptor (CVF126)] [Streptococcus suis 98HAH33]	NO	NO
39631	HCB55_06700		VWA domain-containing protein	1-2588/2850	18/75	88.88	83.74	VFG043468(gi:146321521) (ofs) methyl-accepting chemotaxis protein [Fibronectin-binding protein (AI214)] [Streptococcus suis 98HAH33]	YES	NO
39631	HCB55_09255	rfbB	dTDP-glucose 4,6-dehydratase	1-1047/1047	0/0	100	84.05	VFG006022(gi:116627988) (STER_1222) dTDP-D-glucose 46-dehydratase [Capsule (CVF186)] [Streptococcus thermophilus LMD-9]	NO	NO
39631	HCB55_09270	rfbA	glucose-1-phosphate thymidylyltransferase RfbA	1-870/870	2/2	99.89	82.09	VFG006052(gi:55823163) (rmlA) glucose-1-phosphate thymidyl transferase [Capsule (CVF186)] [Streptococcus thermophilus CNRZ1066]	NO	NO
40417	HCB99_00135	eno	phosphopyruvate hydratase	1-1308/1308	0/0	100	99.54	VFG043469(gi:146321359) (SSU98_1513) phosphopyruvate hydratase [Fibronectin-binding protein (AI215)] [Streptococcus suis 98HAH33]	YES	NO
40417	HCB99_00265		fibronectin/fibrinogen-binding protein	1-1658/1659	0/0	99.94	96.02	VFG005186(gi:146319146) (fbp54) fibronectin/fibrinogen binding protein [Fibronectin-binding proteins (CVF113)] [Streptococcus suis 05ZYH33]	YES	NO
40417	HCB99_01450		YSIRK-type signal peptide-containing protein	904-5777/5781	4/8	84.24	92.78	VFG005493(gi:146318676) (zmpC) hypothetical protein [Zinc metalloproteinase (CVF146)] [Streptococcus suis 05ZYH33]	YES	NO
40417	HCB99_01790	rfbA	glucose-1-phosphate thymidylyltransferase RfbA	1-870/870	4/4	99.77	82.68	VFG006052(gi:55823163) (rmlA) glucose-1-phosphate thymidyl transferase [Capsule (CVF186)] [Streptococcus thermophilus CNRZ1066]	NO	NO
40417	HCB99_01795		dTDP-4-dehydrorhamnose 3,5-epimerase	1-572/594	0/0	96.3	80.77	VFG006032(gi:116627989) (STER_1223) dTDP-4-dehydrorhamnose 35-epimerase or related enzyme [Capsule (CVF186)] [Streptococcus thermophilus LMD-9]	NO	NO
40417	HCB99_01805	rfbB	dTDP-glucose 4,6-dehydratase	1-1047/1047	0/0	100	83.76	VFG006022(gi:116627988) (STER_1222) dTDP-D-glucose 46-dehydratase [Capsule (CVF186)] [Streptococcus thermophilus LMD-9]	NO	NO
40417	HCB99_02760	gap	type I glyceraldehyde-3-phosphate dehydrogenase	1-1011/1011	2/4	99.8	89.64	VFG005353(gi:76787761) (plr/gapA) glyceraldehyde-3-phosphate dehydrogenase [Streptococcal plasmin receptor/GAPDH (CVF123)] [Streptococcus agalactiae A909]	NO	NO
40417	HCB99_03550		acylneuraminate cytidylyltransferase	4-1236/1236	0/0	99.76	99.76	VFG006050(gi:146318235) (SSU05_0581) CMP-N-acetylneuraminic acid synthetase [Capsule (CVF186)] [Streptococcus suis 05ZYH33]	NO	YES
40417	HCB99_03555		acetyltransferase	1-651/651	0/0	100	100	VFG006044(gi:146318234) (SSU05_0580) Acetyltransferase (isoleucine patch superfamily) [Capsule (CVF186)] [Streptococcus suis 05ZYH33]	NO	YES
40417	HCB99_03560	neuC	UDP-N-acetylglucosamine 2-epimerase (hydrolyzing)	1-1134/1134	0/0	100	99.91	VFG006037(gi:146318233) (SSU05_0579) UDP-N-acetylglucosamine 2-epimerase [Capsule (CVF186)] [Streptococcus suis 05ZYH33]	NO	YES
40417	HCB99_03565	neuB	N-acetylneuraminate synthase	1-1017/1017	0/0	100	100	VFG006028(gi:146318232) (SSU05_0578) Sialic acid synthase [Capsule (CVF186)] [Streptococcus suis 05ZYH33]	YES	YES
40417	HCB99_03570		oligosaccharide flippase family protein	1-1407/1407	0/0	100	99.79	VFG006018(gi:146318231) (SSU05_0577) Membrane protein involved in the export of O-antigen and teichoic acid [Capsule (CVF186)] [Streptococcus suis 05ZYH33]	NO	YES
40417	HCB99_03575		lipooligosaccharide sialyltransferase	1-972/972	0/0	100	99.79	VFG006019(gi:146320427) (SSU98_0580) hypothetical protein [Capsule (CVF186)] [Streptococcus suis 98HAH33]	NO	YES
40417	HCB99_03595		glycosyltransferase family 2 protein	1-1005/1005	0/0	100	99.7	VFG005983(gi:146318228) (SSU05_0574) Glycosyltransferases involved in cell wall biogenesis [Capsule (CVF186)] [Streptococcus suis 05ZYH33]	NO	YES
40417	HCB99_03600		glycosyltransferase family 2 protein	1-999/999	0/0	100	99.8	VFG005971(gi:146318227) (SSU05_0573) Cps2J [Capsule (CVF186)] [Streptococcus suis 05ZYH33]	NO	YES
40417	HCB99_03605		polymerase	1-1233/1233	0/0	100	99.92	VFG005959(gi:146318226) (SSU05_0572) Cps2I [Capsule (CVF186)] [Streptococcus suis 05ZYH33]	NO	YES
40417	HCB99_03610		glycosyltransferase family 2 protein	1-1446/1446	0/0	100	99.86	VFG005947(gi:146318225) (SSU05_0571) Cps2H [Capsule (CVF186)] [Streptococcus suis 05ZYH33]	NO	YES
40417	HCB99_03615		glycosyltransferase family 4 protein	1-1158/1158	0/0	100	99.91	VFG005935(gi:146318224) (SSU05_0570) Glycosyltransferase [Capsule (CVF186)] [Streptococcus suis 05ZYH33]	NO	YES
40417	HCB99_03620		glycosyltransferase family 1 protein	1-1170/1170	0/0	100	99.83	VFG005923(gi:146318223) (SSU05_0569) Cps2F [Capsule (CVF186)] [Streptococcus suis 05ZYH33]	NO	YES
40417	HCB99_03625		sugar transferase	1-1380/1380	0/0	100	99.78	VFG005924(gi:146320419) (SSU98_0572) Cps2E [Capsule (CVF186)] [Streptococcus suis 98HAH33]	NO	YES
40417	HCB99_03630		tyrosine protein phosphatase	1-732/732	0/0	100	99.59	VFG005912(gi:146320418) (SSU98_0571) Cps2D [Capsule (CVF186)] [Streptococcus suis 98HAH33]	NO	YES
40417	HCB99_03635		tyrosine-protein kinase	1-678/678	0/0	100	99.41	VFG005900(gi:146320417) (SSU98_0570) Cps2C [Capsule (CVF186)] [Streptococcus suis 98HAH33]	NO	YES
40417	HCB99_03640		capsular biosynthesis protein CpsC	1-690/690	0/0	100	100	VFG005863(gi:146318219) (SSU05_0565) Cps2B [Capsule (CVF186)] [Streptococcus suis 05ZYH33]	NO	YES
40417	HCB99_03645		LCP family protein	7-1452/1452	0/0	99.59	99.65	VFG005839(gi:146318218) (SSU05_0564) Cps2A [Capsule (CVF186)] [Streptococcus suis 05ZYH33]	NO	YES
40417	HCB99_04640		VWA domain-containing protein	6-2274/2850	9/44	78.53	82.69	VFG043468(gi:146321521) (ofs) methyl-accepting chemotaxis protein [Fibronectin-binding protein (AI214)] [Streptococcus suis 98HAH33]	YES	NO
40417	HCB99_06675	glf	UDP-galactopyranose mutase	1-155/162	0/0	95.68	81.29	VFG005962(gi:55823033) (str1083) exopolysaccharide biosynthesis protein UDP-galactopyranose mutase truncated [Capsule (CVF186)] [Streptococcus thermophilus CNRZ1066]	NO	NO
40417	HCB99_07535		CHAP domain-containing protein	49-963/963	0/0	95.02	99.13	VFG005320(gi:146319781) (cbpD) Surface antigen [Choline-binding proteins (CVF122)] [Streptococcus suis 05ZYH33]	NO	NO
40417	HCB99_08050		YSIRK-type signal peptide-containing protein	1-1569/1569	3/26	98.34	96.05	VFG005597(gi:146318869) (hylA) hyaluronidase [Hyaluronidase (CVF154)] [Streptococcus suis 05ZYH33]	YES	NO
40417	HCB99_08285		trigger factor	1-1284/1284	4/8	99.69	80.75	VFG019091(gi:169834028) (tig/ropA) trigger factor [Trigger factor (CVF149)] [Streptococcus pneumoniae Hungary19A-6]	NO	NO
40417	HCB99_08405		YSIRK-type signal peptide-containing protein	16-3038/3786	17/92	79.11	85.42	VFG005394(gi:146318407) (mrp) MRP [Muramidase-released protein (CVF134)] [Streptococcus suis 05ZYH33]	YES	NO
40418	HCC16_01315	glf	UDP-galactopyranose mutase	1-155/162	0/0	95.68	87.74	VFG005962(gi:55823033) (str1083) exopolysaccharide biosynthesis protein UDP-galactopyranose mutase truncated [Capsule (CVF186)] [Streptococcus thermophilus CNRZ1066]	NO	YES
40418	HCC16_01350		UDP-galactopyranose mutase	1-155/162	0/0	95.68	84.52	VFG005962(gi:55823033) (str1083) exopolysaccharide biosynthesis protein UDP-galactopyranose mutase truncated [Capsule (CVF186)] [Streptococcus thermophilus CNRZ1066]	NO	YES
40418	HCC16_01360		tyrosine protein phosphatase	1-722/732	0/0	98.63	91	VFG005912(gi:146320418) (SSU98_0571) Cps2D [Capsule (CVF186)] [Streptococcus suis 98HAH33]	NO	YES
40418	HCC16_01365		tyrosine-protein kinase	1-678/678	1/9	100	92.14	VFG005900(gi:146320417) (SSU98_0570) Cps2C [Capsule (CVF186)] [Streptococcus suis 98HAH33]	NO	YES
40418	HCC16_01370		capsular biosynthesis protein CpsC	1-690/690	0/0	100	88.84	VFG005863(gi:146318219) (SSU05_0565) Cps2B [Capsule (CVF186)] [Streptococcus suis 05ZYH33]	NO	YES
40418	HCC16_01375		LCP family protein	7-1452/1452	2/6	99.17	85.2	VFG005839(gi:146318218) (SSU05_0564) Cps2A [Capsule (CVF186)] [Streptococcus suis 05ZYH33]	NO	YES
40418	HCC16_02070		CHAP domain-containing protein	49-963/963	0/0	95.02	100	VFG005320(gi:146319781) (cbpD) Surface antigen [Choline-binding proteins (CVF122)] [Streptococcus suis 05ZYH33]	NO	NO
40418	HCC16_03405	sly	cholesterol-dependent cytolysin suilysin	1-1494/1494	0/0	100	100	VFG005798(gi:146319057) (sly) hemolysin [Suilysin (CVF173)] [Streptococcus suis 05ZYH33]	YES	NO
40418	HCC16_03930	rfbA	glucose-1-phosphate thymidylyltransferase RfbA	1-870/870	4/4	99.77	82.34	VFG006052(gi:55823163) (rmlA) glucose-1-phosphate thymidyl transferase [Capsule (CVF186)] [Streptococcus thermophilus CNRZ1066]	NO	NO
40418	HCC16_03935		dTDP-4-dehydrorhamnose 3,5-epimerase	1-572/594	0/0	96.3	80.94	VFG006046(gi:55823162) (rmlC) dTDP-4-keto-L-rhamnose reductase [Capsule (CVF186)] [Streptococcus thermophilus CNRZ1066]	NO	NO
40418	HCC16_03945	rfbB	dTDP-glucose 4,6-dehydratase	1-1047/1047	0/0	100	83.67	VFG006022(gi:116627988) (STER_1222) dTDP-D-glucose 46-dehydratase [Capsule (CVF186)] [Streptococcus thermophilus LMD-9]	NO	NO
40418	HCC16_04315		YSIRK-type signal peptide-containing protein	1-1569/1569	5/28	98.28	90.06	VFG005597(gi:146318869) (hylA) hyaluronidase [Hyaluronidase (CVF154)] [Streptococcus suis 05ZYH33]	YES	NO
40418	HCC16_05280		VWA domain-containing protein	8-2588/2850	15/40	89.89	84.28	VFG043468(gi:146321521) (ofs) methyl-accepting chemotaxis protein [Fibronectin-binding protein (AI214)] [Streptococcus suis 98HAH33]	YES	NO
40418	HCC16_05540		fibronectin/fibrinogen-binding protein	1-1656/1659	0/0	99.82	92.87	VFG005186(gi:146319146) (fbp54) fibronectin/fibrinogen binding protein [Fibronectin-binding proteins (CVF113)] [Streptococcus suis 05ZYH33]	YES	NO
40418	HCC16_07275	eno	phosphopyruvate hydratase	1-1308/1308	0/0	100	99.69	VFG043469(gi:146321359) (SSU98_1513) phosphopyruvate hydratase [Fibronectin-binding protein (AI215)] [Streptococcus suis 98HAH33]	YES	NO
40418	HCC16_08505		YSIRK-type signal peptide-containing protein	4-5781/5781	4/31	99.43	95.66	VFG005493(gi:146318676) (zmpC) hypothetical protein [Zinc metalloproteinase (CVF146)] [Streptococcus suis 05ZYH33]	YES	NO
40418	HCC16_08585	glf	UDP-galactopyranose mutase	1-155/162	0/0	95.68	81.94	VFG005962(gi:55823033) (str1083) exopolysaccharide biosynthesis protein UDP-galactopyranose mutase truncated [Capsule (CVF186)] [Streptococcus thermophilus CNRZ1066]	NO	NO
40418	HCC16_09400		trigger factor	1-1284/1284	4/8	99.69	80.98	VFG019091(gi:169834028) (tig/ropA) trigger factor [Trigger factor (CVF149)] [Streptococcus pneumoniae Hungary19A-6]	NO	NO
40418	HCC16_10230	gap	type I glyceraldehyde-3-phosphate dehydrogenase	1-1011/1011	2/4	99.8	89.34	VFG005353(gi:76787761) (plr/gapA) glyceraldehyde-3-phosphate dehydrogenase [Streptococcal plasmin receptor/GAPDH (CVF123)] [Streptococcus agalactiae A909]	NO	NO
40419	HCB64_00040	glf	UDP-galactopyranose mutase	1-155/162	0/0	95.68	81.29	VFG005962(gi:55823033) (str1083) exopolysaccharide biosynthesis protein UDP-galactopyranose mutase truncated [Capsule (CVF186)] [Streptococcus thermophilus CNRZ1066]	NO	NO
40419	HCB64_00840	gap	type I glyceraldehyde-3-phosphate dehydrogenase	1-1011/1011	2/4	99.8	89.54	VFG005353(gi:76787761) (plr/gapA) glyceraldehyde-3-phosphate dehydrogenase [Streptococcal plasmin receptor/GAPDH (CVF123)] [Streptococcus agalactiae A909]	NO	NO
40419	HCB64_03025	rfbB	dTDP-glucose 4,6-dehydratase	1-1047/1047	0/0	100	83.76	VFG006022(gi:116627988) (STER_1222) dTDP-D-glucose 46-dehydratase [Capsule (CVF186)] [Streptococcus thermophilus LMD-9]	NO	NO
40419	HCB64_03035		dTDP-4-dehydrorhamnose 3,5-epimerase	1-572/594	0/0	96.3	80.77	VFG006032(gi:116627989) (STER_1223) dTDP-4-dehydrorhamnose 35-epimerase or related enzyme [Capsule (CVF186)] [Streptococcus thermophilus LMD-9]	NO	NO
40419	HCB64_03040	rfbA	glucose-1-phosphate thymidylyltransferase RfbA	1-870/870	4/4	99.77	82.68	VFG006052(gi:55823163) (rmlA) glucose-1-phosphate thymidyl transferase [Capsule (CVF186)] [Streptococcus thermophilus CNRZ1066]	NO	NO
40419	HCB64_03535		YSIRK-type signal peptide-containing protein	904-5777/5781	4/8	84.24	92.78	VFG005493(gi:146318676) (zmpC) hypothetical protein [Zinc metalloproteinase (CVF146)] [Streptococcus suis 05ZYH33]	YES	NO
40419	HCB64_03815		acylneuraminate cytidylyltransferase	4-1236/1236	0/0	99.76	99.76	VFG006050(gi:146318235) (SSU05_0581) CMP-N-acetylneuraminic acid synthetase [Capsule (CVF186)] [Streptococcus suis 05ZYH33]	NO	YES
40419	HCB64_03820		acetyltransferase	1-651/651	0/0	100	100	VFG006044(gi:146318234) (SSU05_0580) Acetyltransferase (isoleucine patch superfamily) [Capsule (CVF186)] [Streptococcus suis 05ZYH33]	NO	YES
40419	HCB64_03825	neuC	UDP-N-acetylglucosamine 2-epimerase (hydrolyzing)	1-1134/1134	0/0	100	99.91	VFG006037(gi:146318233) (SSU05_0579) UDP-N-acetylglucosamine 2-epimerase [Capsule (CVF186)] [Streptococcus suis 05ZYH33]	NO	YES
40419	HCB64_03830	neuB	N-acetylneuraminate synthase	1-1017/1017	0/0	100	100	VFG006028(gi:146318232) (SSU05_0578) Sialic acid synthase [Capsule (CVF186)] [Streptococcus suis 05ZYH33]	YES	YES
40419	HCB64_03835		oligosaccharide flippase family protein	1-1407/1407	0/0	100	99.79	VFG006018(gi:146318231) (SSU05_0577) Membrane protein involved in the export of O-antigen and teichoic acid [Capsule (CVF186)] [Streptococcus suis 05ZYH33]	NO	YES
40419	HCB64_03840		lipooligosaccharide sialyltransferase	1-972/972	0/0	100	99.79	VFG006019(gi:146320427) (SSU98_0580) hypothetical protein [Capsule (CVF186)] [Streptococcus suis 98HAH33]	NO	YES
40419	HCB64_03855		glycosyltransferase family 2 protein	1-1005/1005	0/0	100	99.7	VFG005983(gi:146318228) (SSU05_0574) Glycosyltransferases involved in cell wall biogenesis [Capsule (CVF186)] [Streptococcus suis 05ZYH33]	NO	YES
40419	HCB64_03860		glycosyltransferase family 2 protein	1-999/999	0/0	100	99.8	VFG005971(gi:146318227) (SSU05_0573) Cps2J [Capsule (CVF186)] [Streptococcus suis 05ZYH33]	NO	YES
40419	HCB64_03865		polymerase	1-1233/1233	0/0	100	99.92	VFG005959(gi:146318226) (SSU05_0572) Cps2I [Capsule (CVF186)] [Streptococcus suis 05ZYH33]	NO	YES
40419	HCB64_03870		glycosyltransferase family 2 protein	1-1446/1446	0/0	100	99.86	VFG005947(gi:146318225) (SSU05_0571) Cps2H [Capsule (CVF186)] [Streptococcus suis 05ZYH33]	NO	YES
40419	HCB64_03875		glycosyltransferase family 4 protein	1-1158/1158	0/0	100	99.91	VFG005935(gi:146318224) (SSU05_0570) Glycosyltransferase [Capsule (CVF186)] [Streptococcus suis 05ZYH33]	NO	YES
40419	HCB64_03880		glycosyltransferase family 1 protein	1-1170/1170	0/0	100	99.83	VFG005923(gi:146318223) (SSU05_0569) Cps2F [Capsule (CVF186)] [Streptococcus suis 05ZYH33]	NO	YES
40419	HCB64_03885		sugar transferase	1-1380/1380	0/0	100	99.78	VFG005924(gi:146320419) (SSU98_0572) Cps2E [Capsule (CVF186)] [Streptococcus suis 98HAH33]	NO	YES
40419	HCB64_03890		tyrosine protein phosphatase	1-732/732	0/0	100	99.59	VFG005912(gi:146320418) (SSU98_0571) Cps2D [Capsule (CVF186)] [Streptococcus suis 98HAH33]	NO	YES
40419	HCB64_03895		tyrosine-protein kinase	1-678/678	0/0	100	99.41	VFG005900(gi:146320417) (SSU98_0570) Cps2C [Capsule (CVF186)] [Streptococcus suis 98HAH33]	NO	YES
40419	HCB64_03900		capsular biosynthesis protein CpsC	1-690/690	0/0	100	100	VFG005863(gi:146318219) (SSU05_0565) Cps2B [Capsule (CVF186)] [Streptococcus suis 05ZYH33]	NO	YES
40419	HCB64_03905		LCP family protein	7-1452/1452	0/0	99.59	99.58	VFG005839(gi:146318218) (SSU05_0564) Cps2A [Capsule (CVF186)] [Streptococcus suis 05ZYH33]	NO	YES
40419	HCB64_04015		trigger factor	1-1284/1284	4/8	99.69	80.75	VFG019091(gi:169834028) (tig/ropA) trigger factor [Trigger factor (CVF149)] [Streptococcus pneumoniae Hungary19A-6]	NO	NO
40419	HCB64_04675		fibronectin/fibrinogen-binding protein	1-1658/1659	0/0	99.94	96.02	VFG005186(gi:146319146) (fbp54) fibronectin/fibrinogen binding protein [Fibronectin-binding proteins (CVF113)] [Streptococcus suis 05ZYH33]	YES	NO
40419	HCB64_04805	eno	phosphopyruvate hydratase	1-1308/1308	0/0	100	99.54	VFG043469(gi:146321359) (SSU98_1513) phosphopyruvate hydratase [Fibronectin-binding protein (AI215)] [Streptococcus suis 98HAH33]	YES	NO
40419	HCB64_06090		VWA domain-containing protein	6-2274/2850	9/44	78.53	82.69	VFG043468(gi:146321521) (ofs) methyl-accepting chemotaxis protein [Fibronectin-binding protein (AI214)] [Streptococcus suis 98HAH33]	YES	NO
40419	HCB64_08305		CHAP domain-containing protein	49-963/963	0/0	95.02	99.13	VFG005320(gi:146319781) (cbpD) Surface antigen [Choline-binding proteins (CVF122)] [Streptococcus suis 05ZYH33]	NO	NO
40419	HCB64_09255		YSIRK-type signal peptide-containing protein	1-1569/1569	3/26	98.34	96.05	VFG005597(gi:146318869) (hylA) hyaluronidase [Hyaluronidase (CVF154)] [Streptococcus suis 05ZYH33]	YES	NO
40419	HCB64_10615		YSIRK-type signal peptide-containing protein	16-3038/3786	17/92	79.11	85.42	VFG005394(gi:146318407) (mrp) MRP [Muramidase-released protein (CVF134)] [Streptococcus suis 05ZYH33]	YES	NO
40420	HCB77_00315		CHAP domain-containing protein	49-963/963	0/0	95.02	99.13	VFG005320(gi:146319781) (cbpD) Surface antigen [Choline-binding proteins (CVF122)] [Streptococcus suis 05ZYH33]	NO	NO
40420	HCB77_01330		fibronectin/fibrinogen-binding protein	1-1658/1659	0/0	99.94	95.78	VFG005186(gi:146319146) (fbp54) fibronectin/fibrinogen binding protein [Fibronectin-binding proteins (CVF113)] [Streptococcus suis 05ZYH33]	YES	NO
40420	HCB77_01365	eno	phosphopyruvate hydratase	1-1308/1308	0/0	100	99.16	VFG043469(gi:146321359) (SSU98_1513) phosphopyruvate hydratase [Fibronectin-binding protein (AI215)] [Streptococcus suis 98HAH33]	YES	NO
40420	HCB77_02300		VWA domain-containing protein	6-2438/2850	10/47	84.18	82.09	VFG043468(gi:146321521) (ofs) methyl-accepting chemotaxis protein [Fibronectin-binding protein (AI214)] [Streptococcus suis 98HAH33]	YES	NO
40420	HCB77_02715	sly	cholesterol-dependent cytolysin suilysin	1-1494/1494	0/0	100	99.67	VFG005798(gi:146319057) (sly) hemolysin [Suilysin (CVF173)] [Streptococcus suis 05ZYH33]	YES	NO
40420	HCB77_03745	rfbA	glucose-1-phosphate thymidylyltransferase RfbA	1-870/870	4/4	99.77	82.57	VFG006052(gi:55823163) (rmlA) glucose-1-phosphate thymidyl transferase [Capsule (CVF186)] [Streptococcus thermophilus CNRZ1066]	NO	NO
40420	HCB77_03750		dTDP-4-dehydrorhamnose 3,5-epimerase	1-572/594	0/0	96.3	80.77	VFG006046(gi:55823162) (rmlC) dTDP-4-keto-L-rhamnose reductase [Capsule (CVF186)] [Streptococcus thermophilus CNRZ1066]	NO	NO
40420	HCB77_03760	rfbB	dTDP-glucose 4,6-dehydratase	1-1047/1047	0/0	100	83.76	VFG006022(gi:116627988) (STER_1222) dTDP-D-glucose 46-dehydratase [Capsule (CVF186)] [Streptococcus thermophilus LMD-9]	NO	NO
40420	HCB77_06680		LPXTG cell wall anchor domain-containing protein	73-3786/3786	16/71	97.36	87.57	VFG005394(gi:146318407) (mrp) MRP [Muramidase-released protein (CVF134)] [Streptococcus suis 05ZYH33]	YES	NO
40420	HCB77_07390	gap	type I glyceraldehyde-3-phosphate dehydrogenase	1-1011/1011	2/4	99.8	89.34	VFG005353(gi:76787761) (plr/gapA) glyceraldehyde-3-phosphate dehydrogenase [Streptococcal plasmin receptor/GAPDH (CVF123)] [Streptococcus agalactiae A909]	NO	NO
40420	HCB77_08375		LPXTG cell wall anchor domain-containing protein	50-5777/5781	4/8	99.01	96.79	VFG005493(gi:146318676) (zmpC) hypothetical protein [Zinc metalloproteinase (CVF146)] [Streptococcus suis 05ZYH33]	YES	NO
40420	HCB77_08995		trigger factor	1-1284/1284	4/8	99.69	81.13	VFG019091(gi:169834028) (tig/ropA) trigger factor [Trigger factor (CVF149)] [Streptococcus pneumoniae Hungary19A-6]	NO	NO
40420	HCB77_09690		glucan-binding protein	58-4754/4953	0/0	94.83	96	VFG005367(gi:146320825) (SSU98_0978) agglutinin receptor [Agglutinin receptor (CVF126)] [Streptococcus suis 98HAH33]	NO	NO
40420	HCB77_09795	glf	UDP-galactopyranose mutase	1-155/162	0/0	95.68	85.81	VFG005962(gi:55823033) (str1083) exopolysaccharide biosynthesis protein UDP-galactopyranose mutase truncated [Capsule (CVF186)] [Streptococcus thermophilus CNRZ1066]	NO	NO
40420	HCB77_10730		tyrosine protein phosphatase	1-722/732	0/0	98.63	90.86	VFG005912(gi:146320418) (SSU98_0571) Cps2D [Capsule (CVF186)] [Streptococcus suis 98HAH33]	NO	YES
40420	HCB77_10735		tyrosine-protein kinase	1-678/678	1/9	100	91.99	VFG005900(gi:146320417) (SSU98_0570) Cps2C [Capsule (CVF186)] [Streptococcus suis 98HAH33]	NO	YES
40420	HCB77_10740		capsular biosynthesis protein CpsC	1-690/690	0/0	100	88.84	VFG005863(gi:146318219) (SSU05_0565) Cps2B [Capsule (CVF186)] [Streptococcus suis 05ZYH33]	NO	YES
40420	HCB77_10745		LCP family protein	7-1452/1452	2/6	99.17	85.13	VFG005839(gi:146318218) (SSU05_0564) Cps2A [Capsule (CVF186)] [Streptococcus suis 05ZYH33]	NO	YES
40420	HCB77_11170		glucan-binding protein	804-3803/4896	0/0	61.27	96.47	VFG005365(gi:22537432) (ssp-5) agglutinin receptor [Agglutinin receptor (CVF126)] [Streptococcus agalactiae 2603V/R]	NO	NO
40421	HCB71_01000		CHAP domain-containing protein	49-963/963	0/0	95.02	99.02	VFG005320(gi:146319781) (cbpD) Surface antigen [Choline-binding proteins (CVF122)] [Streptococcus suis 05ZYH33]	NO	NO
40421	HCB71_01560	gap	type I glyceraldehyde-3-phosphate dehydrogenase	1-1011/1011	2/4	99.8	89.64	VFG005353(gi:76787761) (plr/gapA) glyceraldehyde-3-phosphate dehydrogenase [Streptococcal plasmin receptor/GAPDH (CVF123)] [Streptococcus agalactiae A909]	NO	NO
40421	HCB71_02920		YSIRK-type signal peptide-containing protein	904-5777/5781	4/8	84.24	92.78	VFG005493(gi:146318676) (zmpC) hypothetical protein [Zinc metalloproteinase (CVF146)] [Streptococcus suis 05ZYH33]	YES	NO
40421	HCB71_03520		YSIRK-type signal peptide-containing protein	1-1569/1569	3/26	98.34	96.05	VFG005597(gi:146318869) (hylA) hyaluronidase [Hyaluronidase (CVF154)] [Streptococcus suis 05ZYH33]	YES	NO
40421	HCB71_03810		fibronectin/fibrinogen-binding protein	1-1658/1659	0/0	99.94	95.96	VFG005186(gi:146319146) (fbp54) fibronectin/fibrinogen binding protein [Fibronectin-binding proteins (CVF113)] [Streptococcus suis 05ZYH33]	YES	NO
40421	HCB71_03940	eno	phosphopyruvate hydratase	1-1308/1308	0/0	100	99.54	VFG043469(gi:146321359) (SSU98_1513) phosphopyruvate hydratase [Fibronectin-binding protein (AI215)] [Streptococcus suis 98HAH33]	YES	NO
40421	HCB71_06055	glf	UDP-galactopyranose mutase	1-155/162	0/0	95.68	81.29	VFG005962(gi:55823033) (str1083) exopolysaccharide biosynthesis protein UDP-galactopyranose mutase truncated [Capsule (CVF186)] [Streptococcus thermophilus CNRZ1066]	NO	NO
40421	HCB71_06725		VWA domain-containing protein	6-2274/2850	9/44	78.53	82.69	VFG043468(gi:146321521) (ofs) methyl-accepting chemotaxis protein [Fibronectin-binding protein (AI214)] [Streptococcus suis 98HAH33]	YES	NO
40421	HCB71_06820		acylneuraminate cytidylyltransferase	4-1236/1236	0/0	99.76	99.76	VFG006050(gi:146318235) (SSU05_0581) CMP-N-acetylneuraminic acid synthetase [Capsule (CVF186)] [Streptococcus suis 05ZYH33]	NO	YES
40421	HCB71_06825		acetyltransferase	1-651/651	0/0	100	100	VFG006044(gi:146318234) (SSU05_0580) Acetyltransferase (isoleucine patch superfamily) [Capsule (CVF186)] [Streptococcus suis 05ZYH33]	NO	YES
40421	HCB71_06830	neuC	UDP-N-acetylglucosamine 2-epimerase (hydrolyzing)	1-1134/1134	0/0	100	99.91	VFG006037(gi:146318233) (SSU05_0579) UDP-N-acetylglucosamine 2-epimerase [Capsule (CVF186)] [Streptococcus suis 05ZYH33]	NO	YES
40421	HCB71_06835	neuB	N-acetylneuraminate synthase	1-1017/1017	0/0	100	100	VFG006028(gi:146318232) (SSU05_0578) Sialic acid synthase [Capsule (CVF186)] [Streptococcus suis 05ZYH33]	YES	YES
40421	HCB71_06840		oligosaccharide flippase family protein	1-1407/1407	0/0	100	99.79	VFG006018(gi:146318231) (SSU05_0577) Membrane protein involved in the export of O-antigen and teichoic acid [Capsule (CVF186)] [Streptococcus suis 05ZYH33]	NO	YES
40421	HCB71_06845		lipooligosaccharide sialyltransferase	1-972/972	0/0	100	99.79	VFG006019(gi:146320427) (SSU98_0580) hypothetical protein [Capsule (CVF186)] [Streptococcus suis 98HAH33]	NO	YES
40421	HCB71_06860		glycosyltransferase family 2 protein	1-1005/1005	0/0	100	99.8	VFG005983(gi:146318228) (SSU05_0574) Glycosyltransferases involved in cell wall biogenesis [Capsule (CVF186)] [Streptococcus suis 05ZYH33]	NO	YES
40421	HCB71_06865		glycosyltransferase family 2 protein	1-999/999	0/0	100	99.8	VFG005971(gi:146318227) (SSU05_0573) Cps2J [Capsule (CVF186)] [Streptococcus suis 05ZYH33]	NO	YES
40421	HCB71_06870		polymerase	1-1233/1233	0/0	100	99.92	VFG005959(gi:146318226) (SSU05_0572) Cps2I [Capsule (CVF186)] [Streptococcus suis 05ZYH33]	NO	YES
40421	HCB71_06875		glycosyltransferase family 2 protein	1-1446/1446	0/0	100	99.86	VFG005947(gi:146318225) (SSU05_0571) Cps2H [Capsule (CVF186)] [Streptococcus suis 05ZYH33]	NO	YES
40421	HCB71_06880		glycosyltransferase family 4 protein	1-1158/1158	0/0	100	99.91	VFG005935(gi:146318224) (SSU05_0570) Glycosyltransferase [Capsule (CVF186)] [Streptococcus suis 05ZYH33]	NO	YES
40421	HCB71_06885		glycosyltransferase family 1 protein	1-1170/1170	0/0	100	99.83	VFG005923(gi:146318223) (SSU05_0569) Cps2F [Capsule (CVF186)] [Streptococcus suis 05ZYH33]	NO	YES
40421	HCB71_06890		sugar transferase	1-1380/1380	0/0	100	99.78	VFG005924(gi:146320419) (SSU98_0572) Cps2E [Capsule (CVF186)] [Streptococcus suis 98HAH33]	NO	YES
40421	HCB71_06895		tyrosine protein phosphatase	1-732/732	0/0	100	99.45	VFG005912(gi:146320418) (SSU98_0571) Cps2D [Capsule (CVF186)] [Streptococcus suis 98HAH33]	NO	YES
40421	HCB71_06900		tyrosine-protein kinase	1-678/678	0/0	100	99.41	VFG005900(gi:146320417) (SSU98_0570) Cps2C [Capsule (CVF186)] [Streptococcus suis 98HAH33]	NO	YES
40421	HCB71_06905		capsular biosynthesis protein CpsC	1-690/690	0/0	100	99.86	VFG005863(gi:146318219) (SSU05_0565) Cps2B [Capsule (CVF186)] [Streptococcus suis 05ZYH33]	NO	YES
40421	HCB71_06910		LCP family protein	7-1452/1452	0/0	99.59	99.65	VFG005839(gi:146318218) (SSU05_0564) Cps2A [Capsule (CVF186)] [Streptococcus suis 05ZYH33]	NO	YES
40421	HCB71_08070		YSIRK-type signal peptide-containing protein	16-3038/3786	17/92	79.11	85.42	VFG005394(gi:146318407) (mrp) MRP [Muramidase-released protein (CVF134)] [Streptococcus suis 05ZYH33]	YES	NO
40421	HCB71_08895	rfbA	glucose-1-phosphate thymidylyltransferase RfbA	1-870/870	4/4	99.77	82.68	VFG006052(gi:55823163) (rmlA) glucose-1-phosphate thymidyl transferase [Capsule (CVF186)] [Streptococcus thermophilus CNRZ1066]	NO	NO
40421	HCB71_08900		dTDP-4-dehydrorhamnose 3,5-epimerase	1-572/594	0/0	96.3	80.94	VFG006032(gi:116627989) (STER_1223) dTDP-4-dehydrorhamnose 35-epimerase or related enzyme [Capsule (CVF186)] [Streptococcus thermophilus LMD-9]	NO	NO
40421	HCB71_08910	rfbB	dTDP-glucose 4,6-dehydratase	1-1047/1047	0/0	100	83.76	VFG006022(gi:116627988) (STER_1222) dTDP-D-glucose 46-dehydratase [Capsule (CVF186)] [Streptococcus thermophilus LMD-9]	NO	NO
40421	HCB71_09435		trigger factor	1-1284/1284	4/8	99.69	80.75	VFG019091(gi:169834028) (tig/ropA) trigger factor [Trigger factor (CVF149)] [Streptococcus pneumoniae Hungary19A-6]	NO	NO
40422	HCC13_02385	eno	phosphopyruvate hydratase	1-1308/1308	0/0	100	99.01	VFG043469(gi:146321359) (SSU98_1513) phosphopyruvate hydratase [Fibronectin-binding protein (AI215)] [Streptococcus suis 98HAH33]	YES	NO
40422	HCC13_02420		fibronectin/fibrinogen-binding protein	1-1658/1659	0/0	99.94	93.43	VFG005186(gi:146319146) (fbp54) fibronectin/fibrinogen binding protein [Fibronectin-binding proteins (CVF113)] [Streptococcus suis 05ZYH33]	YES	NO
40422	HCC13_03110	glf	UDP-galactopyranose mutase	1-161/162	0/0	99.38	87.58	VFG005962(gi:55823033) (str1083) exopolysaccharide biosynthesis protein UDP-galactopyranose mutase truncated [Capsule (CVF186)] [Streptococcus thermophilus CNRZ1066]	NO	NO
40422	HCC13_03195		trigger factor	1-1284/1284	4/8	99.69	81.06	VFG019091(gi:169834028) (tig/ropA) trigger factor [Trigger factor (CVF149)] [Streptococcus pneumoniae Hungary19A-6]	NO	NO
40422	HCC13_05665	rfbA	glucose-1-phosphate thymidylyltransferase RfbA	1-870/870	4/4	99.77	80.62	VFG006052(gi:55823163) (rmlA) glucose-1-phosphate thymidyl transferase [Capsule (CVF186)] [Streptococcus thermophilus CNRZ1066]	NO	NO
40422	HCC13_05670		dTDP-4-dehydrorhamnose 3,5-epimerase	1-572/594	0/0	96.3	81.99	VFG006046(gi:55823162) (rmlC) dTDP-4-keto-L-rhamnose reductase [Capsule (CVF186)] [Streptococcus thermophilus CNRZ1066]	NO	NO
40422	HCC13_05680	rfbB	dTDP-glucose 4,6-dehydratase	1-1047/1047	0/0	100	83.57	VFG006062(gi:55821249) (rmlB) dTDP-glucose-46-dehydratase [Capsule (CVF186)] [Streptococcus thermophilus LMG 18311]	NO	NO
40422	HCC13_07075	gap	type I glyceraldehyde-3-phosphate dehydrogenase	1-1008/1008	1/3	100	90.8	VFG005359(gi:125718893) (plr/gapA) Glyceraldehyde 3-phosphate dehydrogenase putative [Streptococcal plasmin receptor/GAPDH (CVF123)] [Streptococcus sanguinis SK36]	NO	NO
40422	HCC13_07345		LPXTG cell wall anchor domain-containing protein	1-4896/4896	0/0	100	95.71	VFG005365(gi:22537432) (ssp-5) agglutinin receptor [Agglutinin receptor (CVF126)] [Streptococcus agalactiae 2603V/R]	NO	NO
40422	HCC13_07435		glucan-binding protein	1-4697/4896	3/4	95.89	95.72	VFG005365(gi:22537432) (ssp-5) agglutinin receptor [Agglutinin receptor (CVF126)] [Streptococcus agalactiae 2603V/R]	NO	NO
40422	HCC13_09645		YSIRK-type signal peptide-containing protein	1167-5781/5781	3/8	79.71	90.1	VFG005493(gi:146318676) (zmpC) hypothetical protein [Zinc metalloproteinase (CVF146)] [Streptococcus suis 05ZYH33]	YES	NO
40422	HCC13_10810	glf	UDP-galactopyranose mutase	1-161/162	0/0	99.38	89.44	VFG005962(gi:55823033) (str1083) exopolysaccharide biosynthesis protein UDP-galactopyranose mutase truncated [Capsule (CVF186)] [Streptococcus thermophilus CNRZ1066]	NO	NO
40423	HCB89_00570		CHAP domain-containing protein	49-963/963	0/0	95.02	99.02	VFG005320(gi:146319781) (cbpD) Surface antigen [Choline-binding proteins (CVF122)] [Streptococcus suis 05ZYH33]	NO	NO
40423	HCB89_00975	gap	type I glyceraldehyde-3-phosphate dehydrogenase	1-1011/1011	2/4	99.8	89.64	VFG005353(gi:76787761) (plr/gapA) glyceraldehyde-3-phosphate dehydrogenase [Streptococcal plasmin receptor/GAPDH (CVF123)] [Streptococcus agalactiae A909]	NO	NO
40423	HCB89_01300		LCP family protein	7-1452/1452	0/0	99.59	99.65	VFG005839(gi:146318218) (SSU05_0564) Cps2A [Capsule (CVF186)] [Streptococcus suis 05ZYH33]	NO	YES
40423	HCB89_01305		capsular biosynthesis protein CpsC	1-690/690	0/0	100	99.86	VFG005863(gi:146318219) (SSU05_0565) Cps2B [Capsule (CVF186)] [Streptococcus suis 05ZYH33]	NO	YES
40423	HCB89_01310		tyrosine-protein kinase	1-678/678	0/0	100	99.41	VFG005900(gi:146320417) (SSU98_0570) Cps2C [Capsule (CVF186)] [Streptococcus suis 98HAH33]	NO	YES
40423	HCB89_01315		tyrosine protein phosphatase	1-732/732	0/0	100	99.59	VFG005912(gi:146320418) (SSU98_0571) Cps2D [Capsule (CVF186)] [Streptococcus suis 98HAH33]	NO	YES
40423	HCB89_01320		sugar transferase	1-1380/1380	0/0	100	99.78	VFG005924(gi:146320419) (SSU98_0572) Cps2E [Capsule (CVF186)] [Streptococcus suis 98HAH33]	NO	YES
40423	HCB89_01325		glycosyltransferase family 1 protein	1-1170/1170	0/0	100	99.83	VFG005923(gi:146318223) (SSU05_0569) Cps2F [Capsule (CVF186)] [Streptococcus suis 05ZYH33]	NO	YES
40423	HCB89_01330		glycosyltransferase family 4 protein	1-1158/1158	0/0	100	99.91	VFG005935(gi:146318224) (SSU05_0570) Glycosyltransferase [Capsule (CVF186)] [Streptococcus suis 05ZYH33]	NO	YES
40423	HCB89_01335		glycosyltransferase family 2 protein	1-1446/1446	0/0	100	99.86	VFG005947(gi:146318225) (SSU05_0571) Cps2H [Capsule (CVF186)] [Streptococcus suis 05ZYH33]	NO	YES
40423	HCB89_01340		polymerase	1-1233/1233	0/0	100	99.92	VFG005959(gi:146318226) (SSU05_0572) Cps2I [Capsule (CVF186)] [Streptococcus suis 05ZYH33]	NO	YES
40423	HCB89_01345		glycosyltransferase family 2 protein	1-999/999	0/0	100	99.8	VFG005971(gi:146318227) (SSU05_0573) Cps2J [Capsule (CVF186)] [Streptococcus suis 05ZYH33]	NO	YES
40423	HCB89_01350		glycosyltransferase family 2 protein	1-1005/1005	0/0	100	99.8	VFG005983(gi:146318228) (SSU05_0574) Glycosyltransferases involved in cell wall biogenesis [Capsule (CVF186)] [Streptococcus suis 05ZYH33]	NO	YES
40423	HCB89_01365		lipooligosaccharide sialyltransferase	1-972/972	0/0	100	99.59	VFG006019(gi:146320427) (SSU98_0580) hypothetical protein [Capsule (CVF186)] [Streptococcus suis 98HAH33]	NO	YES
40423	HCB89_01370		oligosaccharide flippase family protein	1-1407/1407	0/0	100	99.79	VFG006018(gi:146318231) (SSU05_0577) Membrane protein involved in the export of O-antigen and teichoic acid [Capsule (CVF186)] [Streptococcus suis 05ZYH33]	NO	YES
40423	HCB89_01375	neuB	N-acetylneuraminate synthase	1-1017/1017	0/0	100	100	VFG006028(gi:146318232) (SSU05_0578) Sialic acid synthase [Capsule (CVF186)] [Streptococcus suis 05ZYH33]	YES	YES
40423	HCB89_01380	neuC	UDP-N-acetylglucosamine 2-epimerase (hydrolyzing)	1-1134/1134	0/0	100	99.91	VFG006037(gi:146318233) (SSU05_0579) UDP-N-acetylglucosamine 2-epimerase [Capsule (CVF186)] [Streptococcus suis 05ZYH33]	NO	YES
40423	HCB89_01385		acetyltransferase	1-651/651	0/0	100	100	VFG006044(gi:146318234) (SSU05_0580) Acetyltransferase (isoleucine patch superfamily) [Capsule (CVF186)] [Streptococcus suis 05ZYH33]	NO	YES
40423	HCB89_01390		acylneuraminate cytidylyltransferase	4-1236/1236	0/0	99.76	99.76	VFG006050(gi:146318235) (SSU05_0581) CMP-N-acetylneuraminic acid synthetase [Capsule (CVF186)] [Streptococcus suis 05ZYH33]	NO	YES
40423	HCB89_02200	rfbA	glucose-1-phosphate thymidylyltransferase RfbA	1-870/870	4/4	99.77	82.68	VFG006052(gi:55823163) (rmlA) glucose-1-phosphate thymidyl transferase [Capsule (CVF186)] [Streptococcus thermophilus CNRZ1066]	NO	NO
40423	HCB89_02205		dTDP-4-dehydrorhamnose 3,5-epimerase	1-572/594	0/0	96.3	80.77	VFG006032(gi:116627989) (STER_1223) dTDP-4-dehydrorhamnose 35-epimerase or related enzyme [Capsule (CVF186)] [Streptococcus thermophilus LMD-9]	NO	NO
40423	HCB89_02215	rfbB	dTDP-glucose 4,6-dehydratase	1-1047/1047	0/0	100	83.76	VFG006022(gi:116627988) (STER_1222) dTDP-D-glucose 46-dehydratase [Capsule (CVF186)] [Streptococcus thermophilus LMD-9]	NO	NO
40423	HCB89_02670		VWA domain-containing protein	6-2274/2850	9/44	78.53	82.69	VFG043468(gi:146321521) (ofs) methyl-accepting chemotaxis protein [Fibronectin-binding protein (AI214)] [Streptococcus suis 98HAH33]	YES	NO
40423	HCB89_03300		YSIRK-type signal peptide-containing protein	904-5777/5781	4/8	84.24	92.78	VFG005493(gi:146318676) (zmpC) hypothetical protein [Zinc metalloproteinase (CVF146)] [Streptococcus suis 05ZYH33]	YES	NO
40423	HCB89_04625	eno	phosphopyruvate hydratase	1-1308/1308	0/0	100	99.54	VFG043469(gi:146321359) (SSU98_1513) phosphopyruvate hydratase [Fibronectin-binding protein (AI215)] [Streptococcus suis 98HAH33]	YES	NO
40423	HCB89_04755		fibronectin/fibrinogen-binding protein	1-1658/1659	0/0	99.94	96.02	VFG005186(gi:146319146) (fbp54) fibronectin/fibrinogen binding protein [Fibronectin-binding proteins (CVF113)] [Streptococcus suis 05ZYH33]	YES	NO
40423	HCB89_08145	glf	UDP-galactopyranose mutase	1-155/162	0/0	95.68	81.29	VFG005962(gi:55823033) (str1083) exopolysaccharide biosynthesis protein UDP-galactopyranose mutase truncated [Capsule (CVF186)] [Streptococcus thermophilus CNRZ1066]	NO	NO
40423	HCB89_08745		YSIRK-type signal peptide-containing protein	1-1569/1569	3/26	98.34	96.05	VFG005597(gi:146318869) (hylA) hyaluronidase [Hyaluronidase (CVF154)] [Streptococcus suis 05ZYH33]	YES	NO
40423	HCB89_10175		YSIRK-type signal peptide-containing protein	16-3038/3786	17/92	79.11	85.42	VFG005394(gi:146318407) (mrp) MRP [Muramidase-released protein (CVF134)] [Streptococcus suis 05ZYH33]	YES	NO
40423	HCB89_10720		trigger factor	1-1284/1284	4/8	99.69	80.75	VFG019091(gi:169834028) (tig/ropA) trigger factor [Trigger factor (CVF149)] [Streptococcus pneumoniae Hungary19A-6]	NO	NO
40424	HCB72_00330		YSIRK-type signal peptide-containing protein	16-3786/3786	0/0	99.6	100	VFG005394(gi:146318407) (mrp) MRP [Muramidase-released protein (CVF134)] [Streptococcus suis 05ZYH33]	YES	NO
40424	HCB72_01115		YSIRK-type signal peptide-containing protein	1-5781/5781	2/2	99.98	99.91	VFG005493(gi:146318676) (zmpC) hypothetical protein [Zinc metalloproteinase (CVF146)] [Streptococcus suis 05ZYH33]	YES	NO
40424	HCB72_02225		fibronectin/fibrinogen-binding protein	1-1659/1659	0/0	100	100	VFG005186(gi:146319146) (fbp54) fibronectin/fibrinogen binding protein [Fibronectin-binding proteins (CVF113)] [Streptococcus suis 05ZYH33]	YES	NO
40424	HCB72_02270	eno	phosphopyruvate hydratase	1-1308/1308	0/0	100	100	VFG043469(gi:146321359) (SSU98_1513) phosphopyruvate hydratase [Fibronectin-binding protein (AI215)] [Streptococcus suis 98HAH33]	YES	NO
40424	HCB72_02380		VWA domain-containing protein	58-2850/2850	0/0	98	99.64	VFG043468(gi:146321521) (ofs) methyl-accepting chemotaxis protein [Fibronectin-binding protein (AI214)] [Streptococcus suis 98HAH33]	YES	NO
40424	HCB72_04145		CHAP domain-containing protein	49-963/963	0/0	95.02	100	VFG005320(gi:146319781) (cbpD) Surface antigen [Choline-binding proteins (CVF122)] [Streptococcus suis 05ZYH33]	NO	NO
40424	HCB72_04985	gap	type I glyceraldehyde-3-phosphate dehydrogenase	1-1011/1011	2/4	99.8	89.44	VFG005353(gi:76787761) (plr/gapA) glyceraldehyde-3-phosphate dehydrogenase [Streptococcal plasmin receptor/GAPDH (CVF123)] [Streptococcus agalactiae A909]	NO	NO
40424	HCB72_05075		YSIRK-type signal peptide-containing protein	1-2532/2532	0/0	100	100	VFG005557(gi:146317835) (epf) extracellular protein [Extracellular factor (CVF150)] [Streptococcus suis 05ZYH33]	YES	NO
40424	HCB72_05720		trigger factor	1-1284/1284	4/8	99.69	80.59	VFG019091(gi:169834028) (tig/ropA) trigger factor [Trigger factor (CVF149)] [Streptococcus pneumoniae Hungary19A-6]	NO	NO
40424	HCB72_05785	glf	UDP-galactopyranose mutase	1-155/162	0/0	95.68	81.94	VFG005962(gi:55823033) (str1083) exopolysaccharide biosynthesis protein UDP-galactopyranose mutase truncated [Capsule (CVF186)] [Streptococcus thermophilus CNRZ1066]	NO	NO
40424	HCB72_06055		LPXTG cell wall anchor domain-containing protein	1-4896/4896	3/4	99.96	95.96	VFG005365(gi:22537432) (ssp-5) agglutinin receptor [Agglutinin receptor (CVF126)] [Streptococcus agalactiae 2603V/R]	NO	NO
40424	HCB72_07000	sly	cholesterol-dependent cytolysin suilysin	1-1494/1494	0/0	100	100	VFG005798(gi:146319057) (sly) hemolysin [Suilysin (CVF173)] [Streptococcus suis 05ZYH33]	YES	NO
40424	HCB72_07480	rfbA	glucose-1-phosphate thymidylyltransferase RfbA	1-870/870	4/4	99.77	82.34	VFG006052(gi:55823163) (rmlA) glucose-1-phosphate thymidyl transferase [Capsule (CVF186)] [Streptococcus thermophilus CNRZ1066]	NO	NO
40424	HCB72_07485		dTDP-4-dehydrorhamnose 3,5-epimerase	1-572/594	0/0	96.3	80.77	VFG006046(gi:55823162) (rmlC) dTDP-4-keto-L-rhamnose reductase [Capsule (CVF186)] [Streptococcus thermophilus CNRZ1066]	NO	NO
40424	HCB72_07495	rfbB	dTDP-glucose 4,6-dehydratase	1-1047/1047	0/0	100	83.57	VFG006022(gi:116627988) (STER_1222) dTDP-D-glucose 46-dehydratase [Capsule (CVF186)] [Streptococcus thermophilus LMD-9]	NO	NO
40424	HCB72_09565		LCP family protein	7-1446/1452	0/0	99.17	98.96	VFG005839(gi:146318218) (SSU05_0564) Cps2A [Capsule (CVF186)] [Streptococcus suis 05ZYH33]	NO	YES
40424	HCB72_09570		capsular biosynthesis protein CpsC	1-690/690	0/0	100	98.84	VFG005863(gi:146318219) (SSU05_0565) Cps2B [Capsule (CVF186)] [Streptococcus suis 05ZYH33]	NO	YES
40424	HCB72_09575		tyrosine-protein kinase	1-678/678	0/0	100	98.23	VFG005900(gi:146320417) (SSU98_0570) Cps2C [Capsule (CVF186)] [Streptococcus suis 98HAH33]	NO	YES
40424	HCB72_09580		tyrosine protein phosphatase	1-732/732	0/0	100	97.27	VFG005912(gi:146320418) (SSU98_0571) Cps2D [Capsule (CVF186)] [Streptococcus suis 98HAH33]	NO	YES
40424	HCB72_09585		sugar transferase	1-1380/1380	0/0	100	93.55	VFG005924(gi:146320419) (SSU98_0572) Cps2E [Capsule (CVF186)] [Streptococcus suis 98HAH33]	NO	YES
40424	HCB72_09615		glycosyltransferase family 2 protein	6-1005/1005	0/0	99.5	98.4	VFG005983(gi:146318228) (SSU05_0574) Glycosyltransferases involved in cell wall biogenesis [Capsule (CVF186)] [Streptococcus suis 05ZYH33]	NO	YES
40424	HCB72_09635		lipooligosaccharide sialyltransferase	1-972/972	0/0	100	100	VFG006019(gi:146320427) (SSU98_0580) hypothetical protein [Capsule (CVF186)] [Streptococcus suis 98HAH33]	NO	YES
40424	HCB72_09640		oligosaccharide flippase family protein	1-1407/1407	0/0	100	99.79	VFG006018(gi:146318231) (SSU05_0577) Membrane protein involved in the export of O-antigen and teichoic acid [Capsule (CVF186)] [Streptococcus suis 05ZYH33]	NO	YES
40424	HCB72_09645	neuB	N-acetylneuraminate synthase	1-1017/1017	0/0	100	100	VFG006028(gi:146318232) (SSU05_0578) Sialic acid synthase [Capsule (CVF186)] [Streptococcus suis 05ZYH33]	YES	YES
40424	HCB72_09650	neuC	UDP-N-acetylglucosamine 2-epimerase (hydrolyzing)	1-1134/1134	0/0	100	100	VFG006037(gi:146318233) (SSU05_0579) UDP-N-acetylglucosamine 2-epimerase [Capsule (CVF186)] [Streptococcus suis 05ZYH33]	NO	YES
40424	HCB72_09655		acetyltransferase	1-651/651	0/0	100	100	VFG006044(gi:146318234) (SSU05_0580) Acetyltransferase (isoleucine patch superfamily) [Capsule (CVF186)] [Streptococcus suis 05ZYH33]	NO	YES
40424	HCB72_09660		acylneuraminate cytidylyltransferase	4-1236/1236	0/0	99.76	100	VFG006050(gi:146318235) (SSU05_0581) CMP-N-acetylneuraminic acid synthetase [Capsule (CVF186)] [Streptococcus suis 05ZYH33]	NO	YES
40424	HCB72_10215		YSIRK-type signal peptide-containing protein	1-1569/1569	0/0	100	100	VFG005597(gi:146318869) (hylA) hyaluronidase [Hyaluronidase (CVF154)] [Streptococcus suis 05ZYH33]	NO	NO
40425	HCC09_02345	glf	UDP-galactopyranose mutase	1-155/162	0/0	95.68	85.81	VFG005962(gi:55823033) (str1083) exopolysaccharide biosynthesis protein UDP-galactopyranose mutase truncated [Capsule (CVF186)] [Streptococcus thermophilus CNRZ1066]	NO	NO
40425	HCC09_02450		trigger factor	1-1281/1284	6/12	99.3	80.73	VFG019091(gi:169834028) (tig/ropA) trigger factor [Trigger factor (CVF149)] [Streptococcus pneumoniae Hungary19A-6]	NO	NO
40425	HCC09_04230	eno	phosphopyruvate hydratase	1-1308/1308	0/0	100	99.39	VFG043469(gi:146321359) (SSU98_1513) phosphopyruvate hydratase [Fibronectin-binding protein (AI215)] [Streptococcus suis 98HAH33]	YES	NO
40425	HCC09_04385		fibronectin/fibrinogen-binding protein	1-1658/1659	0/0	99.94	93.97	VFG005186(gi:146319146) (fbp54) fibronectin/fibrinogen binding protein [Fibronectin-binding proteins (CVF113)] [Streptococcus suis 05ZYH33]	YES	NO
40425	HCC09_05925		LCP family protein	7-1452/1452	2/6	99.17	88.87	VFG005839(gi:146318218) (SSU05_0564) Cps2A [Capsule (CVF186)] [Streptococcus suis 05ZYH33]	NO	YES
40425	HCC09_05930		capsular biosynthesis protein CpsC	1-690/690	0/0	100	84.2	VFG005863(gi:146318219) (SSU05_0565) Cps2B [Capsule (CVF186)] [Streptococcus suis 05ZYH33]	NO	YES
40425	HCC09_05935		tyrosine-protein kinase	1-678/678	1/9	100	86.03	VFG005900(gi:146320417) (SSU98_0570) Cps2C [Capsule (CVF186)] [Streptococcus suis 98HAH33]	NO	YES
40425	HCC09_05940		tyrosine protein phosphatase	1-722/732	0/0	98.63	91.55	VFG005912(gi:146320418) (SSU98_0571) Cps2D [Capsule (CVF186)] [Streptococcus suis 98HAH33]	NO	YES
40425	HCC09_06485		LPXTG cell wall anchor domain-containing protein	1-4896/4896	0/0	100	96.3	VFG005365(gi:22537432) (ssp-5) agglutinin receptor [Agglutinin receptor (CVF126)] [Streptococcus agalactiae 2603V/R]	NO	NO
40425	HCC09_07085	rfbB	dTDP-glucose 4,6-dehydratase	1-1047/1047	0/0	100	83.67	VFG006062(gi:55821249) (rmlB) dTDP-glucose-46-dehydratase [Capsule (CVF186)] [Streptococcus thermophilus LMG 18311]	NO	NO
40425	HCC09_07095		dTDP-4-dehydrorhamnose 3,5-epimerase	1-572/594	0/0	96.3	81.82	VFG006046(gi:55823162) (rmlC) dTDP-4-keto-L-rhamnose reductase [Capsule (CVF186)] [Streptococcus thermophilus CNRZ1066]	NO	NO
40425	HCC09_07100	rfbA	glucose-1-phosphate thymidylyltransferase RfbA	1-870/870	4/4	99.77	81.65	VFG006052(gi:55823163) (rmlA) glucose-1-phosphate thymidyl transferase [Capsule (CVF186)] [Streptococcus thermophilus CNRZ1066]	NO	NO
40425	HCC09_08295	gap	type I glyceraldehyde-3-phosphate dehydrogenase	1-1011/1011	2/4	99.8	89.54	VFG005353(gi:76787761) (plr/gapA) glyceraldehyde-3-phosphate dehydrogenase [Streptococcal plasmin receptor/GAPDH (CVF123)] [Streptococcus agalactiae A909]	NO	NO
40426	HCC26_00035	eno	phosphopyruvate hydratase	1-1308/1308	0/0	100	98.93	VFG043469(gi:146321359) (SSU98_1513) phosphopyruvate hydratase [Fibronectin-binding protein (AI215)] [Streptococcus suis 98HAH33]	YES	NO
40426	HCC26_00080		fibronectin/fibrinogen-binding protein	1-1658/1659	0/0	99.94	92.94	VFG005186(gi:146319146) (fbp54) fibronectin/fibrinogen binding protein [Fibronectin-binding proteins (CVF113)] [Streptococcus suis 05ZYH33]	YES	NO
40426	HCC26_03110	gap	type I glyceraldehyde-3-phosphate dehydrogenase	1-1011/1011	2/4	99.8	89.34	VFG005353(gi:76787761) (plr/gapA) glyceraldehyde-3-phosphate dehydrogenase [Streptococcal plasmin receptor/GAPDH (CVF123)] [Streptococcus agalactiae A909]	NO	NO
40426	HCC26_04000		LPXTG cell wall anchor domain-containing protein	58-4949/4953	0/0	98.77	96.2	VFG005367(gi:146320825) (SSU98_0978) agglutinin receptor [Agglutinin receptor (CVF126)] [Streptococcus suis 98HAH33]	NO	NO
40426	HCC26_07970	rfbB	dTDP-glucose 4,6-dehydratase	1-1047/1047	0/0	100	83.09	VFG006022(gi:116627988) (STER_1222) dTDP-D-glucose 46-dehydratase [Capsule (CVF186)] [Streptococcus thermophilus LMD-9]	NO	NO
40426	HCC26_07980		dTDP-4-dehydrorhamnose 3,5-epimerase	1-572/594	0/0	96.3	80.77	VFG006046(gi:55823162) (rmlC) dTDP-4-keto-L-rhamnose reductase [Capsule (CVF186)] [Streptococcus thermophilus CNRZ1066]	NO	NO
40426	HCC26_07985	rfbA	glucose-1-phosphate thymidylyltransferase RfbA	1-870/870	2/2	99.89	81.06	VFG006052(gi:55823163) (rmlA) glucose-1-phosphate thymidyl transferase [Capsule (CVF186)] [Streptococcus thermophilus CNRZ1066]	NO	NO
40426	HCC26_10265	glf	UDP-galactopyranose mutase	1-155/162	0/0	95.68	88.39	VFG005962(gi:55823033) (str1083) exopolysaccharide biosynthesis protein UDP-galactopyranose mutase truncated [Capsule (CVF186)] [Streptococcus thermophilus CNRZ1066]	NO	NO
40426	HCC26_10330		tyrosine protein phosphatase	1-722/732	0/0	98.63	91.41	VFG005912(gi:146320418) (SSU98_0571) Cps2D [Capsule (CVF186)] [Streptococcus suis 98HAH33]	NO	YES
40426	HCC26_10335		tyrosine-protein kinase	1-668/696	0/0	95.98	80.24	VFG005887(gi:146318220) (SSU05_0566) Cps2C [Capsule (CVF186)] [Streptococcus suis 05ZYH33]	NO	YES
40426	HCC26_10340		capsular biosynthesis protein CpsC	1-690/690	0/0	100	84.06	VFG005863(gi:146318219) (SSU05_0565) Cps2B [Capsule (CVF186)] [Streptococcus suis 05ZYH33]	NO	YES
40426	HCC26_10345		LCP family protein	7-1452/1452	2/6	99.17	86.38	VFG005839(gi:146318218) (SSU05_0564) Cps2A [Capsule (CVF186)] [Streptococcus suis 05ZYH33]	NO	YES
40426	HCC26_12015		trigger factor	1-1284/1284	4/8	99.69	81.06	VFG019091(gi:169834028) (tig/ropA) trigger factor [Trigger factor (CVF149)] [Streptococcus pneumoniae Hungary19A-6]	NO	NO
40427	HCC01_01630	gap	type I glyceraldehyde-3-phosphate dehydrogenase	1-1011/1011	2/4	99.8	89.64	VFG005353(gi:76787761) (plr/gapA) glyceraldehyde-3-phosphate dehydrogenase [Streptococcal plasmin receptor/GAPDH (CVF123)] [Streptococcus agalactiae A909]	NO	NO
40427	HCC01_02340		fibronectin/fibrinogen-binding protein	1-1658/1659	0/0	99.94	96.02	VFG005186(gi:146319146) (fbp54) fibronectin/fibrinogen binding protein [Fibronectin-binding proteins (CVF113)] [Streptococcus suis 05ZYH33]	YES	NO
40427	HCC01_02470	eno	phosphopyruvate hydratase	1-1308/1308	0/0	100	99.54	VFG043469(gi:146321359) (SSU98_1513) phosphopyruvate hydratase [Fibronectin-binding protein (AI215)] [Streptococcus suis 98HAH33]	YES	NO
40427	HCC01_02915		YSIRK-type signal peptide-containing protein	904-5777/5781	4/8	84.24	92.78	VFG005493(gi:146318676) (zmpC) hypothetical protein [Zinc metalloproteinase (CVF146)] [Streptococcus suis 05ZYH33]	YES	NO
40427	HCC01_03550		trigger factor	1-1284/1284	4/8	99.69	80.75	VFG019091(gi:169834028) (tig/ropA) trigger factor [Trigger factor (CVF149)] [Streptococcus pneumoniae Hungary19A-6]	NO	NO
40427	HCC01_04790		YSIRK-type signal peptide-containing protein	16-3038/3786	17/92	79.11	85.42	VFG005394(gi:146318407) (mrp) MRP [Muramidase-released protein (CVF134)] [Streptococcus suis 05ZYH33]	YES	NO
40427	HCC01_05825		YSIRK-type signal peptide-containing protein	1-1569/1569	3/26	98.34	96.05	VFG005597(gi:146318869) (hylA) hyaluronidase [Hyaluronidase (CVF154)] [Streptococcus suis 05ZYH33]	YES	NO
40427	HCC01_06415	glf	UDP-galactopyranose mutase	1-155/162	0/0	95.68	81.29	VFG005962(gi:55823033) (str1083) exopolysaccharide biosynthesis protein UDP-galactopyranose mutase truncated [Capsule (CVF186)] [Streptococcus thermophilus CNRZ1066]	NO	NO
40427	HCC01_07225	rfbA	glucose-1-phosphate thymidylyltransferase RfbA	1-870/870	4/4	99.77	82.68	VFG006052(gi:55823163) (rmlA) glucose-1-phosphate thymidyl transferase [Capsule (CVF186)] [Streptococcus thermophilus CNRZ1066]	NO	NO
40427	HCC01_07230		dTDP-4-dehydrorhamnose 3,5-epimerase	1-572/594	0/0	96.3	80.77	VFG006032(gi:116627989) (STER_1223) dTDP-4-dehydrorhamnose 35-epimerase or related enzyme [Capsule (CVF186)] [Streptococcus thermophilus LMD-9]	NO	NO
40427	HCC01_07240	rfbB	dTDP-glucose 4,6-dehydratase	1-1047/1047	0/0	100	83.76	VFG006022(gi:116627988) (STER_1222) dTDP-D-glucose 46-dehydratase [Capsule (CVF186)] [Streptococcus thermophilus LMD-9]	NO	NO
40427	HCC01_07425		VWA domain-containing protein	6-2274/2850	9/44	78.53	82.69	VFG043468(gi:146321521) (ofs) methyl-accepting chemotaxis protein [Fibronectin-binding protein (AI214)] [Streptococcus suis 98HAH33]	YES	NO
40427	HCC01_08960		CHAP domain-containing protein	49-963/963	0/0	95.02	99.13	VFG005320(gi:146319781) (cbpD) Surface antigen [Choline-binding proteins (CVF122)] [Streptococcus suis 05ZYH33]	NO	NO
40427	HCC01_10290		acylneuraminate cytidylyltransferase	4-1236/1236	0/0	99.76	99.76	VFG006050(gi:146318235) (SSU05_0581) CMP-N-acetylneuraminic acid synthetase [Capsule (CVF186)] [Streptococcus suis 05ZYH33]	NO	YES
40427	HCC01_10295		acetyltransferase	1-651/651	0/0	100	100	VFG006044(gi:146318234) (SSU05_0580) Acetyltransferase (isoleucine patch superfamily) [Capsule (CVF186)] [Streptococcus suis 05ZYH33]	NO	YES
40427	HCC01_10300	neuC	UDP-N-acetylglucosamine 2-epimerase (hydrolyzing)	1-1134/1134	0/0	100	99.91	VFG006037(gi:146318233) (SSU05_0579) UDP-N-acetylglucosamine 2-epimerase [Capsule (CVF186)] [Streptococcus suis 05ZYH33]	NO	YES
40427	HCC01_10305	neuB	N-acetylneuraminate synthase	1-1017/1017	0/0	100	100	VFG006028(gi:146318232) (SSU05_0578) Sialic acid synthase [Capsule (CVF186)] [Streptococcus suis 05ZYH33]	YES	YES
40427	HCC01_10310		oligosaccharide flippase family protein	1-1407/1407	0/0	100	99.79	VFG006018(gi:146318231) (SSU05_0577) Membrane protein involved in the export of O-antigen and teichoic acid [Capsule (CVF186)] [Streptococcus suis 05ZYH33]	NO	YES
40427	HCC01_10315		lipooligosaccharide sialyltransferase	1-972/972	0/0	100	99.79	VFG006019(gi:146320427) (SSU98_0580) hypothetical protein [Capsule (CVF186)] [Streptococcus suis 98HAH33]	NO	YES
40427	HCC01_10335		glycosyltransferase family 2 protein	1-1005/1005	0/0	100	99.7	VFG005983(gi:146318228) (SSU05_0574) Glycosyltransferases involved in cell wall biogenesis [Capsule (CVF186)] [Streptococcus suis 05ZYH33]	NO	YES
40427	HCC01_10340		glycosyltransferase family 2 protein	1-999/999	0/0	100	99.8	VFG005971(gi:146318227) (SSU05_0573) Cps2J [Capsule (CVF186)] [Streptococcus suis 05ZYH33]	NO	YES
40427	HCC01_10345		polymerase	1-1233/1233	0/0	100	99.92	VFG005959(gi:146318226) (SSU05_0572) Cps2I [Capsule (CVF186)] [Streptococcus suis 05ZYH33]	NO	YES
40427	HCC01_10350		glycosyltransferase family 2 protein	1-1446/1446	0/0	100	99.86	VFG005947(gi:146318225) (SSU05_0571) Cps2H [Capsule (CVF186)] [Streptococcus suis 05ZYH33]	NO	YES
40427	HCC01_10355		glycosyltransferase family 4 protein	1-1158/1158	0/0	100	99.91	VFG005935(gi:146318224) (SSU05_0570) Glycosyltransferase [Capsule (CVF186)] [Streptococcus suis 05ZYH33]	NO	YES
40427	HCC01_10360		glycosyltransferase family 1 protein	1-1170/1170	0/0	100	99.83	VFG005923(gi:146318223) (SSU05_0569) Cps2F [Capsule (CVF186)] [Streptococcus suis 05ZYH33]	NO	YES
40427	HCC01_10365		sugar transferase	1-1380/1380	0/0	100	99.78	VFG005924(gi:146320419) (SSU98_0572) Cps2E [Capsule (CVF186)] [Streptococcus suis 98HAH33]	NO	YES
40427	HCC01_10370		tyrosine protein phosphatase	1-732/732	0/0	100	99.59	VFG005912(gi:146320418) (SSU98_0571) Cps2D [Capsule (CVF186)] [Streptococcus suis 98HAH33]	NO	YES
40427	HCC01_10375		tyrosine-protein kinase	1-678/678	0/0	100	99.41	VFG005900(gi:146320417) (SSU98_0570) Cps2C [Capsule (CVF186)] [Streptococcus suis 98HAH33]	NO	YES
40427	HCC01_10380		capsular biosynthesis protein CpsC	1-690/690	0/0	100	100	VFG005863(gi:146318219) (SSU05_0565) Cps2B [Capsule (CVF186)] [Streptococcus suis 05ZYH33]	NO	YES
40427	HCC01_10385		LCP family protein	7-1452/1452	0/0	99.59	99.65	VFG005839(gi:146318218) (SSU05_0564) Cps2A [Capsule (CVF186)] [Streptococcus suis 05ZYH33]	NO	YES
40428	HCC40_00865		LPXTG cell wall anchor domain-containing protein	1-4896/4896	0/0	100	96.06	VFG005365(gi:22537432) (ssp-5) agglutinin receptor [Agglutinin receptor (CVF126)] [Streptococcus agalactiae 2603V/R]	NO	NO
40428	HCC40_01125		YSIRK-type signal peptide-containing protein	904-5777/5781	4/8	84.24	92.78	VFG005493(gi:146318676) (zmpC) hypothetical protein [Zinc metalloproteinase (CVF146)] [Streptococcus suis 05ZYH33]	YES	NO
40428	HCC40_02720	glf	UDP-galactopyranose mutase	1-155/162	0/0	95.68	81.29	VFG005962(gi:55823033) (str1083) exopolysaccharide biosynthesis protein UDP-galactopyranose mutase truncated [Capsule (CVF186)] [Streptococcus thermophilus CNRZ1066]	NO	NO
40428	HCC40_03160		YSIRK-type signal peptide-containing protein	16-3786/3786	17/92	98.86	88.21	VFG005394(gi:146318407) (mrp) MRP [Muramidase-released protein (CVF134)] [Streptococcus suis 05ZYH33]	YES	NO
40428	HCC40_04110	eno	phosphopyruvate hydratase	1-1308/1308	0/0	100	99.47	VFG043469(gi:146321359) (SSU98_1513) phosphopyruvate hydratase [Fibronectin-binding protein (AI215)] [Streptococcus suis 98HAH33]	YES	NO
40428	HCC40_04240		fibronectin/fibrinogen-binding protein	1-1658/1659	0/0	99.94	96.02	VFG005186(gi:146319146) (fbp54) fibronectin/fibrinogen binding protein [Fibronectin-binding proteins (CVF113)] [Streptococcus suis 05ZYH33]	YES	NO
40428	HCC40_04780	gap	type I glyceraldehyde-3-phosphate dehydrogenase	1-1011/1011	2/4	99.8	89.64	VFG005353(gi:76787761) (plr/gapA) glyceraldehyde-3-phosphate dehydrogenase [Streptococcal plasmin receptor/GAPDH (CVF123)] [Streptococcus agalactiae A909]	NO	NO
40428	HCC40_05675	rfbB	dTDP-glucose 4,6-dehydratase	1-1047/1047	0/0	100	83.76	VFG006022(gi:116627988) (STER_1222) dTDP-D-glucose 46-dehydratase [Capsule (CVF186)] [Streptococcus thermophilus LMD-9]	NO	NO
40428	HCC40_05685		dTDP-4-dehydrorhamnose 3,5-epimerase	1-572/594	0/0	96.3	80.77	VFG006032(gi:116627989) (STER_1223) dTDP-4-dehydrorhamnose 35-epimerase or related enzyme [Capsule (CVF186)] [Streptococcus thermophilus LMD-9]	NO	NO
40428	HCC40_05690	rfbA	glucose-1-phosphate thymidylyltransferase RfbA	1-870/870	4/4	99.77	82.68	VFG006052(gi:55823163) (rmlA) glucose-1-phosphate thymidyl transferase [Capsule (CVF186)] [Streptococcus thermophilus CNRZ1066]	NO	NO
40428	HCC40_06950		VWA domain-containing protein	6-2274/2850	9/44	78.53	82.69	VFG043468(gi:146321521) (ofs) methyl-accepting chemotaxis protein [Fibronectin-binding protein (AI214)] [Streptococcus suis 98HAH33]	YES	NO
40428	HCC40_07420		trigger factor	1-1284/1284	4/8	99.69	80.67	VFG019091(gi:169834028) (tig/ropA) trigger factor [Trigger factor (CVF149)] [Streptococcus pneumoniae Hungary19A-6]	NO	NO
40428	HCC40_08040		YSIRK-type signal peptide-containing protein	1-1569/1569	3/26	98.34	96.05	VFG005597(gi:146318869) (hylA) hyaluronidase [Hyaluronidase (CVF154)] [Streptococcus suis 05ZYH33]	YES	NO
40428	HCC40_10085		LCP family protein	7-1452/1452	0/0	99.59	99.65	VFG005839(gi:146318218) (SSU05_0564) Cps2A [Capsule (CVF186)] [Streptococcus suis 05ZYH33]	NO	YES
40428	HCC40_10090		capsular biosynthesis protein CpsC	1-690/690	0/0	100	100	VFG005863(gi:146318219) (SSU05_0565) Cps2B [Capsule (CVF186)] [Streptococcus suis 05ZYH33]	NO	YES
40428	HCC40_10095		tyrosine-protein kinase	1-678/678	0/0	100	99.26	VFG005900(gi:146320417) (SSU98_0570) Cps2C [Capsule (CVF186)] [Streptococcus suis 98HAH33]	NO	YES
40428	HCC40_10100		tyrosine protein phosphatase	1-732/732	0/0	100	99.73	VFG005912(gi:146320418) (SSU98_0571) Cps2D [Capsule (CVF186)] [Streptococcus suis 98HAH33]	NO	YES
40428	HCC40_10105		sugar transferase	1-1380/1380	0/0	100	99.78	VFG005924(gi:146320419) (SSU98_0572) Cps2E [Capsule (CVF186)] [Streptococcus suis 98HAH33]	NO	YES
40428	HCC40_10110		glycosyltransferase family 1 protein	1-1170/1170	0/0	100	99.83	VFG005923(gi:146318223) (SSU05_0569) Cps2F [Capsule (CVF186)] [Streptococcus suis 05ZYH33]	NO	YES
40428	HCC40_10115		glycosyltransferase family 4 protein	1-1158/1158	0/0	100	99.91	VFG005935(gi:146318224) (SSU05_0570) Glycosyltransferase [Capsule (CVF186)] [Streptococcus suis 05ZYH33]	NO	YES
40428	HCC40_10120		glycosyltransferase family 2 protein	1-1446/1446	0/0	100	99.86	VFG005947(gi:146318225) (SSU05_0571) Cps2H [Capsule (CVF186)] [Streptococcus suis 05ZYH33]	NO	YES
40428	HCC40_10125		polymerase	1-1233/1233	0/0	100	99.84	VFG005959(gi:146318226) (SSU05_0572) Cps2I [Capsule (CVF186)] [Streptococcus suis 05ZYH33]	NO	YES
40428	HCC40_10130		glycosyltransferase family 2 protein	1-999/999	0/0	100	99.8	VFG005971(gi:146318227) (SSU05_0573) Cps2J [Capsule (CVF186)] [Streptococcus suis 05ZYH33]	NO	YES
40428	HCC40_10135		glycosyltransferase family 2 protein	1-1005/1005	0/0	100	99.8	VFG005983(gi:146318228) (SSU05_0574) Glycosyltransferases involved in cell wall biogenesis [Capsule (CVF186)] [Streptococcus suis 05ZYH33]	NO	YES
40428	HCC40_10150		lipooligosaccharide sialyltransferase	1-972/972	0/0	100	99.79	VFG006019(gi:146320427) (SSU98_0580) hypothetical protein [Capsule (CVF186)] [Streptococcus suis 98HAH33]	NO	YES
40428	HCC40_10155		oligosaccharide flippase family protein	1-1407/1407	0/0	100	99.79	VFG006018(gi:146318231) (SSU05_0577) Membrane protein involved in the export of O-antigen and teichoic acid [Capsule (CVF186)] [Streptococcus suis 05ZYH33]	NO	YES
40428	HCC40_10160	neuB	N-acetylneuraminate synthase	1-1017/1017	0/0	100	100	VFG006028(gi:146318232) (SSU05_0578) Sialic acid synthase [Capsule (CVF186)] [Streptococcus suis 05ZYH33]	YES	YES
40428	HCC40_10165	neuC	UDP-N-acetylglucosamine 2-epimerase (hydrolyzing)	1-1134/1134	0/0	100	99.91	VFG006037(gi:146318233) (SSU05_0579) UDP-N-acetylglucosamine 2-epimerase [Capsule (CVF186)] [Streptococcus suis 05ZYH33]	NO	YES
40428	HCC40_10170		acetyltransferase	1-651/651	0/0	100	100	VFG006044(gi:146318234) (SSU05_0580) Acetyltransferase (isoleucine patch superfamily) [Capsule (CVF186)] [Streptococcus suis 05ZYH33]	NO	YES
40428	HCC40_10175		acylneuraminate cytidylyltransferase	4-1236/1236	0/0	99.76	99.84	VFG006050(gi:146318235) (SSU05_0581) CMP-N-acetylneuraminic acid synthetase [Capsule (CVF186)] [Streptococcus suis 05ZYH33]	NO	YES
40429	HCC08_00065		YSIRK-type signal peptide-containing protein	1-1569/1569	5/28	98.28	90	VFG005597(gi:146318869) (hylA) hyaluronidase [Hyaluronidase (CVF154)] [Streptococcus suis 05ZYH33]	YES	NO
40429	HCC08_00435	rfbB	dTDP-glucose 4,6-dehydratase	1-1047/1047	0/0	100	83.67	VFG006022(gi:116627988) (STER_1222) dTDP-D-glucose 46-dehydratase [Capsule (CVF186)] [Streptococcus thermophilus LMD-9]	NO	NO
40429	HCC08_00445		dTDP-4-dehydrorhamnose 3,5-epimerase	1-572/594	0/0	96.3	80.94	VFG006046(gi:55823162) (rmlC) dTDP-4-keto-L-rhamnose reductase [Capsule (CVF186)] [Streptococcus thermophilus CNRZ1066]	NO	NO
40429	HCC08_00450	rfbA	glucose-1-phosphate thymidylyltransferase RfbA	1-870/870	4/4	99.77	82.34	VFG006052(gi:55823163) (rmlA) glucose-1-phosphate thymidyl transferase [Capsule (CVF186)] [Streptococcus thermophilus CNRZ1066]	NO	NO
40429	HCC08_00975	sly	cholesterol-dependent cytolysin suilysin	1-1494/1494	0/0	100	99.93	VFG005798(gi:146319057) (sly) hemolysin [Suilysin (CVF173)] [Streptococcus suis 05ZYH33]	YES	NO
40429	HCC08_01350	eno	phosphopyruvate hydratase	1-1308/1308	0/0	100	99.69	VFG043469(gi:146321359) (SSU98_1513) phosphopyruvate hydratase [Fibronectin-binding protein (AI215)] [Streptococcus suis 98HAH33]	YES	NO
40429	HCC08_02370		VWA domain-containing protein	58-2588/2850	15/40	88.14	88.83	VFG043468(gi:146321521) (ofs) methyl-accepting chemotaxis protein [Fibronectin-binding protein (AI214)] [Streptococcus suis 98HAH33]	YES	NO
40429	HCC08_04280		fibronectin/fibrinogen-binding protein	1-1656/1659	0/0	99.82	92.87	VFG005186(gi:146319146) (fbp54) fibronectin/fibrinogen binding protein [Fibronectin-binding proteins (CVF113)] [Streptococcus suis 05ZYH33]	YES	NO
40429	HCC08_04645		trigger factor	1-1284/1284	4/8	99.69	80.98	VFG019091(gi:169834028) (tig/ropA) trigger factor [Trigger factor (CVF149)] [Streptococcus pneumoniae Hungary19A-6]	NO	NO
40429	HCC08_06395		CHAP domain-containing protein	49-963/963	0/0	95.02	99.89	VFG005320(gi:146319781) (cbpD) Surface antigen [Choline-binding proteins (CVF122)] [Streptococcus suis 05ZYH33]	NO	NO
40429	HCC08_06810	glf	UDP-galactopyranose mutase	1-155/162	0/0	95.68	81.94	VFG005962(gi:55823033) (str1083) exopolysaccharide biosynthesis protein UDP-galactopyranose mutase truncated [Capsule (CVF186)] [Streptococcus thermophilus CNRZ1066]	NO	NO
40429	HCC08_08020		LPXTG cell wall anchor domain-containing protein	1-4896/4896	3/4	99.96	95.1	VFG005365(gi:22537432) (ssp-5) agglutinin receptor [Agglutinin receptor (CVF126)] [Streptococcus agalactiae 2603V/R]	NO	NO
40429	HCC08_08790	gap	type I glyceraldehyde-3-phosphate dehydrogenase	1-1011/1011	2/4	99.8	89.34	VFG005353(gi:76787761) (plr/gapA) glyceraldehyde-3-phosphate dehydrogenase [Streptococcal plasmin receptor/GAPDH (CVF123)] [Streptococcus agalactiae A909]	NO	NO
40429	HCC08_09400		YSIRK-type signal peptide-containing protein	4-5781/5781	3/3	99.91	96.11	VFG005493(gi:146318676) (zmpC) hypothetical protein [Zinc metalloproteinase (CVF146)] [Streptococcus suis 05ZYH33]	YES	NO
40429	HCC08_10515		UDP-galactopyranose mutase	1-155/162	0/0	95.68	84.52	VFG005962(gi:55823033) (str1083) exopolysaccharide biosynthesis protein UDP-galactopyranose mutase truncated [Capsule (CVF186)] [Streptococcus thermophilus CNRZ1066]	NO	YES
40429	HCC08_10525		tyrosine protein phosphatase	1-722/732	0/0	98.63	91	VFG005912(gi:146320418) (SSU98_0571) Cps2D [Capsule (CVF186)] [Streptococcus suis 98HAH33]	NO	YES
40429	HCC08_10530		tyrosine-protein kinase	1-678/678	1/9	100	92.14	VFG005900(gi:146320417) (SSU98_0570) Cps2C [Capsule (CVF186)] [Streptococcus suis 98HAH33]	NO	YES
40429	HCC08_10535		capsular biosynthesis protein CpsC	1-690/690	0/0	100	88.84	VFG005863(gi:146318219) (SSU05_0565) Cps2B [Capsule (CVF186)] [Streptococcus suis 05ZYH33]	NO	YES
40429	HCC08_10540		LCP family protein	7-1452/1452	2/6	99.17	85.2	VFG005839(gi:146318218) (SSU05_0564) Cps2A [Capsule (CVF186)] [Streptococcus suis 05ZYH33]	NO	YES
40429	HCC08_10900	glf	UDP-galactopyranose mutase	1-155/162	0/0	95.68	87.74	VFG005962(gi:55823033) (str1083) exopolysaccharide biosynthesis protein UDP-galactopyranose mutase truncated [Capsule (CVF186)] [Streptococcus thermophilus CNRZ1066]	NO	NO
40430	HCC14_00620	eno	phosphopyruvate hydratase	1-1308/1308	0/0	100	98.39	VFG043469(gi:146321359) (SSU98_1513) phosphopyruvate hydratase [Fibronectin-binding protein (AI215)] [Streptococcus suis 98HAH33]	YES	NO
40430	HCC14_03120	gap	type I glyceraldehyde-3-phosphate dehydrogenase	1-1008/1008	1/3	100	89.61	VFG005359(gi:125718893) (plr/gapA) Glyceraldehyde 3-phosphate dehydrogenase putative [Streptococcal plasmin receptor/GAPDH (CVF123)] [Streptococcus sanguinis SK36]	NO	NO
40430	HCC14_05745		fibronectin/fibrinogen-binding protein	1-1658/1659	3/4	99.82	90.72	VFG005186(gi:146319146) (fbp54) fibronectin/fibrinogen binding protein [Fibronectin-binding proteins (CVF113)] [Streptococcus suis 05ZYH33]	YES	NO
40430	HCC14_08705		trigger factor	1-1284/1284	4/8	99.69	80.82	VFG019091(gi:169834028) (tig/ropA) trigger factor [Trigger factor (CVF149)] [Streptococcus pneumoniae Hungary19A-6]	NO	NO
40430	HCC14_09210	glf	UDP-galactopyranose mutase	1-155/162	0/0	95.68	92.9	VFG005962(gi:55823033) (str1083) exopolysaccharide biosynthesis protein UDP-galactopyranose mutase truncated [Capsule (CVF186)] [Streptococcus thermophilus CNRZ1066]	NO	NO
40430	HCC14_09300		LCP family protein	272-1397/1452	2/2	77.48	82.96	VFG005839(gi:146318218) (SSU05_0564) Cps2A [Capsule (CVF186)] [Streptococcus suis 05ZYH33]	NO	YES
40430	HCC14_09745		LPXTG cell wall anchor domain-containing protein	1-4896/4896	3/4	99.96	96.02	VFG005365(gi:22537432) (ssp-5) agglutinin receptor [Agglutinin receptor (CVF126)] [Streptococcus agalactiae 2603V/R]	NO	NO
40430	HCC14_10250	rfbB	dTDP-glucose 4,6-dehydratase	1-1047/1047	0/0	100	82.23	VFG006022(gi:116627988) (STER_1222) dTDP-D-glucose 46-dehydratase [Capsule (CVF186)] [Streptococcus thermophilus LMD-9]	NO	NO
40430	HCC14_10265	rfbA	glucose-1-phosphate thymidylyltransferase RfbA	1-870/870	4/4	99.77	81.42	VFG006041(gi:116627990) (STER_1224) dTDP-glucose pyrophosphorylase [Capsule (CVF186)] [Streptococcus thermophilus LMD-9]	NO	NO
40431	HCC02_00775		LPXTG cell wall anchor domain-containing protein	73-3786/3786	16/71	97.36	87.57	VFG005394(gi:146318407) (mrp) MRP [Muramidase-released protein (CVF134)] [Streptococcus suis 05ZYH33]	YES	NO
40431	HCC02_01305		CHAP domain-containing protein	49-963/963	0/0	95.02	99.13	VFG005320(gi:146319781) (cbpD) Surface antigen [Choline-binding proteins (CVF122)] [Streptococcus suis 05ZYH33]	NO	NO
40431	HCC02_03300		trigger factor	1-1284/1284	4/8	99.69	81.13	VFG019091(gi:169834028) (tig/ropA) trigger factor [Trigger factor (CVF149)] [Streptococcus pneumoniae Hungary19A-6]	NO	NO
40431	HCC02_04065		LPXTG cell wall anchor domain-containing protein	50-5777/5781	4/8	99.01	93.91	VFG005493(gi:146318676) (zmpC) hypothetical protein [Zinc metalloproteinase (CVF146)] [Streptococcus suis 05ZYH33]	YES	NO
40431	HCC02_04775		YSIRK-type signal peptide-containing protein	1-1569/1569	3/26	98.34	96.05	VFG005597(gi:146318869) (hylA) hyaluronidase [Hyaluronidase (CVF154)] [Streptococcus suis 05ZYH33]	YES	NO
40431	HCC02_05145	rfbB	dTDP-glucose 4,6-dehydratase	1-1047/1047	0/0	100	83.76	VFG006022(gi:116627988) (STER_1222) dTDP-D-glucose 46-dehydratase [Capsule (CVF186)] [Streptococcus thermophilus LMD-9]	NO	NO
40431	HCC02_05155		dTDP-4-dehydrorhamnose 3,5-epimerase	1-572/594	0/0	96.3	80.77	VFG006046(gi:55823162) (rmlC) dTDP-4-keto-L-rhamnose reductase [Capsule (CVF186)] [Streptococcus thermophilus CNRZ1066]	NO	NO
40431	HCC02_05160	rfbA	glucose-1-phosphate thymidylyltransferase RfbA	1-870/870	4/4	99.77	82.68	VFG006052(gi:55823163) (rmlA) glucose-1-phosphate thymidyl transferase [Capsule (CVF186)] [Streptococcus thermophilus CNRZ1066]	NO	NO
40431	HCC02_05725		VWA domain-containing protein	6-2438/2850	10/47	84.18	82.13	VFG043468(gi:146321521) (ofs) methyl-accepting chemotaxis protein [Fibronectin-binding protein (AI214)] [Streptococcus suis 98HAH33]	YES	NO
40431	HCC02_06375	eno	phosphopyruvate hydratase	1-1308/1308	0/0	100	99.16	VFG043469(gi:146321359) (SSU98_1513) phosphopyruvate hydratase [Fibronectin-binding protein (AI215)] [Streptococcus suis 98HAH33]	YES	NO
40431	HCC02_06410		fibronectin/fibrinogen-binding protein	1-1658/1659	0/0	99.94	95.84	VFG005186(gi:146319146) (fbp54) fibronectin/fibrinogen binding protein [Fibronectin-binding proteins (CVF113)] [Streptococcus suis 05ZYH33]	YES	NO
40431	HCC02_06740		LPXTG cell wall anchor domain-containing protein	1-4896/4896	0/0	100	95.89	VFG005365(gi:22537432) (ssp-5) agglutinin receptor [Agglutinin receptor (CVF126)] [Streptococcus agalactiae 2603V/R]	NO	NO
40431	HCC02_08755	glf	UDP-galactopyranose mutase	1-155/162	0/0	95.68	85.81	VFG005962(gi:55823033) (str1083) exopolysaccharide biosynthesis protein UDP-galactopyranose mutase truncated [Capsule (CVF186)] [Streptococcus thermophilus CNRZ1066]	NO	NO
40431	HCC02_08880		tyrosine protein phosphatase	1-722/732	0/0	98.63	90.86	VFG005912(gi:146320418) (SSU98_0571) Cps2D [Capsule (CVF186)] [Streptococcus suis 98HAH33]	NO	YES
40431	HCC02_08885		tyrosine-protein kinase	1-678/678	1/9	100	91.99	VFG005900(gi:146320417) (SSU98_0570) Cps2C [Capsule (CVF186)] [Streptococcus suis 98HAH33]	NO	YES
40431	HCC02_08890		capsular biosynthesis protein CpsC	1-690/690	0/0	100	88.84	VFG005863(gi:146318219) (SSU05_0565) Cps2B [Capsule (CVF186)] [Streptococcus suis 05ZYH33]	NO	YES
40431	HCC02_08895		LCP family protein	7-1452/1452	2/6	99.17	85.13	VFG005839(gi:146318218) (SSU05_0564) Cps2A [Capsule (CVF186)] [Streptococcus suis 05ZYH33]	NO	YES
40431	HCC02_09525	gap	type I glyceraldehyde-3-phosphate dehydrogenase	1-1011/1011	2/4	99.8	89.34	VFG005353(gi:76787761) (plr/gapA) glyceraldehyde-3-phosphate dehydrogenase [Streptococcal plasmin receptor/GAPDH (CVF123)] [Streptococcus agalactiae A909]	NO	NO
40431	HCC02_10200	sly	cholesterol-dependent cytolysin suilysin	1-1494/1494	0/0	100	99.67	VFG005798(gi:146319057) (sly) hemolysin [Suilysin (CVF173)] [Streptococcus suis 05ZYH33]	YES	NO
40432	HCC21_00040		trigger factor	1-1284/1284	4/8	99.69	80.98	VFG019091(gi:169834028) (tig/ropA) trigger factor [Trigger factor (CVF149)] [Streptococcus pneumoniae Hungary19A-6]	NO	NO
40432	HCC21_01140	eno	phosphopyruvate hydratase	1-1308/1308	0/0	100	99.47	VFG043469(gi:146321359) (SSU98_1513) phosphopyruvate hydratase [Fibronectin-binding protein (AI215)] [Streptococcus suis 98HAH33]	YES	NO
40432	HCC21_01175		fibronectin/fibrinogen-binding protein	1-1659/1659	0/0	100	93.01	VFG005186(gi:146319146) (fbp54) fibronectin/fibrinogen binding protein [Fibronectin-binding proteins (CVF113)] [Streptococcus suis 05ZYH33]	YES	NO
40432	HCC21_01940		YSIRK-type signal peptide-containing protein	1-1569/1569	4/7	99.62	89.94	VFG005597(gi:146318869) (hylA) hyaluronidase [Hyaluronidase (CVF154)] [Streptococcus suis 05ZYH33]	YES	NO
40432	HCC21_04180		VWA domain-containing protein	74-2306/2850	0/0	78.35	96.82	VFG043468(gi:146321521) (ofs) methyl-accepting chemotaxis protein [Fibronectin-binding protein (AI214)] [Streptococcus suis 98HAH33]	YES	NO
40432	HCC21_05345	gap	type I glyceraldehyde-3-phosphate dehydrogenase	1-1011/1011	2/4	99.8	89.73	VFG005353(gi:76787761) (plr/gapA) glyceraldehyde-3-phosphate dehydrogenase [Streptococcal plasmin receptor/GAPDH (CVF123)] [Streptococcus agalactiae A909]	NO	NO
40432	HCC21_06020		YSIRK-type signal peptide-containing protein	4-5777/5781	4/36	99.27	95.98	VFG005493(gi:146318676) (zmpC) hypothetical protein [Zinc metalloproteinase (CVF146)] [Streptococcus suis 05ZYH33]	YES	NO
40432	HCC21_06385		LPXTG cell wall anchor domain-containing protein	1-4896/4896	3/4	99.96	95.83	VFG005365(gi:22537432) (ssp-5) agglutinin receptor [Agglutinin receptor (CVF126)] [Streptococcus agalactiae 2603V/R]	NO	NO
40432	HCC21_07770		CHAP domain-containing protein	49-963/963	0/0	95.02	98.58	VFG005320(gi:146319781) (cbpD) Surface antigen [Choline-binding proteins (CVF122)] [Streptococcus suis 05ZYH33]	NO	NO
40432	HCC21_09180	rfbB	dTDP-glucose 4,6-dehydratase	1-1047/1047	0/0	100	84.05	VFG006022(gi:116627988) (STER_1222) dTDP-D-glucose 46-dehydratase [Capsule (CVF186)] [Streptococcus thermophilus LMD-9]	NO	NO
40432	HCC21_09195	rfbA	glucose-1-phosphate thymidylyltransferase RfbA	1-870/870	4/4	99.77	81.65	VFG006052(gi:55823163) (rmlA) glucose-1-phosphate thymidyl transferase [Capsule (CVF186)] [Streptococcus thermophilus CNRZ1066]	NO	NO
40432	HCC21_10310		YSIRK-type signal peptide-containing protein	16-3446/3786	19/81	89.99	85.35	VFG005394(gi:146318407) (mrp) MRP [Muramidase-released protein (CVF134)] [Streptococcus suis 05ZYH33]	YES	NO
40432	HCC21_10575		LCP family protein	7-1452/1452	1/6	99.17	81.67	VFG005839(gi:146318218) (SSU05_0564) Cps2A [Capsule (CVF186)] [Streptococcus suis 05ZYH33]	NO	YES
40432	HCC21_10580		capsular biosynthesis protein CpsC	1-690/690	0/0	100	80.58	VFG005863(gi:146318219) (SSU05_0565) Cps2B [Capsule (CVF186)] [Streptococcus suis 05ZYH33]	NO	YES
40432	HCC21_10585		tyrosine-protein kinase	1-668/696	0/0	95.98	81.29	VFG005887(gi:146318220) (SSU05_0566) Cps2C [Capsule (CVF186)] [Streptococcus suis 05ZYH33]	NO	YES
40432	HCC21_10590		tyrosine protein phosphatase	1-725/732	0/0	99.04	80.83	VFG005912(gi:146320418) (SSU98_0571) Cps2D [Capsule (CVF186)] [Streptococcus suis 98HAH33]	NO	YES
40432	HCC21_10705	glf	UDP-galactopyranose mutase	1-155/162	0/0	95.68	87.74	VFG005962(gi:55823033) (str1083) exopolysaccharide biosynthesis protein UDP-galactopyranose mutase truncated [Capsule (CVF186)] [Streptococcus thermophilus CNRZ1066]	NO	NO
40433	HCC03_00405	sly	cholesterol-dependent cytolysin suilysin	1-1494/1494	0/0	100	99.67	VFG005798(gi:146319057) (sly) hemolysin [Suilysin (CVF173)] [Streptococcus suis 05ZYH33]	YES	NO
40433	HCC03_01100		VWA domain-containing protein	6-2438/2850	10/47	84.18	82.09	VFG043468(gi:146321521) (ofs) methyl-accepting chemotaxis protein [Fibronectin-binding protein (AI214)] [Streptococcus suis 98HAH33]	YES	NO
40433	HCC03_02030	eno	phosphopyruvate hydratase	1-1308/1308	0/0	100	99.16	VFG043469(gi:146321359) (SSU98_1513) phosphopyruvate hydratase [Fibronectin-binding protein (AI215)] [Streptococcus suis 98HAH33]	YES	NO
40433	HCC03_02065		fibronectin/fibrinogen-binding protein	1-1658/1659	0/0	99.94	95.78	VFG005186(gi:146319146) (fbp54) fibronectin/fibrinogen binding protein [Fibronectin-binding proteins (CVF113)] [Streptococcus suis 05ZYH33]	YES	NO
40433	HCC03_03220		CHAP domain-containing protein	49-963/963	0/0	95.02	99.13	VFG005320(gi:146319781) (cbpD) Surface antigen [Choline-binding proteins (CVF122)] [Streptococcus suis 05ZYH33]	NO	NO
40433	HCC03_03835	rfbA	glucose-1-phosphate thymidylyltransferase RfbA	1-870/870	4/4	99.77	82.57	VFG006052(gi:55823163) (rmlA) glucose-1-phosphate thymidyl transferase [Capsule (CVF186)] [Streptococcus thermophilus CNRZ1066]	NO	NO
40433	HCC03_03840		dTDP-4-dehydrorhamnose 3,5-epimerase	1-572/594	0/0	96.3	80.77	VFG006046(gi:55823162) (rmlC) dTDP-4-keto-L-rhamnose reductase [Capsule (CVF186)] [Streptococcus thermophilus CNRZ1066]	NO	NO
40433	HCC03_03850	rfbB	dTDP-glucose 4,6-dehydratase	1-1047/1047	0/0	100	83.76	VFG006022(gi:116627988) (STER_1222) dTDP-D-glucose 46-dehydratase [Capsule (CVF186)] [Streptococcus thermophilus LMD-9]	NO	NO
40433	HCC03_06580		LPXTG cell wall anchor domain-containing protein	73-3786/3786	16/71	97.36	87.57	VFG005394(gi:146318407) (mrp) MRP [Muramidase-released protein (CVF134)] [Streptococcus suis 05ZYH33]	YES	NO
40433	HCC03_07575	glf	UDP-galactopyranose mutase	1-155/162	0/0	95.68	85.81	VFG005962(gi:55823033) (str1083) exopolysaccharide biosynthesis protein UDP-galactopyranose mutase truncated [Capsule (CVF186)] [Streptococcus thermophilus CNRZ1066]	NO	NO
40433	HCC03_07735		LPXTG cell wall anchor domain-containing protein	58-4953/4953	0/0	98.85	95.96	VFG005367(gi:146320825) (SSU98_0978) agglutinin receptor [Agglutinin receptor (CVF126)] [Streptococcus suis 98HAH33]	NO	NO
40433	HCC03_09700		LPXTG cell wall anchor domain-containing protein	50-5777/5781	4/8	99.01	96.79	VFG005493(gi:146318676) (zmpC) hypothetical protein [Zinc metalloproteinase (CVF146)] [Streptococcus suis 05ZYH33]	YES	NO
40433	HCC03_09965		trigger factor	1-1284/1284	4/8	99.69	81.13	VFG019091(gi:169834028) (tig/ropA) trigger factor [Trigger factor (CVF149)] [Streptococcus pneumoniae Hungary19A-6]	NO	NO
40433	HCC03_10530		LCP family protein	7-1452/1452	2/6	99.17	85.13	VFG005839(gi:146318218) (SSU05_0564) Cps2A [Capsule (CVF186)] [Streptococcus suis 05ZYH33]	NO	YES
40433	HCC03_10535		capsular biosynthesis protein CpsC	1-690/690	0/0	100	88.84	VFG005863(gi:146318219) (SSU05_0565) Cps2B [Capsule (CVF186)] [Streptococcus suis 05ZYH33]	NO	YES
40433	HCC03_10540		tyrosine-protein kinase	1-678/678	1/9	100	91.99	VFG005900(gi:146320417) (SSU98_0570) Cps2C [Capsule (CVF186)] [Streptococcus suis 98HAH33]	NO	YES
40433	HCC03_10545		tyrosine protein phosphatase	1-722/732	0/0	98.63	90.86	VFG005912(gi:146320418) (SSU98_0571) Cps2D [Capsule (CVF186)] [Streptococcus suis 98HAH33]	NO	YES
40433	HCC03_10735	gap	type I glyceraldehyde-3-phosphate dehydrogenase	1-1011/1011	2/4	99.8	89.34	VFG005353(gi:76787761) (plr/gapA) glyceraldehyde-3-phosphate dehydrogenase [Streptococcal plasmin receptor/GAPDH (CVF123)] [Streptococcus agalactiae A909]	NO	NO
40435	HCC33_00770		CHAP domain-containing protein	49-963/963	0/0	95.02	99.13	VFG005320(gi:146319781) (cbpD) Surface antigen [Choline-binding proteins (CVF122)] [Streptococcus suis 05ZYH33]	NO	NO
40435	HCC33_01800	rfbA	glucose-1-phosphate thymidylyltransferase RfbA	1-870/870	4/4	99.77	82.68	VFG006052(gi:55823163) (rmlA) glucose-1-phosphate thymidyl transferase [Capsule (CVF186)] [Streptococcus thermophilus CNRZ1066]	NO	NO
40435	HCC33_01805		dTDP-4-dehydrorhamnose 3,5-epimerase	1-572/594	0/0	96.3	80.77	VFG006032(gi:116627989) (STER_1223) dTDP-4-dehydrorhamnose 35-epimerase or related enzyme [Capsule (CVF186)] [Streptococcus thermophilus LMD-9]	NO	NO
40435	HCC33_01815	rfbB	dTDP-glucose 4,6-dehydratase	1-1047/1047	0/0	100	83.76	VFG006022(gi:116627988) (STER_1222) dTDP-D-glucose 46-dehydratase [Capsule (CVF186)] [Streptococcus thermophilus LMD-9]	NO	NO
40435	HCC33_02230		YSIRK-type signal peptide-containing protein	904-5777/5781	4/8	84.24	92.78	VFG005493(gi:146318676) (zmpC) hypothetical protein [Zinc metalloproteinase (CVF146)] [Streptococcus suis 05ZYH33]	YES	NO
40435	HCC33_03225	eno	phosphopyruvate hydratase	1-1308/1308	0/0	100	99.54	VFG043469(gi:146321359) (SSU98_1513) phosphopyruvate hydratase [Fibronectin-binding protein (AI215)] [Streptococcus suis 98HAH33]	YES	NO
40435	HCC33_03355		fibronectin/fibrinogen-binding protein	1-1658/1659	0/0	99.94	96.02	VFG005186(gi:146319146) (fbp54) fibronectin/fibrinogen binding protein [Fibronectin-binding proteins (CVF113)] [Streptococcus suis 05ZYH33]	YES	NO
40435	HCC33_04540		VWA domain-containing protein	6-2274/2850	9/44	78.53	82.69	VFG043468(gi:146321521) (ofs) methyl-accepting chemotaxis protein [Fibronectin-binding protein (AI214)] [Streptococcus suis 98HAH33]	YES	NO
40435	HCC33_06900	gap	type I glyceraldehyde-3-phosphate dehydrogenase	1-1011/1011	2/4	99.8	89.64	VFG005353(gi:76787761) (plr/gapA) glyceraldehyde-3-phosphate dehydrogenase [Streptococcal plasmin receptor/GAPDH (CVF123)] [Streptococcus agalactiae A909]	NO	NO
40435	HCC33_07770		YSIRK-type signal peptide-containing protein	16-3038/3786	17/92	79.11	85.42	VFG005394(gi:146318407) (mrp) MRP [Muramidase-released protein (CVF134)] [Streptococcus suis 05ZYH33]	YES	NO
40435	HCC33_07920		trigger factor	1-1284/1284	4/8	99.69	80.75	VFG019091(gi:169834028) (tig/ropA) trigger factor [Trigger factor (CVF149)] [Streptococcus pneumoniae Hungary19A-6]	NO	NO
40435	HCC33_07985		acylneuraminate cytidylyltransferase	4-1236/1236	0/0	99.76	99.76	VFG006050(gi:146318235) (SSU05_0581) CMP-N-acetylneuraminic acid synthetase [Capsule (CVF186)] [Streptococcus suis 05ZYH33]	NO	YES
40435	HCC33_07990		acetyltransferase	1-651/651	0/0	100	100	VFG006044(gi:146318234) (SSU05_0580) Acetyltransferase (isoleucine patch superfamily) [Capsule (CVF186)] [Streptococcus suis 05ZYH33]	NO	YES
40435	HCC33_07995	neuC	UDP-N-acetylglucosamine 2-epimerase (hydrolyzing)	1-1134/1134	0/0	100	99.91	VFG006037(gi:146318233) (SSU05_0579) UDP-N-acetylglucosamine 2-epimerase [Capsule (CVF186)] [Streptococcus suis 05ZYH33]	NO	YES
40435	HCC33_08000	neuB	N-acetylneuraminate synthase	1-1017/1017	0/0	100	100	VFG006028(gi:146318232) (SSU05_0578) Sialic acid synthase [Capsule (CVF186)] [Streptococcus suis 05ZYH33]	YES	YES
40435	HCC33_08005		oligosaccharide flippase family protein	1-1407/1407	0/0	100	99.79	VFG006018(gi:146318231) (SSU05_0577) Membrane protein involved in the export of O-antigen and teichoic acid [Capsule (CVF186)] [Streptococcus suis 05ZYH33]	NO	YES
40435	HCC33_08010		lipooligosaccharide sialyltransferase	1-972/972	0/0	100	99.79	VFG006019(gi:146320427) (SSU98_0580) hypothetical protein [Capsule (CVF186)] [Streptococcus suis 98HAH33]	NO	YES
40435	HCC33_08030		glycosyltransferase family 2 protein	1-1005/1005	0/0	100	99.7	VFG005983(gi:146318228) (SSU05_0574) Glycosyltransferases involved in cell wall biogenesis [Capsule (CVF186)] [Streptococcus suis 05ZYH33]	NO	YES
40435	HCC33_08035		glycosyltransferase family 2 protein	1-999/999	0/0	100	99.8	VFG005971(gi:146318227) (SSU05_0573) Cps2J [Capsule (CVF186)] [Streptococcus suis 05ZYH33]	NO	YES
40435	HCC33_08040		polymerase	1-1233/1233	0/0	100	99.92	VFG005959(gi:146318226) (SSU05_0572) Cps2I [Capsule (CVF186)] [Streptococcus suis 05ZYH33]	NO	YES
40435	HCC33_08045		glycosyltransferase family 2 protein	1-1446/1446	0/0	100	99.86	VFG005947(gi:146318225) (SSU05_0571) Cps2H [Capsule (CVF186)] [Streptococcus suis 05ZYH33]	NO	YES
40435	HCC33_08050		glycosyltransferase family 4 protein	1-1158/1158	0/0	100	99.91	VFG005935(gi:146318224) (SSU05_0570) Glycosyltransferase [Capsule (CVF186)] [Streptococcus suis 05ZYH33]	NO	YES
40435	HCC33_08055		glycosyltransferase family 1 protein	1-1170/1170	0/0	100	99.83	VFG005923(gi:146318223) (SSU05_0569) Cps2F [Capsule (CVF186)] [Streptococcus suis 05ZYH33]	NO	YES
40435	HCC33_08060		sugar transferase	1-1380/1380	0/0	100	99.78	VFG005924(gi:146320419) (SSU98_0572) Cps2E [Capsule (CVF186)] [Streptococcus suis 98HAH33]	NO	YES
40435	HCC33_08065		tyrosine protein phosphatase	1-732/732	0/0	100	99.59	VFG005912(gi:146320418) (SSU98_0571) Cps2D [Capsule (CVF186)] [Streptococcus suis 98HAH33]	NO	YES
40435	HCC33_08070		tyrosine-protein kinase	1-678/678	0/0	100	99.41	VFG005900(gi:146320417) (SSU98_0570) Cps2C [Capsule (CVF186)] [Streptococcus suis 98HAH33]	NO	YES
40435	HCC33_08075		capsular biosynthesis protein CpsC	1-690/690	0/0	100	100	VFG005863(gi:146318219) (SSU05_0565) Cps2B [Capsule (CVF186)] [Streptococcus suis 05ZYH33]	NO	YES
40435	HCC33_08080		LCP family protein	7-1452/1452	0/0	99.59	99.65	VFG005839(gi:146318218) (SSU05_0564) Cps2A [Capsule (CVF186)] [Streptococcus suis 05ZYH33]	NO	YES
40435	HCC33_09780		YSIRK-type signal peptide-containing protein	1-1569/1569	3/26	98.34	96.05	VFG005597(gi:146318869) (hylA) hyaluronidase [Hyaluronidase (CVF154)] [Streptococcus suis 05ZYH33]	YES	NO
40435	HCC33_10230	glf	UDP-galactopyranose mutase	1-155/162	0/0	95.68	81.29	VFG005962(gi:55823033) (str1083) exopolysaccharide biosynthesis protein UDP-galactopyranose mutase truncated [Capsule (CVF186)] [Streptococcus thermophilus CNRZ1066]	NO	NO
40436	HCC22_00105	sly	cholesterol-dependent cytolysin suilysin	1-1494/1494	0/0	100	99.67	VFG005798(gi:146319057) (sly) hemolysin [Suilysin (CVF173)] [Streptococcus suis 05ZYH33]	YES	NO
40436	HCC22_00915		CHAP domain-containing protein	49-963/963	0/0	95.02	99.13	VFG005320(gi:146319781) (cbpD) Surface antigen [Choline-binding proteins (CVF122)] [Streptococcus suis 05ZYH33]	NO	NO
40436	HCC22_03150		fibronectin/fibrinogen-binding protein	1-1658/1659	0/0	99.94	95.84	VFG005186(gi:146319146) (fbp54) fibronectin/fibrinogen binding protein [Fibronectin-binding proteins (CVF113)] [Streptococcus suis 05ZYH33]	YES	NO
40436	HCC22_03185	eno	phosphopyruvate hydratase	1-1308/1308	0/0	100	99.16	VFG043469(gi:146321359) (SSU98_1513) phosphopyruvate hydratase [Fibronectin-binding protein (AI215)] [Streptococcus suis 98HAH33]	YES	NO
40436	HCC22_03825		LPXTG cell wall anchor domain-containing protein	73-3786/3786	16/71	97.36	87.7	VFG005394(gi:146318407) (mrp) MRP [Muramidase-released protein (CVF134)] [Streptococcus suis 05ZYH33]	YES	NO
40436	HCC22_04345		VWA domain-containing protein	6-2274/2850	9/44	78.53	82.69	VFG043468(gi:146321521) (ofs) methyl-accepting chemotaxis protein [Fibronectin-binding protein (AI214)] [Streptococcus suis 98HAH33]	YES	NO
40436	HCC22_04735		trigger factor	1-1284/1284	4/8	99.69	81.13	VFG019091(gi:169834028) (tig/ropA) trigger factor [Trigger factor (CVF149)] [Streptococcus pneumoniae Hungary19A-6]	NO	NO
40436	HCC22_05565		LPXTG cell wall anchor domain-containing protein	904-5777/5781	4/8	84.24	92.76	VFG005493(gi:146318676) (zmpC) hypothetical protein [Zinc metalloproteinase (CVF146)] [Streptococcus suis 05ZYH33]	YES	NO
40436	HCC22_05905		YSIRK-type signal peptide-containing protein	1-1569/1569	3/26	98.34	96.05	VFG005597(gi:146318869) (hylA) hyaluronidase [Hyaluronidase (CVF154)] [Streptococcus suis 05ZYH33]	YES	NO
40436	HCC22_06275	rfbB	dTDP-glucose 4,6-dehydratase	1-1047/1047	0/0	100	83.76	VFG006022(gi:116627988) (STER_1222) dTDP-D-glucose 46-dehydratase [Capsule (CVF186)] [Streptococcus thermophilus LMD-9]	NO	NO
40436	HCC22_06285		dTDP-4-dehydrorhamnose 3,5-epimerase	1-572/594	0/0	96.3	80.77	VFG006046(gi:55823162) (rmlC) dTDP-4-keto-L-rhamnose reductase [Capsule (CVF186)] [Streptococcus thermophilus CNRZ1066]	NO	NO
40436	HCC22_06290	rfbA	glucose-1-phosphate thymidylyltransferase RfbA	1-870/870	4/4	99.77	82.57	VFG006052(gi:55823163) (rmlA) glucose-1-phosphate thymidyl transferase [Capsule (CVF186)] [Streptococcus thermophilus CNRZ1066]	NO	NO
40436	HCC22_06335	gap	type I glyceraldehyde-3-phosphate dehydrogenase	1-1011/1011	2/4	99.8	89.34	VFG005353(gi:76787761) (plr/gapA) glyceraldehyde-3-phosphate dehydrogenase [Streptococcal plasmin receptor/GAPDH (CVF123)] [Streptococcus agalactiae A909]	NO	NO
40436	HCC22_06720		tyrosine protein phosphatase	1-722/732	0/0	98.63	91	VFG005912(gi:146320418) (SSU98_0571) Cps2D [Capsule (CVF186)] [Streptococcus suis 98HAH33]	NO	YES
40436	HCC22_06725		tyrosine-protein kinase	1-678/678	1/9	100	92.14	VFG005900(gi:146320417) (SSU98_0570) Cps2C [Capsule (CVF186)] [Streptococcus suis 98HAH33]	NO	YES
40436	HCC22_06730		capsular biosynthesis protein CpsC	1-690/690	0/0	100	88.99	VFG005863(gi:146318219) (SSU05_0565) Cps2B [Capsule (CVF186)] [Streptococcus suis 05ZYH33]	NO	YES
40436	HCC22_06735		LCP family protein	7-1452/1452	2/6	99.17	85.13	VFG005839(gi:146318218) (SSU05_0564) Cps2A [Capsule (CVF186)] [Streptococcus suis 05ZYH33]	NO	YES
40436	HCC22_07445	glf	UDP-galactopyranose mutase	1-155/162	0/0	95.68	85.81	VFG005962(gi:55823033) (str1083) exopolysaccharide biosynthesis protein UDP-galactopyranose mutase truncated [Capsule (CVF186)] [Streptococcus thermophilus CNRZ1066]	NO	NO
40436	HCC22_07600		glucan-binding protein	1-4245/4896	0/0	86.7	96.44	VFG005365(gi:22537432) (ssp-5) agglutinin receptor [Agglutinin receptor (CVF126)] [Streptococcus agalactiae 2603V/R]	NO	NO
40436	HCC22_09505		glucan-binding protein	1-4386/4896	0/0	89.58	96.03	VFG005365(gi:22537432) (ssp-5) agglutinin receptor [Agglutinin receptor (CVF126)] [Streptococcus agalactiae 2603V/R]	NO	NO
40436	HCC22_10445		glucan-binding protein	58-3837/4953	0/0	76.32	96.06	VFG005367(gi:146320825) (SSU98_0978) agglutinin receptor [Agglutinin receptor (CVF126)] [Streptococcus suis 98HAH33]	NO	NO
40437	HCB93_01920		LCP family protein	7-1452/1452	2/6	99.17	85.13	VFG005839(gi:146318218) (SSU05_0564) Cps2A [Capsule (CVF186)] [Streptococcus suis 05ZYH33]	NO	YES
40437	HCB93_01925		capsular biosynthesis protein CpsC	1-690/690	0/0	100	88.84	VFG005863(gi:146318219) (SSU05_0565) Cps2B [Capsule (CVF186)] [Streptococcus suis 05ZYH33]	NO	YES
40437	HCB93_01930		tyrosine-protein kinase	1-678/678	1/9	100	91.99	VFG005900(gi:146320417) (SSU98_0570) Cps2C [Capsule (CVF186)] [Streptococcus suis 98HAH33]	NO	YES
40437	HCB93_01935		tyrosine protein phosphatase	1-722/732	0/0	98.63	91	VFG005912(gi:146320418) (SSU98_0571) Cps2D [Capsule (CVF186)] [Streptococcus suis 98HAH33]	NO	YES
40437	HCB93_02220		LPXTG cell wall anchor domain-containing protein	58-4953/4953	0/0	98.85	95.96	VFG005367(gi:146320825) (SSU98_0978) agglutinin receptor [Agglutinin receptor (CVF126)] [Streptococcus suis 98HAH33]	NO	NO
40437	HCB93_02460	glf	UDP-galactopyranose mutase	1-155/162	0/0	95.68	85.81	VFG005962(gi:55823033) (str1083) exopolysaccharide biosynthesis protein UDP-galactopyranose mutase truncated [Capsule (CVF186)] [Streptococcus thermophilus CNRZ1066]	NO	NO
40437	HCB93_03440		trigger factor	1-1284/1284	4/8	99.69	81.13	VFG019091(gi:169834028) (tig/ropA) trigger factor [Trigger factor (CVF149)] [Streptococcus pneumoniae Hungary19A-6]	NO	NO
40437	HCB93_04205		LPXTG cell wall anchor domain-containing protein	904-5777/5781	4/8	84.24	92.78	VFG005493(gi:146318676) (zmpC) hypothetical protein [Zinc metalloproteinase (CVF146)] [Streptococcus suis 05ZYH33]	YES	NO
40437	HCB93_05190		YSIRK-type signal peptide-containing protein	1-1569/1569	3/26	98.34	96.11	VFG005597(gi:146318869) (hylA) hyaluronidase [Hyaluronidase (CVF154)] [Streptococcus suis 05ZYH33]	YES	NO
40437	HCB93_05750		CHAP domain-containing protein	49-963/963	0/0	95.02	99.13	VFG005320(gi:146319781) (cbpD) Surface antigen [Choline-binding proteins (CVF122)] [Streptococcus suis 05ZYH33]	NO	NO
40437	HCB93_06045		fibronectin/fibrinogen-binding protein	1-1658/1659	0/0	99.94	95.84	VFG005186(gi:146319146) (fbp54) fibronectin/fibrinogen binding protein [Fibronectin-binding proteins (CVF113)] [Streptococcus suis 05ZYH33]	YES	NO
40437	HCB93_06080	eno	phosphopyruvate hydratase	1-1308/1308	0/0	100	99.16	VFG043469(gi:146321359) (SSU98_1513) phosphopyruvate hydratase [Fibronectin-binding protein (AI215)] [Streptococcus suis 98HAH33]	YES	NO
40437	HCB93_07820	sly	cholesterol-dependent cytolysin suilysin	1-1494/1494	0/0	100	99.67	VFG005798(gi:146319057) (sly) hemolysin [Suilysin (CVF173)] [Streptococcus suis 05ZYH33]	YES	NO
40437	HCB93_08330		LPXTG cell wall anchor domain-containing protein	73-3786/3786	16/71	97.36	87.76	VFG005394(gi:146318407) (mrp) MRP [Muramidase-released protein (CVF134)] [Streptococcus suis 05ZYH33]	YES	NO
40437	HCB93_08515	gap	type I glyceraldehyde-3-phosphate dehydrogenase	1-1011/1011	2/4	99.8	89.34	VFG005353(gi:76787761) (plr/gapA) glyceraldehyde-3-phosphate dehydrogenase [Streptococcal plasmin receptor/GAPDH (CVF123)] [Streptococcus agalactiae A909]	NO	NO
40437	HCB93_08910		VWA domain-containing protein	6-2274/2850	9/44	78.53	82.65	VFG043468(gi:146321521) (ofs) methyl-accepting chemotaxis protein [Fibronectin-binding protein (AI214)] [Streptococcus suis 98HAH33]	YES	NO
40437	HCB93_09140	rfbA	glucose-1-phosphate thymidylyltransferase RfbA	1-870/870	4/4	99.77	82.57	VFG006052(gi:55823163) (rmlA) glucose-1-phosphate thymidyl transferase [Capsule (CVF186)] [Streptococcus thermophilus CNRZ1066]	NO	NO
40437	HCB93_09145		dTDP-4-dehydrorhamnose 3,5-epimerase	1-572/594	0/0	96.3	80.77	VFG006046(gi:55823162) (rmlC) dTDP-4-keto-L-rhamnose reductase [Capsule (CVF186)] [Streptococcus thermophilus CNRZ1066]	NO	NO
40437	HCB93_09155	rfbB	dTDP-glucose 4,6-dehydratase	1-1047/1047	0/0	100	83.76	VFG006022(gi:116627988) (STER_1222) dTDP-D-glucose 46-dehydratase [Capsule (CVF186)] [Streptococcus thermophilus LMD-9]	NO	NO
40438	HCC11_00765	eno	phosphopyruvate hydratase	1-1308/1308	0/0	100	99.54	VFG043469(gi:146321359) (SSU98_1513) phosphopyruvate hydratase [Fibronectin-binding protein (AI215)] [Streptococcus suis 98HAH33]	YES	NO
40438	HCC11_00895		fibronectin/fibrinogen-binding protein	1-1658/1659	0/0	99.94	96.02	VFG005186(gi:146319146) (fbp54) fibronectin/fibrinogen binding protein [Fibronectin-binding proteins (CVF113)] [Streptococcus suis 05ZYH33]	YES	NO
40438	HCC11_01660	gap	type I glyceraldehyde-3-phosphate dehydrogenase	1-1011/1011	2/4	99.8	89.64	VFG005353(gi:76787761) (plr/gapA) glyceraldehyde-3-phosphate dehydrogenase [Streptococcal plasmin receptor/GAPDH (CVF123)] [Streptococcus agalactiae A909]	NO	NO
40438	HCC11_02365		YSIRK-type signal peptide-containing protein	904-5777/5781	4/8	84.24	92.78	VFG005493(gi:146318676) (zmpC) hypothetical protein [Zinc metalloproteinase (CVF146)] [Streptococcus suis 05ZYH33]	YES	NO
40438	HCC11_02935		VWA domain-containing protein	6-2274/2850	9/44	78.53	82.69	VFG043468(gi:146321521) (ofs) methyl-accepting chemotaxis protein [Fibronectin-binding protein (AI214)] [Streptococcus suis 98HAH33]	YES	NO
40438	HCC11_03780	rfbA	glucose-1-phosphate thymidylyltransferase RfbA	1-870/870	4/4	99.77	82.68	VFG006052(gi:55823163) (rmlA) glucose-1-phosphate thymidyl transferase [Capsule (CVF186)] [Streptococcus thermophilus CNRZ1066]	NO	NO
40438	HCC11_03785		dTDP-4-dehydrorhamnose 3,5-epimerase	1-572/594	0/0	96.3	80.77	VFG006032(gi:116627989) (STER_1223) dTDP-4-dehydrorhamnose 35-epimerase or related enzyme [Capsule (CVF186)] [Streptococcus thermophilus LMD-9]	NO	NO
40438	HCC11_03795	rfbB	dTDP-glucose 4,6-dehydratase	1-1047/1047	0/0	100	83.76	VFG006022(gi:116627988) (STER_1222) dTDP-D-glucose 46-dehydratase [Capsule (CVF186)] [Streptococcus thermophilus LMD-9]	NO	NO
40438	HCC11_05255	glf	UDP-galactopyranose mutase	1-155/162	0/0	95.68	81.29	VFG005962(gi:55823033) (str1083) exopolysaccharide biosynthesis protein UDP-galactopyranose mutase truncated [Capsule (CVF186)] [Streptococcus thermophilus CNRZ1066]	NO	NO
40438	HCC11_07210		CHAP domain-containing protein	49-963/963	0/0	95.02	99.13	VFG005320(gi:146319781) (cbpD) Surface antigen [Choline-binding proteins (CVF122)] [Streptococcus suis 05ZYH33]	NO	NO
40438	HCC11_07615		YSIRK-type signal peptide-containing protein	1-1569/1569	3/26	98.34	96.05	VFG005597(gi:146318869) (hylA) hyaluronidase [Hyaluronidase (CVF154)] [Streptococcus suis 05ZYH33]	YES	NO
40438	HCC11_08375		YSIRK-type signal peptide-containing protein	16-3038/3786	17/92	79.11	85.42	VFG005394(gi:146318407) (mrp) MRP [Muramidase-released protein (CVF134)] [Streptococcus suis 05ZYH33]	YES	NO
40438	HCC11_08990		acylneuraminate cytidylyltransferase	4-1236/1236	0/0	99.76	99.76	VFG006050(gi:146318235) (SSU05_0581) CMP-N-acetylneuraminic acid synthetase [Capsule (CVF186)] [Streptococcus suis 05ZYH33]	NO	YES
40438	HCC11_08995		acetyltransferase	1-651/651	0/0	100	100	VFG006044(gi:146318234) (SSU05_0580) Acetyltransferase (isoleucine patch superfamily) [Capsule (CVF186)] [Streptococcus suis 05ZYH33]	NO	YES
40438	HCC11_09000	neuC	UDP-N-acetylglucosamine 2-epimerase (hydrolyzing)	1-1134/1134	0/0	100	99.91	VFG006037(gi:146318233) (SSU05_0579) UDP-N-acetylglucosamine 2-epimerase [Capsule (CVF186)] [Streptococcus suis 05ZYH33]	NO	YES
40438	HCC11_09005	neuB	N-acetylneuraminate synthase	1-1017/1017	0/0	100	100	VFG006028(gi:146318232) (SSU05_0578) Sialic acid synthase [Capsule (CVF186)] [Streptococcus suis 05ZYH33]	YES	YES
40438	HCC11_09010		oligosaccharide flippase family protein	1-1407/1407	0/0	100	99.79	VFG006018(gi:146318231) (SSU05_0577) Membrane protein involved in the export of O-antigen and teichoic acid [Capsule (CVF186)] [Streptococcus suis 05ZYH33]	NO	YES
40438	HCC11_09015		lipooligosaccharide sialyltransferase	1-972/972	0/0	100	99.79	VFG006019(gi:146320427) (SSU98_0580) hypothetical protein [Capsule (CVF186)] [Streptococcus suis 98HAH33]	NO	YES
40438	HCC11_09030		glycosyltransferase family 2 protein	1-1005/1005	0/0	100	99.7	VFG005983(gi:146318228) (SSU05_0574) Glycosyltransferases involved in cell wall biogenesis [Capsule (CVF186)] [Streptococcus suis 05ZYH33]	NO	YES
40438	HCC11_09035		glycosyltransferase family 2 protein	1-999/999	0/0	100	99.8	VFG005971(gi:146318227) (SSU05_0573) Cps2J [Capsule (CVF186)] [Streptococcus suis 05ZYH33]	NO	YES
40438	HCC11_09040		polymerase	1-1233/1233	0/0	100	99.92	VFG005959(gi:146318226) (SSU05_0572) Cps2I [Capsule (CVF186)] [Streptococcus suis 05ZYH33]	NO	YES
40438	HCC11_09045		glycosyltransferase family 2 protein	1-1446/1446	0/0	100	99.86	VFG005947(gi:146318225) (SSU05_0571) Cps2H [Capsule (CVF186)] [Streptococcus suis 05ZYH33]	NO	YES
40438	HCC11_09050		glycosyltransferase family 4 protein	1-1158/1158	0/0	100	99.91	VFG005935(gi:146318224) (SSU05_0570) Glycosyltransferase [Capsule (CVF186)] [Streptococcus suis 05ZYH33]	NO	YES
40438	HCC11_09055		glycosyltransferase family 1 protein	1-1170/1170	0/0	100	99.83	VFG005923(gi:146318223) (SSU05_0569) Cps2F [Capsule (CVF186)] [Streptococcus suis 05ZYH33]	NO	YES
40438	HCC11_09060		sugar transferase	1-1380/1380	0/0	100	99.78	VFG005924(gi:146320419) (SSU98_0572) Cps2E [Capsule (CVF186)] [Streptococcus suis 98HAH33]	NO	YES
40438	HCC11_09065		tyrosine protein phosphatase	1-732/732	0/0	100	99.59	VFG005912(gi:146320418) (SSU98_0571) Cps2D [Capsule (CVF186)] [Streptococcus suis 98HAH33]	NO	YES
40438	HCC11_09070		tyrosine-protein kinase	1-678/678	0/0	100	99.41	VFG005900(gi:146320417) (SSU98_0570) Cps2C [Capsule (CVF186)] [Streptococcus suis 98HAH33]	NO	YES
40438	HCC11_09075		capsular biosynthesis protein CpsC	1-690/690	0/0	100	100	VFG005863(gi:146318219) (SSU05_0565) Cps2B [Capsule (CVF186)] [Streptococcus suis 05ZYH33]	NO	YES
40438	HCC11_09080		LCP family protein	7-1452/1452	0/0	99.59	99.65	VFG005839(gi:146318218) (SSU05_0564) Cps2A [Capsule (CVF186)] [Streptococcus suis 05ZYH33]	NO	YES
40438	HCC11_10495		trigger factor	1-1284/1284	4/8	99.69	80.75	VFG019091(gi:169834028) (tig/ropA) trigger factor [Trigger factor (CVF149)] [Streptococcus pneumoniae Hungary19A-6]	NO	NO
40439	HCB78_00175		CHAP domain-containing protein	49-963/963	0/0	95.02	100	VFG005320(gi:146319781) (cbpD) Surface antigen [Choline-binding proteins (CVF122)] [Streptococcus suis 05ZYH33]	NO	NO
40439	HCB78_02855		YSIRK-type signal peptide-containing protein	1-5781/5781	2/2	99.98	99.83	VFG005493(gi:146318676) (zmpC) hypothetical protein [Zinc metalloproteinase (CVF146)] [Streptococcus suis 05ZYH33]	YES	NO
40439	HCB78_03210	gap	type I glyceraldehyde-3-phosphate dehydrogenase	1-1011/1011	2/4	99.8	89.54	VFG005353(gi:76787761) (plr/gapA) glyceraldehyde-3-phosphate dehydrogenase [Streptococcal plasmin receptor/GAPDH (CVF123)] [Streptococcus agalactiae A909]	NO	NO
40439	HCB78_03965	glf	UDP-galactopyranose mutase	1-155/162	0/0	95.68	85.16	VFG005962(gi:55823033) (str1083) exopolysaccharide biosynthesis protein UDP-galactopyranose mutase truncated [Capsule (CVF186)] [Streptococcus thermophilus CNRZ1066]	NO	NO
40439	HCB78_04565	rfbA	glucose-1-phosphate thymidylyltransferase RfbA	1-870/870	4/4	99.77	82.68	VFG006052(gi:55823163) (rmlA) glucose-1-phosphate thymidyl transferase [Capsule (CVF186)] [Streptococcus thermophilus CNRZ1066]	NO	NO
40439	HCB78_04570		dTDP-4-dehydrorhamnose 3,5-epimerase	1-572/594	0/0	96.3	80.07	VFG006046(gi:55823162) (rmlC) dTDP-4-keto-L-rhamnose reductase [Capsule (CVF186)] [Streptococcus thermophilus CNRZ1066]	NO	NO
40439	HCB78_04580	rfbB	dTDP-glucose 4,6-dehydratase	1-1047/1047	0/0	100	83.38	VFG006022(gi:116627988) (STER_1222) dTDP-D-glucose 46-dehydratase [Capsule (CVF186)] [Streptococcus thermophilus LMD-9]	NO	NO
40439	HCB78_04950		YSIRK-type signal peptide-containing protein	1-1569/1569	1/2	99.87	98.09	VFG005597(gi:146318869) (hylA) hyaluronidase [Hyaluronidase (CVF154)] [Streptococcus suis 05ZYH33]	YES	NO
40439	HCB78_05745		VWA domain-containing protein	8-2588/2850	20/73	88.39	90.24	VFG043468(gi:146321521) (ofs) methyl-accepting chemotaxis protein [Fibronectin-binding protein (AI214)] [Streptococcus suis 98HAH33]	YES	NO
40439	HCB78_06660	eno	phosphopyruvate hydratase	1-1308/1308	0/0	100	99.69	VFG043469(gi:146321359) (SSU98_1513) phosphopyruvate hydratase [Fibronectin-binding protein (AI215)] [Streptococcus suis 98HAH33]	YES	NO
40439	HCB78_06740		fibronectin/fibrinogen-binding protein	1-1656/1659	0/0	99.82	92.94	VFG005186(gi:146319146) (fbp54) fibronectin/fibrinogen binding protein [Fibronectin-binding proteins (CVF113)] [Streptococcus suis 05ZYH33]	YES	NO
40439	HCB78_08035		trigger factor	1-1284/1284	4/8	99.69	80.51	VFG019091(gi:169834028) (tig/ropA) trigger factor [Trigger factor (CVF149)] [Streptococcus pneumoniae Hungary19A-6]	NO	NO
40439	HCB78_08605		LPXTG cell wall anchor domain-containing protein	1-4896/4896	0/0	100	96.36	VFG005365(gi:22537432) (ssp-5) agglutinin receptor [Agglutinin receptor (CVF126)] [Streptococcus agalactiae 2603V/R]	NO	NO
40439	HCB78_08935	sly	cholesterol-dependent cytolysin suilysin	1-1494/1494	0/0	100	99.93	VFG005798(gi:146319057) (sly) hemolysin [Suilysin (CVF173)] [Streptococcus suis 05ZYH33]	YES	NO
40439	HCB78_09405		tyrosine protein phosphatase	1-722/732	0/0	98.63	91	VFG005912(gi:146320418) (SSU98_0571) Cps2D [Capsule (CVF186)] [Streptococcus suis 98HAH33]	NO	YES
40439	HCB78_09410		tyrosine-protein kinase	1-678/678	1/9	100	92.14	VFG005900(gi:146320417) (SSU98_0570) Cps2C [Capsule (CVF186)] [Streptococcus suis 98HAH33]	NO	YES
40439	HCB78_09415		capsular biosynthesis protein CpsC	1-690/690	0/0	100	88.84	VFG005863(gi:146318219) (SSU05_0565) Cps2B [Capsule (CVF186)] [Streptococcus suis 05ZYH33]	NO	YES
40439	HCB78_09420		LCP family protein	7-1452/1452	2/6	99.17	85.13	VFG005839(gi:146318218) (SSU05_0564) Cps2A [Capsule (CVF186)] [Streptococcus suis 05ZYH33]	NO	YES
40439	HCB78_09745		DUF1542 domain-containing protein	1-2496/2532	3/4	98.5	91.31	VFG005557(gi:146317835) (epf) extracellular protein [Extracellular factor (CVF150)] [Streptococcus suis 05ZYH33]	NO	NO
40440	HCC27_00580		YSIRK-type signal peptide-containing protein	1-1569/1569	5/28	98.28	90.06	VFG005597(gi:146318869) (hylA) hyaluronidase [Hyaluronidase (CVF154)] [Streptococcus suis 05ZYH33]	NO	NO
40440	HCC27_01625		YSIRK-type signal peptide-containing protein	4-5777/5781	4/4	99.84	94.6	VFG005493(gi:146318676) (zmpC) hypothetical protein [Zinc metalloproteinase (CVF146)] [Streptococcus suis 05ZYH33]	YES	NO
40440	HCC27_02445		YSIRK-type signal peptide-containing protein	16-3446/3786	0/0	90.62	98.57	VFG005394(gi:146318407) (mrp) MRP [Muramidase-released protein (CVF134)] [Streptococcus suis 05ZYH33]	YES	NO
40440	HCC27_03815	gap	type I glyceraldehyde-3-phosphate dehydrogenase	1-1011/1011	2/4	99.8	89.64	VFG005353(gi:76787761) (plr/gapA) glyceraldehyde-3-phosphate dehydrogenase [Streptococcal plasmin receptor/GAPDH (CVF123)] [Streptococcus agalactiae A909]	NO	NO
40440	HCC27_04135		LPXTG cell wall anchor domain-containing protein	1-4896/4896	0/0	100	96.34	VFG005365(gi:22537432) (ssp-5) agglutinin receptor [Agglutinin receptor (CVF126)] [Streptococcus agalactiae 2603V/R]	NO	NO
40440	HCC27_04840		VWA domain-containing protein	6-2274/2850	9/44	78.53	82.65	VFG043468(gi:146321521) (ofs) methyl-accepting chemotaxis protein [Fibronectin-binding protein (AI214)] [Streptococcus suis 98HAH33]	YES	NO
40440	HCC27_05770		CHAP domain-containing protein	49-963/963	0/0	95.02	98.91	VFG005320(gi:146319781) (cbpD) Surface antigen [Choline-binding proteins (CVF122)] [Streptococcus suis 05ZYH33]	NO	NO
40440	HCC27_07245	sly	cholesterol-dependent cytolysin suilysin	1-1494/1494	0/0	100	100	VFG005798(gi:146319057) (sly) hemolysin [Suilysin (CVF173)] [Streptococcus suis 05ZYH33]	YES	NO
40440	HCC27_07625		trigger factor	1-1284/1284	4/8	99.69	80.51	VFG019091(gi:169834028) (tig/ropA) trigger factor [Trigger factor (CVF149)] [Streptococcus pneumoniae Hungary19A-6]	NO	NO
40440	HCC27_08205	glf	UDP-galactopyranose mutase	1-155/162	0/0	95.68	87.1	VFG005962(gi:55823033) (str1083) exopolysaccharide biosynthesis protein UDP-galactopyranose mutase truncated [Capsule (CVF186)] [Streptococcus thermophilus CNRZ1066]	NO	NO
40440	HCC27_09720		tyrosine protein phosphatase	1-722/732	0/0	98.63	91.69	VFG005912(gi:146320418) (SSU98_0571) Cps2D [Capsule (CVF186)] [Streptococcus suis 98HAH33]	NO	YES
40440	HCC27_09725		tyrosine-protein kinase	1-678/678	0/0	100	91.44	VFG005900(gi:146320417) (SSU98_0570) Cps2C [Capsule (CVF186)] [Streptococcus suis 98HAH33]	NO	YES
40440	HCC27_09730		capsular biosynthesis protein CpsC	1-690/690	0/0	100	88.84	VFG005863(gi:146318219) (SSU05_0565) Cps2B [Capsule (CVF186)] [Streptococcus suis 05ZYH33]	NO	YES
40440	HCC27_09735		LCP family protein	7-1452/1452	2/6	99.17	85.13	VFG005839(gi:146318218) (SSU05_0564) Cps2A [Capsule (CVF186)] [Streptococcus suis 05ZYH33]	NO	YES
40440	HCC27_09815	eno	phosphopyruvate hydratase	1-1308/1308	0/0	100	99.47	VFG043469(gi:146321359) (SSU98_1513) phosphopyruvate hydratase [Fibronectin-binding protein (AI215)] [Streptococcus suis 98HAH33]	YES	NO
40440	HCC27_09850		fibronectin/fibrinogen-binding protein	1-1658/1659	0/0	99.94	94.69	VFG005186(gi:146319146) (fbp54) fibronectin/fibrinogen binding protein [Fibronectin-binding proteins (CVF113)] [Streptococcus suis 05ZYH33]	YES	NO
40440	HCC27_10080	rfbB	dTDP-glucose 4,6-dehydratase	1-1047/1047	0/0	100	83.76	VFG006022(gi:116627988) (STER_1222) dTDP-D-glucose 46-dehydratase [Capsule (CVF186)] [Streptococcus thermophilus LMD-9]	NO	NO
40440	HCC27_10090		dTDP-4-dehydrorhamnose 3,5-epimerase	1-572/594	0/0	96.3	80.94	VFG006046(gi:55823162) (rmlC) dTDP-4-keto-L-rhamnose reductase [Capsule (CVF186)] [Streptococcus thermophilus CNRZ1066]	NO	NO
40440	HCC27_10095	rfbA	glucose-1-phosphate thymidylyltransferase RfbA	1-870/870	4/4	99.77	82.22	VFG006052(gi:55823163) (rmlA) glucose-1-phosphate thymidyl transferase [Capsule (CVF186)] [Streptococcus thermophilus CNRZ1066]	NO	NO
40441	HCB75_00790		CHAP domain-containing protein	49-963/963	0/0	95.02	100	VFG005320(gi:146319781) (cbpD) Surface antigen [Choline-binding proteins (CVF122)] [Streptococcus suis 05ZYH33]	NO	NO
40441	HCB75_01650		YSIRK-type signal peptide-containing protein	1-1569/1569	5/28	98.28	90.06	VFG005597(gi:146318869) (hylA) hyaluronidase [Hyaluronidase (CVF154)] [Streptococcus suis 05ZYH33]	YES	NO
40441	HCB75_02020	rfbB	dTDP-glucose 4,6-dehydratase	1-1047/1047	0/0	100	83.67	VFG006022(gi:116627988) (STER_1222) dTDP-D-glucose 46-dehydratase [Capsule (CVF186)] [Streptococcus thermophilus LMD-9]	NO	NO
40441	HCB75_02030		dTDP-4-dehydrorhamnose 3,5-epimerase	1-572/594	0/0	96.3	80.94	VFG006046(gi:55823162) (rmlC) dTDP-4-keto-L-rhamnose reductase [Capsule (CVF186)] [Streptococcus thermophilus CNRZ1066]	NO	NO
40441	HCB75_02035	rfbA	glucose-1-phosphate thymidylyltransferase RfbA	1-870/870	4/4	99.77	82.34	VFG006052(gi:55823163) (rmlA) glucose-1-phosphate thymidyl transferase [Capsule (CVF186)] [Streptococcus thermophilus CNRZ1066]	NO	NO
40441	HCB75_03580	glf	UDP-galactopyranose mutase	1-155/162	0/0	95.68	81.94	VFG005962(gi:55823033) (str1083) exopolysaccharide biosynthesis protein UDP-galactopyranose mutase truncated [Capsule (CVF186)] [Streptococcus thermophilus CNRZ1066]	NO	YES
40441	HCB75_03615		UDP-galactopyranose mutase	1-155/162	0/0	95.68	84.52	VFG005962(gi:55823033) (str1083) exopolysaccharide biosynthesis protein UDP-galactopyranose mutase truncated [Capsule (CVF186)] [Streptococcus thermophilus CNRZ1066]	NO	YES
40441	HCB75_03625		tyrosine protein phosphatase	1-722/732	0/0	98.63	91	VFG005912(gi:146320418) (SSU98_0571) Cps2D [Capsule (CVF186)] [Streptococcus suis 98HAH33]	NO	YES
40441	HCB75_03630		tyrosine-protein kinase	1-678/678	1/9	100	92.14	VFG005900(gi:146320417) (SSU98_0570) Cps2C [Capsule (CVF186)] [Streptococcus suis 98HAH33]	NO	YES
40441	HCB75_03635		capsular biosynthesis protein CpsC	1-690/690	0/0	100	88.84	VFG005863(gi:146318219) (SSU05_0565) Cps2B [Capsule (CVF186)] [Streptococcus suis 05ZYH33]	NO	YES
40441	HCB75_03640		LCP family protein	7-1452/1452	2/6	99.17	85.2	VFG005839(gi:146318218) (SSU05_0564) Cps2A [Capsule (CVF186)] [Streptococcus suis 05ZYH33]	NO	YES
40441	HCB75_05425	eno	phosphopyruvate hydratase	1-1308/1308	0/0	100	99.69	VFG043469(gi:146321359) (SSU98_1513) phosphopyruvate hydratase [Fibronectin-binding protein (AI215)] [Streptococcus suis 98HAH33]	YES	NO
40441	HCB75_05535		YSIRK-type signal peptide-containing protein	4-5781/5781	3/3	99.91	96.09	VFG005493(gi:146318676) (zmpC) hypothetical protein [Zinc metalloproteinase (CVF146)] [Streptococcus suis 05ZYH33]	YES	NO
40441	HCB75_06075		LPXTG cell wall anchor domain-containing protein	58-4946/4953	0/0	98.71	96.13	VFG005367(gi:146320825) (SSU98_0978) agglutinin receptor [Agglutinin receptor (CVF126)] [Streptococcus suis 98HAH33]	NO	NO
40441	HCB75_06735		fibronectin/fibrinogen-binding protein	1-1656/1659	0/0	99.82	92.87	VFG005186(gi:146319146) (fbp54) fibronectin/fibrinogen binding protein [Fibronectin-binding proteins (CVF113)] [Streptococcus suis 05ZYH33]	YES	NO
40441	HCB75_07425	gap	type I glyceraldehyde-3-phosphate dehydrogenase	1-1011/1011	2/4	99.8	89.34	VFG005353(gi:76787761) (plr/gapA) glyceraldehyde-3-phosphate dehydrogenase [Streptococcal plasmin receptor/GAPDH (CVF123)] [Streptococcus agalactiae A909]	NO	NO
40441	HCB75_07630		trigger factor	1-1284/1284	4/8	99.69	80.98	VFG019091(gi:169834028) (tig/ropA) trigger factor [Trigger factor (CVF149)] [Streptococcus pneumoniae Hungary19A-6]	NO	NO
40441	HCB75_08175	sly	cholesterol-dependent cytolysin suilysin	1-1494/1494	0/0	100	100	VFG005798(gi:146319057) (sly) hemolysin [Suilysin (CVF173)] [Streptococcus suis 05ZYH33]	YES	NO
40442	HCB57_00915		CHAP domain-containing protein	49-963/963	0/0	95.02	99.13	VFG005320(gi:146319781) (cbpD) Surface antigen [Choline-binding proteins (CVF122)] [Streptococcus suis 05ZYH33]	NO	NO
40442	HCB57_02580		acylneuraminate cytidylyltransferase	4-1236/1236	0/0	99.76	99.84	VFG006050(gi:146318235) (SSU05_0581) CMP-N-acetylneuraminic acid synthetase [Capsule (CVF186)] [Streptococcus suis 05ZYH33]	NO	YES
40442	HCB57_02585		acetyltransferase	1-651/651	0/0	100	100	VFG006044(gi:146318234) (SSU05_0580) Acetyltransferase (isoleucine patch superfamily) [Capsule (CVF186)] [Streptococcus suis 05ZYH33]	NO	YES
40442	HCB57_02590	neuC	UDP-N-acetylglucosamine 2-epimerase (hydrolyzing)	1-1134/1134	0/0	100	99.91	VFG006037(gi:146318233) (SSU05_0579) UDP-N-acetylglucosamine 2-epimerase [Capsule (CVF186)] [Streptococcus suis 05ZYH33]	NO	YES
40442	HCB57_02595	neuB	N-acetylneuraminate synthase	1-1017/1017	0/0	100	100	VFG006028(gi:146318232) (SSU05_0578) Sialic acid synthase [Capsule (CVF186)] [Streptococcus suis 05ZYH33]	YES	YES
40442	HCB57_02600		oligosaccharide flippase family protein	1-1407/1407	0/0	100	99.79	VFG006018(gi:146318231) (SSU05_0577) Membrane protein involved in the export of O-antigen and teichoic acid [Capsule (CVF186)] [Streptococcus suis 05ZYH33]	NO	YES
40442	HCB57_02605		lipooligosaccharide sialyltransferase	1-972/972	0/0	100	99.79	VFG006019(gi:146320427) (SSU98_0580) hypothetical protein [Capsule (CVF186)] [Streptococcus suis 98HAH33]	NO	YES
40442	HCB57_02625		glycosyltransferase family 2 protein	1-1005/1005	0/0	100	99.8	VFG005983(gi:146318228) (SSU05_0574) Glycosyltransferases involved in cell wall biogenesis [Capsule (CVF186)] [Streptococcus suis 05ZYH33]	NO	YES
40442	HCB57_02630		glycosyltransferase family 2 protein	1-999/999	0/0	100	99.8	VFG005971(gi:146318227) (SSU05_0573) Cps2J [Capsule (CVF186)] [Streptococcus suis 05ZYH33]	NO	YES
40442	HCB57_02635		polymerase	1-1233/1233	0/0	100	99.92	VFG005959(gi:146318226) (SSU05_0572) Cps2I [Capsule (CVF186)] [Streptococcus suis 05ZYH33]	NO	YES
40442	HCB57_02640		glycosyltransferase family 2 protein	1-1446/1446	0/0	100	99.86	VFG005947(gi:146318225) (SSU05_0571) Cps2H [Capsule (CVF186)] [Streptococcus suis 05ZYH33]	NO	YES
40442	HCB57_02645		glycosyltransferase family 4 protein	1-1158/1158	0/0	100	99.91	VFG005935(gi:146318224) (SSU05_0570) Glycosyltransferase [Capsule (CVF186)] [Streptococcus suis 05ZYH33]	NO	YES
40442	HCB57_02650		glycosyltransferase family 1 protein	1-1170/1170	0/0	100	99.83	VFG005923(gi:146318223) (SSU05_0569) Cps2F [Capsule (CVF186)] [Streptococcus suis 05ZYH33]	NO	YES
40442	HCB57_02655		sugar transferase	1-1380/1380	0/0	100	99.78	VFG005924(gi:146320419) (SSU98_0572) Cps2E [Capsule (CVF186)] [Streptococcus suis 98HAH33]	NO	YES
40442	HCB57_02660		tyrosine protein phosphatase	1-732/732	0/0	100	99.59	VFG005912(gi:146320418) (SSU98_0571) Cps2D [Capsule (CVF186)] [Streptococcus suis 98HAH33]	NO	YES
40442	HCB57_02665		tyrosine-protein kinase	1-678/678	0/0	100	99.41	VFG005900(gi:146320417) (SSU98_0570) Cps2C [Capsule (CVF186)] [Streptococcus suis 98HAH33]	NO	YES
40442	HCB57_02670		capsular biosynthesis protein CpsC	1-690/690	0/0	100	99.56	VFG005863(gi:146318219) (SSU05_0565) Cps2B [Capsule (CVF186)] [Streptococcus suis 05ZYH33]	NO	YES
40442	HCB57_02675		LCP family protein	7-1452/1452	0/0	99.59	99.65	VFG005839(gi:146318218) (SSU05_0564) Cps2A [Capsule (CVF186)] [Streptococcus suis 05ZYH33]	NO	YES
40442	HCB57_03170		fibronectin/fibrinogen-binding protein	1-1658/1659	0/0	99.94	96.02	VFG005186(gi:146319146) (fbp54) fibronectin/fibrinogen binding protein [Fibronectin-binding proteins (CVF113)] [Streptococcus suis 05ZYH33]	YES	NO
40442	HCB57_03300	eno	phosphopyruvate hydratase	1-1308/1308	0/0	100	99.54	VFG043469(gi:146321359) (SSU98_1513) phosphopyruvate hydratase [Fibronectin-binding protein (AI215)] [Streptococcus suis 98HAH33]	YES	NO
40442	HCB57_04075	glf	UDP-galactopyranose mutase	1-155/162	0/0	95.68	81.29	VFG005962(gi:55823033) (str1083) exopolysaccharide biosynthesis protein UDP-galactopyranose mutase truncated [Capsule (CVF186)] [Streptococcus thermophilus CNRZ1066]	NO	NO
40442	HCB57_04905		VWA domain-containing protein	6-2274/2850	9/44	78.53	82.69	VFG043468(gi:146321521) (ofs) methyl-accepting chemotaxis protein [Fibronectin-binding protein (AI214)] [Streptococcus suis 98HAH33]	YES	NO
40442	HCB57_05345		trigger factor	1-1284/1284	4/8	99.69	80.75	VFG019091(gi:169834028) (tig/ropA) trigger factor [Trigger factor (CVF149)] [Streptococcus pneumoniae Hungary19A-6]	NO	NO
40442	HCB57_07530	gap	type I glyceraldehyde-3-phosphate dehydrogenase	1-1011/1011	2/4	99.8	89.64	VFG005353(gi:76787761) (plr/gapA) glyceraldehyde-3-phosphate dehydrogenase [Streptococcal plasmin receptor/GAPDH (CVF123)] [Streptococcus agalactiae A909]	NO	NO
40442	HCB57_07860		YSIRK-type signal peptide-containing protein	904-5777/5781	4/8	84.24	92.78	VFG005493(gi:146318676) (zmpC) hypothetical protein [Zinc metalloproteinase (CVF146)] [Streptococcus suis 05ZYH33]	YES	NO
40442	HCB57_08400		YSIRK-type signal peptide-containing protein	16-3786/3786	17/92	98.86	88.24	VFG005394(gi:146318407) (mrp) MRP [Muramidase-released protein (CVF134)] [Streptococcus suis 05ZYH33]	YES	NO
40442	HCB57_09090	rfbB	dTDP-glucose 4,6-dehydratase	1-1047/1047	0/0	100	83.76	VFG006022(gi:116627988) (STER_1222) dTDP-D-glucose 46-dehydratase [Capsule (CVF186)] [Streptococcus thermophilus LMD-9]	NO	NO
40442	HCB57_09100		dTDP-4-dehydrorhamnose 3,5-epimerase	1-572/594	0/0	96.3	80.77	VFG006032(gi:116627989) (STER_1223) dTDP-4-dehydrorhamnose 35-epimerase or related enzyme [Capsule (CVF186)] [Streptococcus thermophilus LMD-9]	NO	NO
40442	HCB57_09105	rfbA	glucose-1-phosphate thymidylyltransferase RfbA	1-870/870	4/4	99.77	82.68	VFG006052(gi:55823163) (rmlA) glucose-1-phosphate thymidyl transferase [Capsule (CVF186)] [Streptococcus thermophilus CNRZ1066]	NO	NO
40442	HCB57_09415		YSIRK-type signal peptide-containing protein	1-1569/1569	3/26	98.34	96.05	VFG005597(gi:146318869) (hylA) hyaluronidase [Hyaluronidase (CVF154)] [Streptococcus suis 05ZYH33]	YES	NO
40443	HCC23_00400	sly	cholesterol-dependent cytolysin suilysin	1-1494/1494	0/0	100	99.73	VFG005798(gi:146319057) (sly) hemolysin [Suilysin (CVF173)] [Streptococcus suis 05ZYH33]	YES	NO
40443	HCC23_03070		LPXTG cell wall anchor domain-containing protein	1-4896/4896	0/0	100	95.67	VFG005365(gi:22537432) (ssp-5) agglutinin receptor [Agglutinin receptor (CVF126)] [Streptococcus agalactiae 2603V/R]	NO	NO
40443	HCC23_03315		YSIRK-type signal peptide-containing protein	4-5781/5781	3/3	99.91	93.23	VFG005493(gi:146318676) (zmpC) hypothetical protein [Zinc metalloproteinase (CVF146)] [Streptococcus suis 05ZYH33]	YES	NO
40443	HCC23_04110	glf	UDP-galactopyranose mutase	1-155/162	0/0	95.68	87.74	VFG005962(gi:55823033) (str1083) exopolysaccharide biosynthesis protein UDP-galactopyranose mutase truncated [Capsule (CVF186)] [Streptococcus thermophilus CNRZ1066]	NO	NO
40443	HCC23_04630		trigger factor	1-1284/1284	6/10	99.61	81.23	VFG019091(gi:169834028) (tig/ropA) trigger factor [Trigger factor (CVF149)] [Streptococcus pneumoniae Hungary19A-6]	NO	NO
40443	HCC23_06090		CHAP domain-containing protein	49-961/963	0/0	94.81	98.03	VFG005320(gi:146319781) (cbpD) Surface antigen [Choline-binding proteins (CVF122)] [Streptococcus suis 05ZYH33]	NO	NO
40443	HCC23_06575		YSIRK-type signal peptide-containing protein	1-1568/1569	4/7	99.55	89.17	VFG005597(gi:146318869) (hylA) hyaluronidase [Hyaluronidase (CVF154)] [Streptococcus suis 05ZYH33]	YES	NO
40443	HCC23_06950		YSIRK-type signal peptide-containing protein	16-3446/3786	0/0	90.62	99.07	VFG005394(gi:146318407) (mrp) MRP [Muramidase-released protein (CVF134)] [Streptococcus suis 05ZYH33]	YES	NO
40443	HCC23_07150	rfbA	glucose-1-phosphate thymidylyltransferase RfbA	1-870/870	0/0	100	81.72	VFG006052(gi:55823163) (rmlA) glucose-1-phosphate thymidyl transferase [Capsule (CVF186)] [Streptococcus thermophilus CNRZ1066]	NO	NO
40443	HCC23_07155		dTDP-4-dehydrorhamnose 3,5-epimerase	1-572/594	0/0	96.3	80.77	VFG006046(gi:55823162) (rmlC) dTDP-4-keto-L-rhamnose reductase [Capsule (CVF186)] [Streptococcus thermophilus CNRZ1066]	NO	NO
40443	HCC23_07165	rfbB	dTDP-glucose 4,6-dehydratase	1-1047/1047	0/0	100	83.95	VFG006022(gi:116627988) (STER_1222) dTDP-D-glucose 46-dehydratase [Capsule (CVF186)] [Streptococcus thermophilus LMD-9]	NO	NO
40443	HCC23_07910		fibronectin/fibrinogen-binding protein	1-1659/1659	0/0	100	92.71	VFG005186(gi:146319146) (fbp54) fibronectin/fibrinogen binding protein [Fibronectin-binding proteins (CVF113)] [Streptococcus suis 05ZYH33]	YES	NO
40443	HCC23_08165	eno	phosphopyruvate hydratase	1-1308/1308	0/0	100	99.47	VFG043469(gi:146321359) (SSU98_1513) phosphopyruvate hydratase [Fibronectin-binding protein (AI215)] [Streptococcus suis 98HAH33]	YES	NO
40443	HCC23_09535	gap	type I glyceraldehyde-3-phosphate dehydrogenase	1-1011/1011	2/4	99.8	89.44	VFG005353(gi:76787761) (plr/gapA) glyceraldehyde-3-phosphate dehydrogenase [Streptococcal plasmin receptor/GAPDH (CVF123)] [Streptococcus agalactiae A909]	NO	NO
40443	HCC23_09585		LCP family protein	7-1452/1452	2/2	99.52	81.2	VFG005839(gi:146318218) (SSU05_0564) Cps2A [Capsule (CVF186)] [Streptococcus suis 05ZYH33]	NO	YES
40443	HCC23_09595		tyrosine-protein kinase	1-668/696	0/0	95.98	81.59	VFG005887(gi:146318220) (SSU05_0566) Cps2C [Capsule (CVF186)] [Streptococcus suis 05ZYH33]	NO	YES
40443	HCC23_09600		tyrosine protein phosphatase	1-725/732	2/2	98.91	80.72	VFG005912(gi:146320418) (SSU98_0571) Cps2D [Capsule (CVF186)] [Streptococcus suis 98HAH33]	NO	YES
40443	HCC23_10025		VWA domain-containing protein	8-2040/2850	13/25	70.67	84.85	VFG043468(gi:146321521) (ofs) methyl-accepting chemotaxis protein [Fibronectin-binding protein (AI214)] [Streptococcus suis 98HAH33]	YES	NO
40444	HCB91_00065		YSIRK-type signal peptide-containing protein	1-1569/1569	5/28	98.28	90.06	VFG005597(gi:146318869) (hylA) hyaluronidase [Hyaluronidase (CVF154)] [Streptococcus suis 05ZYH33]	YES	NO
40444	HCB91_00435	rfbB	dTDP-glucose 4,6-dehydratase	1-1047/1047	0/0	100	83.67	VFG006022(gi:116627988) (STER_1222) dTDP-D-glucose 46-dehydratase [Capsule (CVF186)] [Streptococcus thermophilus LMD-9]	NO	NO
40444	HCB91_00445		dTDP-4-dehydrorhamnose 3,5-epimerase	1-572/594	0/0	96.3	80.94	VFG006046(gi:55823162) (rmlC) dTDP-4-keto-L-rhamnose reductase [Capsule (CVF186)] [Streptococcus thermophilus CNRZ1066]	NO	NO
40444	HCB91_00450	rfbA	glucose-1-phosphate thymidylyltransferase RfbA	1-870/870	4/4	99.77	82.34	VFG006052(gi:55823163) (rmlA) glucose-1-phosphate thymidyl transferase [Capsule (CVF186)] [Streptococcus thermophilus CNRZ1066]	NO	NO
40444	HCB91_00980	sly	cholesterol-dependent cytolysin suilysin	1-1494/1494	0/0	100	100	VFG005798(gi:146319057) (sly) hemolysin [Suilysin (CVF173)] [Streptococcus suis 05ZYH33]	YES	NO
40444	HCB91_01370		trigger factor	1-1284/1284	4/8	99.69	80.98	VFG019091(gi:169834028) (tig/ropA) trigger factor [Trigger factor (CVF149)] [Streptococcus pneumoniae Hungary19A-6]	NO	NO
40444	HCB91_02865	glf	UDP-galactopyranose mutase	1-155/162	0/0	95.68	81.94	VFG005962(gi:55823033) (str1083) exopolysaccharide biosynthesis protein UDP-galactopyranose mutase truncated [Capsule (CVF186)] [Streptococcus thermophilus CNRZ1066]	NO	NO
40444	HCB91_03350	gap	type I glyceraldehyde-3-phosphate dehydrogenase	1-1011/1011	2/4	99.8	89.34	VFG005353(gi:76787761) (plr/gapA) glyceraldehyde-3-phosphate dehydrogenase [Streptococcal plasmin receptor/GAPDH (CVF123)] [Streptococcus agalactiae A909]	NO	NO
40444	HCB91_03840		CHAP domain-containing protein	49-963/963	0/0	95.02	100	VFG005320(gi:146319781) (cbpD) Surface antigen [Choline-binding proteins (CVF122)] [Streptococcus suis 05ZYH33]	NO	NO
40444	HCB91_05625		VWA domain-containing protein	8-2588/2850	15/40	89.89	84.28	VFG043468(gi:146321521) (ofs) methyl-accepting chemotaxis protein [Fibronectin-binding protein (AI214)] [Streptococcus suis 98HAH33]	YES	NO
40444	HCB91_06940	eno	phosphopyruvate hydratase	1-1308/1308	0/0	100	99.69	VFG043469(gi:146321359) (SSU98_1513) phosphopyruvate hydratase [Fibronectin-binding protein (AI215)] [Streptococcus suis 98HAH33]	YES	NO
40444	HCB91_07255		YSIRK-type signal peptide-containing protein	4-5781/5781	3/3	99.91	96.11	VFG005493(gi:146318676) (zmpC) hypothetical protein [Zinc metalloproteinase (CVF146)] [Streptococcus suis 05ZYH33]	YES	NO
40444	HCB91_07535		fibronectin/fibrinogen-binding protein	1-1656/1659	0/0	99.82	92.87	VFG005186(gi:146319146) (fbp54) fibronectin/fibrinogen binding protein [Fibronectin-binding proteins (CVF113)] [Streptococcus suis 05ZYH33]	YES	NO
40444	HCB91_10205		UDP-galactopyranose mutase	1-155/162	0/0	95.68	84.52	VFG005962(gi:55823033) (str1083) exopolysaccharide biosynthesis protein UDP-galactopyranose mutase truncated [Capsule (CVF186)] [Streptococcus thermophilus CNRZ1066]	NO	YES
40444	HCB91_10215		tyrosine protein phosphatase	1-722/732	0/0	98.63	91	VFG005912(gi:146320418) (SSU98_0571) Cps2D [Capsule (CVF186)] [Streptococcus suis 98HAH33]	NO	YES
40444	HCB91_10220		tyrosine-protein kinase	1-678/678	1/9	100	92.14	VFG005900(gi:146320417) (SSU98_0570) Cps2C [Capsule (CVF186)] [Streptococcus suis 98HAH33]	NO	YES
40444	HCB91_10225		capsular biosynthesis protein CpsC	1-690/690	0/0	100	88.84	VFG005863(gi:146318219) (SSU05_0565) Cps2B [Capsule (CVF186)] [Streptococcus suis 05ZYH33]	NO	YES
40444	HCB91_10230		LCP family protein	7-1452/1452	2/6	99.17	85.2	VFG005839(gi:146318218) (SSU05_0564) Cps2A [Capsule (CVF186)] [Streptococcus suis 05ZYH33]	NO	YES
40444	HCB91_11150		LPXTG cell wall anchor domain-containing protein	1-4896/4896	0/0	100	96.12	VFG005365(gi:22537432) (ssp-5) agglutinin receptor [Agglutinin receptor (CVF126)] [Streptococcus agalactiae 2603V/R]	NO	NO
40444	HCB91_11185		LPXTG cell wall anchor domain-containing protein	58-4953/4953	3/4	98.81	95.9	VFG005367(gi:146320825) (SSU98_0978) agglutinin receptor [Agglutinin receptor (CVF126)] [Streptococcus suis 98HAH33]	NO	NO
40445	HCC45_00255		LPXTG cell wall anchor domain-containing protein	1-4896/4896	0/0	100	96.32	VFG005365(gi:22537432) (ssp-5) agglutinin receptor [Agglutinin receptor (CVF126)] [Streptococcus agalactiae 2603V/R]	NO	NO
40445	HCC45_01840		acylneuraminate cytidylyltransferase	4-1236/1236	0/0	99.76	95.62	VFG006050(gi:146318235) (SSU05_0581) CMP-N-acetylneuraminic acid synthetase [Capsule (CVF186)] [Streptococcus suis 05ZYH33]	NO	YES
40445	HCC45_01845		acetyltransferase	1-651/651	0/0	100	95.85	VFG006044(gi:146318234) (SSU05_0580) Acetyltransferase (isoleucine patch superfamily) [Capsule (CVF186)] [Streptococcus suis 05ZYH33]	NO	YES
40445	HCC45_01850	neuC	UDP-N-acetylglucosamine 2-epimerase (hydrolyzing)	1-1134/1134	0/0	100	93.74	VFG006037(gi:146318233) (SSU05_0579) UDP-N-acetylglucosamine 2-epimerase [Capsule (CVF186)] [Streptococcus suis 05ZYH33]	NO	YES
40445	HCC45_01855	neuB	N-acetylneuraminate synthase	1-1017/1017	0/0	100	95.48	VFG006028(gi:146318232) (SSU05_0578) Sialic acid synthase [Capsule (CVF186)] [Streptococcus suis 05ZYH33]	YES	YES
40445	HCC45_01870		oligosaccharide flippase family protein	1-1405/1407	0/0	99.86	94.38	VFG006018(gi:146318231) (SSU05_0577) Membrane protein involved in the export of O-antigen and teichoic acid [Capsule (CVF186)] [Streptococcus suis 05ZYH33]	NO	YES
40445	HCC45_01930		LCP family protein	273-1452/1452	2/2	81.2	83.4	VFG005839(gi:146318218) (SSU05_0564) Cps2A [Capsule (CVF186)] [Streptococcus suis 05ZYH33]	NO	YES
40445	HCC45_07525		trigger factor	1-1284/1284	4/8	99.69	81.06	VFG019091(gi:169834028) (tig/ropA) trigger factor [Trigger factor (CVF149)] [Streptococcus pneumoniae Hungary19A-6]	NO	NO
40445	HCC45_09910	gap	type I glyceraldehyde-3-phosphate dehydrogenase	1-1008/1008	1/3	100	90.41	VFG005359(gi:125718893) (plr/gapA) Glyceraldehyde 3-phosphate dehydrogenase putative [Streptococcal plasmin receptor/GAPDH (CVF123)] [Streptococcus sanguinis SK36]	NO	NO
40445	HCC45_10380		fibronectin/fibrinogen-binding protein	1-1658/1659	0/0	99.94	93.97	VFG005186(gi:146319146) (fbp54) fibronectin/fibrinogen binding protein [Fibronectin-binding proteins (CVF113)] [Streptococcus suis 05ZYH33]	YES	NO
40445	HCC45_10415	eno	phosphopyruvate hydratase	1-1308/1308	0/0	100	98.62	VFG043469(gi:146321359) (SSU98_1513) phosphopyruvate hydratase [Fibronectin-binding protein (AI215)] [Streptococcus suis 98HAH33]	YES	NO
40445	HCC45_11100	glf	UDP-galactopyranose mutase	1-155/162	0/0	95.68	86.45	VFG005962(gi:55823033) (str1083) exopolysaccharide biosynthesis protein UDP-galactopyranose mutase truncated [Capsule (CVF186)] [Streptococcus thermophilus CNRZ1066]	NO	NO
40445	HCC45_12070	rfbA	glucose-1-phosphate thymidylyltransferase RfbA	1-870/870	2/2	99.89	80.94	VFG006052(gi:55823163) (rmlA) glucose-1-phosphate thymidyl transferase [Capsule (CVF186)] [Streptococcus thermophilus CNRZ1066]	NO	NO
40445	HCC45_12075		dTDP-4-dehydrorhamnose 3,5-epimerase	1-572/594	2/2	96.13	81.33	VFG006046(gi:55823162) (rmlC) dTDP-4-keto-L-rhamnose reductase [Capsule (CVF186)] [Streptococcus thermophilus CNRZ1066]	NO	NO
40445	HCC45_12085	rfbB	dTDP-glucose 4,6-dehydratase	1-1047/1047	0/0	100	82.71	VFG006022(gi:116627988) (STER_1222) dTDP-D-glucose 46-dehydratase [Capsule (CVF186)] [Streptococcus thermophilus LMD-9]	NO	NO
40446	HCC17_00875		LPXTG cell wall anchor domain-containing protein	73-3038/3786	16/71	77.6	84.51	VFG005394(gi:146318407) (mrp) MRP [Muramidase-released protein (CVF134)] [Streptococcus suis 05ZYH33]	YES	NO
40446	HCC17_01250		LCP family protein	7-1452/1452	2/6	99.17	85.13	VFG005839(gi:146318218) (SSU05_0564) Cps2A [Capsule (CVF186)] [Streptococcus suis 05ZYH33]	NO	YES
40446	HCC17_01255		capsular biosynthesis protein CpsC	1-690/690	0/0	100	88.99	VFG005863(gi:146318219) (SSU05_0565) Cps2B [Capsule (CVF186)] [Streptococcus suis 05ZYH33]	NO	YES
40446	HCC17_01260		tyrosine-protein kinase	1-678/678	1/9	100	92.14	VFG005900(gi:146320417) (SSU98_0570) Cps2C [Capsule (CVF186)] [Streptococcus suis 98HAH33]	NO	YES
40446	HCC17_01265		tyrosine protein phosphatase	1-722/732	0/0	98.63	91	VFG005912(gi:146320418) (SSU98_0571) Cps2D [Capsule (CVF186)] [Streptococcus suis 98HAH33]	NO	YES
40446	HCC17_02090	gap	type I glyceraldehyde-3-phosphate dehydrogenase	1-1011/1011	2/4	99.8	89.54	VFG005353(gi:76787761) (plr/gapA) glyceraldehyde-3-phosphate dehydrogenase [Streptococcal plasmin receptor/GAPDH (CVF123)] [Streptococcus agalactiae A909]	NO	NO
40446	HCC17_02865		CHAP domain-containing protein	49-963/963	0/0	95.02	99.13	VFG005320(gi:146319781) (cbpD) Surface antigen [Choline-binding proteins (CVF122)] [Streptococcus suis 05ZYH33]	NO	NO
40446	HCC17_04235	rfbA	glucose-1-phosphate thymidylyltransferase RfbA	1-870/870	6/6	99.66	82.82	VFG006052(gi:55823163) (rmlA) glucose-1-phosphate thymidyl transferase [Capsule (CVF186)] [Streptococcus thermophilus CNRZ1066]	NO	NO
40446	HCC17_04240		dTDP-4-dehydrorhamnose 3,5-epimerase	1-572/594	0/0	96.3	80.77	VFG006046(gi:55823162) (rmlC) dTDP-4-keto-L-rhamnose reductase [Capsule (CVF186)] [Streptococcus thermophilus CNRZ1066]	NO	NO
40446	HCC17_04250	rfbB	dTDP-glucose 4,6-dehydratase	1-1047/1047	0/0	100	83.76	VFG006022(gi:116627988) (STER_1222) dTDP-D-glucose 46-dehydratase [Capsule (CVF186)] [Streptococcus thermophilus LMD-9]	NO	NO
40446	HCC17_04620		YSIRK-type signal peptide-containing protein	1-1568/1569	4/7	99.55	89.1	VFG005597(gi:146318869) (hylA) hyaluronidase [Hyaluronidase (CVF154)] [Streptococcus suis 05ZYH33]	YES	NO
40446	HCC17_06230		trigger factor	1-1284/1284	4/8	99.69	81.13	VFG019091(gi:169834028) (tig/ropA) trigger factor [Trigger factor (CVF149)] [Streptococcus pneumoniae Hungary19A-6]	NO	NO
40446	HCC17_06500		VWA domain-containing protein	6-2438/2850	10/47	84.18	82.05	VFG043468(gi:146321521) (ofs) methyl-accepting chemotaxis protein [Fibronectin-binding protein (AI214)] [Streptococcus suis 98HAH33]	YES	NO
40446	HCC17_08240	eno	phosphopyruvate hydratase	1-1308/1308	0/0	100	99.16	VFG043469(gi:146321359) (SSU98_1513) phosphopyruvate hydratase [Fibronectin-binding protein (AI215)] [Streptococcus suis 98HAH33]	YES	NO
40446	HCC17_08275		fibronectin/fibrinogen-binding protein	1-1658/1659	0/0	99.94	96.02	VFG005186(gi:146319146) (fbp54) fibronectin/fibrinogen binding protein [Fibronectin-binding proteins (CVF113)] [Streptococcus suis 05ZYH33]	YES	NO
40446	HCC17_08520	glf	UDP-galactopyranose mutase	1-155/162	0/0	95.68	85.81	VFG005962(gi:55823033) (str1083) exopolysaccharide biosynthesis protein UDP-galactopyranose mutase truncated [Capsule (CVF186)] [Streptococcus thermophilus CNRZ1066]	NO	NO
40446	HCC17_08805	sly	cholesterol-dependent cytolysin suilysin	1-1494/1494	1/1	100	99.6	VFG005798(gi:146319057) (sly) hemolysin [Suilysin (CVF173)] [Streptococcus suis 05ZYH33]	YES	NO
40446	HCC17_09460		LPXTG cell wall anchor domain-containing protein	50-5777/5781	4/8	99.01	96.79	VFG005493(gi:146318676) (zmpC) hypothetical protein [Zinc metalloproteinase (CVF146)] [Streptococcus suis 05ZYH33]	YES	NO
40447	HCC05_01025	rfbB	dTDP-glucose 4,6-dehydratase	1-1047/1047	0/0	100	83.76	VFG006022(gi:116627988) (STER_1222) dTDP-D-glucose 46-dehydratase [Capsule (CVF186)] [Streptococcus thermophilus LMD-9]	NO	NO
40447	HCC05_01035		dTDP-4-dehydrorhamnose 3,5-epimerase	1-572/594	0/0	96.3	80.77	VFG006046(gi:55823162) (rmlC) dTDP-4-keto-L-rhamnose reductase [Capsule (CVF186)] [Streptococcus thermophilus CNRZ1066]	NO	NO
40447	HCC05_01040	rfbA	glucose-1-phosphate thymidylyltransferase RfbA	1-870/870	6/6	99.66	82.82	VFG006052(gi:55823163) (rmlA) glucose-1-phosphate thymidyl transferase [Capsule (CVF186)] [Streptococcus thermophilus CNRZ1066]	NO	NO
40447	HCC05_01510	sly	cholesterol-dependent cytolysin suilysin	1-1494/1494	1/1	100	99.6	VFG005798(gi:146319057) (sly) hemolysin [Suilysin (CVF173)] [Streptococcus suis 05ZYH33]	YES	NO
40447	HCC05_01735		fibronectin/fibrinogen-binding protein	1-1658/1659	0/0	99.94	96.02	VFG005186(gi:146319146) (fbp54) fibronectin/fibrinogen binding protein [Fibronectin-binding proteins (CVF113)] [Streptococcus suis 05ZYH33]	YES	NO
40447	HCC05_01770	eno	phosphopyruvate hydratase	1-1308/1308	0/0	100	99.16	VFG043469(gi:146321359) (SSU98_1513) phosphopyruvate hydratase [Fibronectin-binding protein (AI215)] [Streptococcus suis 98HAH33]	YES	NO
40447	HCC05_02710		VWA domain-containing protein	6-2438/2850	10/47	84.18	82.09	VFG043468(gi:146321521) (ofs) methyl-accepting chemotaxis protein [Fibronectin-binding protein (AI214)] [Streptococcus suis 98HAH33]	YES	NO
40447	HCC05_02995		trigger factor	1-1284/1284	4/8	99.69	81.13	VFG019091(gi:169834028) (tig/ropA) trigger factor [Trigger factor (CVF149)] [Streptococcus pneumoniae Hungary19A-6]	NO	NO
40447	HCC05_04605		CHAP domain-containing protein	49-963/963	0/0	95.02	99.13	VFG005320(gi:146319781) (cbpD) Surface antigen [Choline-binding proteins (CVF122)] [Streptococcus suis 05ZYH33]	NO	NO
40447	HCC05_05225		LPXTG cell wall anchor domain-containing protein	73-3038/3786	16/71	77.6	84.51	VFG005394(gi:146318407) (mrp) MRP [Muramidase-released protein (CVF134)] [Streptococcus suis 05ZYH33]	YES	NO
40447	HCC05_05590	gap	type I glyceraldehyde-3-phosphate dehydrogenase	1-1011/1011	2/4	99.8	89.54	VFG005353(gi:76787761) (plr/gapA) glyceraldehyde-3-phosphate dehydrogenase [Streptococcal plasmin receptor/GAPDH (CVF123)] [Streptococcus agalactiae A909]	NO	NO
40447	HCC05_06325	glf	UDP-galactopyranose mutase	1-155/162	0/0	95.68	85.81	VFG005962(gi:55823033) (str1083) exopolysaccharide biosynthesis protein UDP-galactopyranose mutase truncated [Capsule (CVF186)] [Streptococcus thermophilus CNRZ1066]	NO	NO
40447	HCC05_09565		LPXTG cell wall anchor domain-containing protein	50-5777/5781	4/8	99.01	96.79	VFG005493(gi:146318676) (zmpC) hypothetical protein [Zinc metalloproteinase (CVF146)] [Streptococcus suis 05ZYH33]	YES	NO
40447	HCC05_09740		tyrosine protein phosphatase	1-722/732	0/0	98.63	91	VFG005912(gi:146320418) (SSU98_0571) Cps2D [Capsule (CVF186)] [Streptococcus suis 98HAH33]	NO	YES
40447	HCC05_09745		tyrosine-protein kinase	1-678/678	1/9	100	92.14	VFG005900(gi:146320417) (SSU98_0570) Cps2C [Capsule (CVF186)] [Streptococcus suis 98HAH33]	NO	YES
40447	HCC05_09750		capsular biosynthesis protein CpsC	1-690/690	0/0	100	88.99	VFG005863(gi:146318219) (SSU05_0565) Cps2B [Capsule (CVF186)] [Streptococcus suis 05ZYH33]	NO	YES
40447	HCC05_09755		LCP family protein	7-1452/1452	2/6	99.17	85.13	VFG005839(gi:146318218) (SSU05_0564) Cps2A [Capsule (CVF186)] [Streptococcus suis 05ZYH33]	NO	YES
40449	HCB56_00015		VWA domain-containing protein	6-2274/2850	9/44	78.53	82.69	VFG043468(gi:146321521) (ofs) methyl-accepting chemotaxis protein [Fibronectin-binding protein (AI214)] [Streptococcus suis 98HAH33]	YES	NO
40449	HCB56_00405		acylneuraminate cytidylyltransferase	4-1236/1236	0/0	99.76	99.76	VFG006050(gi:146318235) (SSU05_0581) CMP-N-acetylneuraminic acid synthetase [Capsule (CVF186)] [Streptococcus suis 05ZYH33]	NO	YES
40449	HCB56_00410		acetyltransferase	1-651/651	0/0	100	100	VFG006044(gi:146318234) (SSU05_0580) Acetyltransferase (isoleucine patch superfamily) [Capsule (CVF186)] [Streptococcus suis 05ZYH33]	NO	YES
40449	HCB56_00415	neuC	UDP-N-acetylglucosamine 2-epimerase (hydrolyzing)	1-1134/1134	0/0	100	99.91	VFG006037(gi:146318233) (SSU05_0579) UDP-N-acetylglucosamine 2-epimerase [Capsule (CVF186)] [Streptococcus suis 05ZYH33]	NO	YES
40449	HCB56_00420	neuB	N-acetylneuraminate synthase	1-1017/1017	0/0	100	100	VFG006028(gi:146318232) (SSU05_0578) Sialic acid synthase [Capsule (CVF186)] [Streptococcus suis 05ZYH33]	YES	YES
40449	HCB56_00425		oligosaccharide flippase family protein	1-1407/1407	0/0	100	99.79	VFG006018(gi:146318231) (SSU05_0577) Membrane protein involved in the export of O-antigen and teichoic acid [Capsule (CVF186)] [Streptococcus suis 05ZYH33]	NO	YES
40449	HCB56_00430		lipooligosaccharide sialyltransferase	1-972/972	0/0	100	99.79	VFG006019(gi:146320427) (SSU98_0580) hypothetical protein [Capsule (CVF186)] [Streptococcus suis 98HAH33]	NO	YES
40449	HCB56_00450		glycosyltransferase family 2 protein	1-1005/1005	0/0	100	99.7	VFG005983(gi:146318228) (SSU05_0574) Glycosyltransferases involved in cell wall biogenesis [Capsule (CVF186)] [Streptococcus suis 05ZYH33]	NO	YES
40449	HCB56_00455		glycosyltransferase family 2 protein	1-999/999	0/0	100	99.8	VFG005971(gi:146318227) (SSU05_0573) Cps2J [Capsule (CVF186)] [Streptococcus suis 05ZYH33]	NO	YES
40449	HCB56_00460		polymerase	1-1233/1233	0/0	100	99.92	VFG005959(gi:146318226) (SSU05_0572) Cps2I [Capsule (CVF186)] [Streptococcus suis 05ZYH33]	NO	YES
40449	HCB56_00465		glycosyltransferase family 2 protein	1-1446/1446	0/0	100	99.86	VFG005947(gi:146318225) (SSU05_0571) Cps2H [Capsule (CVF186)] [Streptococcus suis 05ZYH33]	NO	YES
40449	HCB56_00470		glycosyltransferase family 4 protein	1-1158/1158	0/0	100	99.91	VFG005935(gi:146318224) (SSU05_0570) Glycosyltransferase [Capsule (CVF186)] [Streptococcus suis 05ZYH33]	NO	YES
40449	HCB56_00475		glycosyltransferase family 1 protein	1-1170/1170	0/0	100	99.83	VFG005923(gi:146318223) (SSU05_0569) Cps2F [Capsule (CVF186)] [Streptococcus suis 05ZYH33]	NO	YES
40449	HCB56_00480		sugar transferase	1-1380/1380	0/0	100	99.78	VFG005924(gi:146320419) (SSU98_0572) Cps2E [Capsule (CVF186)] [Streptococcus suis 98HAH33]	NO	YES
40449	HCB56_00485		tyrosine protein phosphatase	1-732/732	0/0	100	99.59	VFG005912(gi:146320418) (SSU98_0571) Cps2D [Capsule (CVF186)] [Streptococcus suis 98HAH33]	NO	YES
40449	HCB56_00490		tyrosine-protein kinase	1-678/678	0/0	100	99.41	VFG005900(gi:146320417) (SSU98_0570) Cps2C [Capsule (CVF186)] [Streptococcus suis 98HAH33]	NO	YES
40449	HCB56_00495		capsular biosynthesis protein CpsC	1-690/690	0/0	100	100	VFG005863(gi:146318219) (SSU05_0565) Cps2B [Capsule (CVF186)] [Streptococcus suis 05ZYH33]	NO	YES
40449	HCB56_00500		LCP family protein	7-1452/1452	0/0	99.59	99.65	VFG005839(gi:146318218) (SSU05_0564) Cps2A [Capsule (CVF186)] [Streptococcus suis 05ZYH33]	NO	YES
40449	HCB56_02905		YSIRK-type signal peptide-containing protein	1-1569/1569	3/26	98.34	96.05	VFG005597(gi:146318869) (hylA) hyaluronidase [Hyaluronidase (CVF154)] [Streptococcus suis 05ZYH33]	YES	NO
40449	HCB56_03495	gap	type I glyceraldehyde-3-phosphate dehydrogenase	1-1011/1011	2/4	99.8	89.64	VFG005353(gi:76787761) (plr/gapA) glyceraldehyde-3-phosphate dehydrogenase [Streptococcal plasmin receptor/GAPDH (CVF123)] [Streptococcus agalactiae A909]	NO	NO
40449	HCB56_04200		fibronectin/fibrinogen-binding protein	1-1658/1659	0/0	99.94	96.02	VFG005186(gi:146319146) (fbp54) fibronectin/fibrinogen binding protein [Fibronectin-binding proteins (CVF113)] [Streptococcus suis 05ZYH33]	YES	NO
40449	HCB56_04330	eno	phosphopyruvate hydratase	1-1308/1308	0/0	100	99.54	VFG043469(gi:146321359) (SSU98_1513) phosphopyruvate hydratase [Fibronectin-binding protein (AI215)] [Streptococcus suis 98HAH33]	YES	NO
40449	HCB56_05165		CHAP domain-containing protein	49-963/963	0/0	95.02	99.13	VFG005320(gi:146319781) (cbpD) Surface antigen [Choline-binding proteins (CVF122)] [Streptococcus suis 05ZYH33]	NO	NO
40449	HCB56_05765		YSIRK-type signal peptide-containing protein	904-5777/5781	4/8	84.24	92.78	VFG005493(gi:146318676) (zmpC) hypothetical protein [Zinc metalloproteinase (CVF146)] [Streptococcus suis 05ZYH33]	YES	NO
40449	HCB56_06195	glf	UDP-galactopyranose mutase	1-155/162	0/0	95.68	81.29	VFG005962(gi:55823033) (str1083) exopolysaccharide biosynthesis protein UDP-galactopyranose mutase truncated [Capsule (CVF186)] [Streptococcus thermophilus CNRZ1066]	NO	NO
40449	HCB56_07115	rfbA	glucose-1-phosphate thymidylyltransferase RfbA	1-870/870	5/5	99.77	82.59	VFG006052(gi:55823163) (rmlA) glucose-1-phosphate thymidyl transferase [Capsule (CVF186)] [Streptococcus thermophilus CNRZ1066]	NO	NO
40449	HCB56_07120		dTDP-4-dehydrorhamnose 3,5-epimerase	1-572/594	0/0	96.3	80.77	VFG006032(gi:116627989) (STER_1223) dTDP-4-dehydrorhamnose 35-epimerase or related enzyme [Capsule (CVF186)] [Streptococcus thermophilus LMD-9]	NO	NO
40449	HCB56_07130	rfbB	dTDP-glucose 4,6-dehydratase	1-1047/1047	0/0	100	83.76	VFG006022(gi:116627988) (STER_1222) dTDP-D-glucose 46-dehydratase [Capsule (CVF186)] [Streptococcus thermophilus LMD-9]	NO	NO
40449	HCB56_09885		YSIRK-type signal peptide-containing protein	16-3038/3786	17/92	79.11	85.42	VFG005394(gi:146318407) (mrp) MRP [Muramidase-released protein (CVF134)] [Streptococcus suis 05ZYH33]	YES	NO
40449	HCB56_10750		trigger factor	1-1284/1284	4/8	99.69	80.75	VFG019091(gi:169834028) (tig/ropA) trigger factor [Trigger factor (CVF149)] [Streptococcus pneumoniae Hungary19A-6]	NO	NO
40450	HCB88_00095		LPXTG cell wall anchor domain-containing protein	73-3786/3786	16/71	97.36	87.57	VFG005394(gi:146318407) (mrp) MRP [Muramidase-released protein (CVF134)] [Streptococcus suis 05ZYH33]	YES	NO
40450	HCB88_00660	gap	type I glyceraldehyde-3-phosphate dehydrogenase	1-1011/1011	2/4	99.8	89.34	VFG005353(gi:76787761) (plr/gapA) glyceraldehyde-3-phosphate dehydrogenase [Streptococcal plasmin receptor/GAPDH (CVF123)] [Streptococcus agalactiae A909]	NO	NO
40450	HCB88_00735		fibronectin/fibrinogen-binding protein	1-1658/1659	0/0	99.94	95.84	VFG005186(gi:146319146) (fbp54) fibronectin/fibrinogen binding protein [Fibronectin-binding proteins (CVF113)] [Streptococcus suis 05ZYH33]	YES	NO
40450	HCB88_01195		CHAP domain-containing protein	49-963/963	0/0	95.02	99.13	VFG005320(gi:146319781) (cbpD) Surface antigen [Choline-binding proteins (CVF122)] [Streptococcus suis 05ZYH33]	NO	NO
40450	HCB88_02960		VWA domain-containing protein	6-2438/2850	10/47	84.18	82.13	VFG043468(gi:146321521) (ofs) methyl-accepting chemotaxis protein [Fibronectin-binding protein (AI214)] [Streptococcus suis 98HAH33]	YES	NO
40450	HCB88_03835		YSIRK-type signal peptide-containing protein	1-1569/1569	5/28	98.28	90	VFG005597(gi:146318869) (hylA) hyaluronidase [Hyaluronidase (CVF154)] [Streptococcus suis 05ZYH33]	NO	NO
40450	HCB88_04205	rfbB	dTDP-glucose 4,6-dehydratase	1-1047/1047	0/0	100	83.76	VFG006022(gi:116627988) (STER_1222) dTDP-D-glucose 46-dehydratase [Capsule (CVF186)] [Streptococcus thermophilus LMD-9]	NO	NO
40450	HCB88_04215		dTDP-4-dehydrorhamnose 3,5-epimerase	1-572/594	0/0	96.3	80.77	VFG006046(gi:55823162) (rmlC) dTDP-4-keto-L-rhamnose reductase [Capsule (CVF186)] [Streptococcus thermophilus CNRZ1066]	NO	NO
40450	HCB88_04220	rfbA	glucose-1-phosphate thymidylyltransferase RfbA	1-870/870	4/4	99.77	82.57	VFG006052(gi:55823163) (rmlA) glucose-1-phosphate thymidyl transferase [Capsule (CVF186)] [Streptococcus thermophilus CNRZ1066]	NO	NO
40450	HCB88_05700		LPXTG cell wall anchor domain-containing protein	58-4953/4953	3/4	98.81	95.26	VFG005367(gi:146320825) (SSU98_0978) agglutinin receptor [Agglutinin receptor (CVF126)] [Streptococcus suis 98HAH33]	NO	NO
40450	HCB88_05945		LPXTG cell wall anchor domain-containing protein	50-5777/5781	4/8	99.01	96.35	VFG005493(gi:146318676) (zmpC) hypothetical protein [Zinc metalloproteinase (CVF146)] [Streptococcus suis 05ZYH33]	YES	NO
40450	HCB88_06940		trigger factor	1-1284/1284	4/8	99.69	81.13	VFG019091(gi:169834028) (tig/ropA) trigger factor [Trigger factor (CVF149)] [Streptococcus pneumoniae Hungary19A-6]	NO	NO
40450	HCB88_07965	glf	UDP-galactopyranose mutase	1-155/162	0/0	95.68	85.81	VFG005962(gi:55823033) (str1083) exopolysaccharide biosynthesis protein UDP-galactopyranose mutase truncated [Capsule (CVF186)] [Streptococcus thermophilus CNRZ1066]	NO	NO
40450	HCB88_08090		tyrosine protein phosphatase	1-722/732	0/0	98.63	91	VFG005912(gi:146320418) (SSU98_0571) Cps2D [Capsule (CVF186)] [Streptococcus suis 98HAH33]	NO	YES
40450	HCB88_08095		tyrosine-protein kinase	1-678/678	1/9	100	91.99	VFG005900(gi:146320417) (SSU98_0570) Cps2C [Capsule (CVF186)] [Streptococcus suis 98HAH33]	NO	YES
40450	HCB88_08100		capsular biosynthesis protein CpsC	1-690/690	0/0	100	88.84	VFG005863(gi:146318219) (SSU05_0565) Cps2B [Capsule (CVF186)] [Streptococcus suis 05ZYH33]	NO	YES
40450	HCB88_08105		LCP family protein	7-1452/1452	2/6	99.17	85.13	VFG005839(gi:146318218) (SSU05_0564) Cps2A [Capsule (CVF186)] [Streptococcus suis 05ZYH33]	NO	YES
40450	HCB88_10335	eno	phosphopyruvate hydratase	1-1308/1308	0/0	100	99.16	VFG043469(gi:146321359) (SSU98_1513) phosphopyruvate hydratase [Fibronectin-binding protein (AI215)] [Streptococcus suis 98HAH33]	YES	NO
40451	HCB86_00220	sly	cholesterol-dependent cytolysin suilysin	1-1494/1494	0/0	100	99.67	VFG005798(gi:146319057) (sly) hemolysin [Suilysin (CVF173)] [Streptococcus suis 05ZYH33]	YES	NO
40451	HCB86_00980		CHAP domain-containing protein	49-963/963	0/0	95.02	99.13	VFG005320(gi:146319781) (cbpD) Surface antigen [Choline-binding proteins (CVF122)] [Streptococcus suis 05ZYH33]	NO	NO
40451	HCB86_02535		fibronectin/fibrinogen-binding protein	1-1658/1659	0/0	99.94	95.84	VFG005186(gi:146319146) (fbp54) fibronectin/fibrinogen binding protein [Fibronectin-binding proteins (CVF113)] [Streptococcus suis 05ZYH33]	YES	NO
40451	HCB86_02570	eno	phosphopyruvate hydratase	1-1308/1308	0/0	100	99.16	VFG043469(gi:146321359) (SSU98_1513) phosphopyruvate hydratase [Fibronectin-binding protein (AI215)] [Streptococcus suis 98HAH33]	YES	NO
40451	HCB86_03220		VWA domain-containing protein	6-2438/2850	10/47	84.18	82.13	VFG043468(gi:146321521) (ofs) methyl-accepting chemotaxis protein [Fibronectin-binding protein (AI214)] [Streptococcus suis 98HAH33]	YES	NO
40451	HCB86_03905		LPXTG cell wall anchor domain-containing protein	50-5777/5781	4/8	99.01	96.51	VFG005493(gi:146318676) (zmpC) hypothetical protein [Zinc metalloproteinase (CVF146)] [Streptococcus suis 05ZYH33]	YES	NO
40451	HCB86_04245	glf	UDP-galactopyranose mutase	1-155/162	0/0	95.68	85.81	VFG005962(gi:55823033) (str1083) exopolysaccharide biosynthesis protein UDP-galactopyranose mutase truncated [Capsule (CVF186)] [Streptococcus thermophilus CNRZ1066]	NO	NO
40451	HCB86_04400	gap	type I glyceraldehyde-3-phosphate dehydrogenase	1-1011/1011	2/4	99.8	89.34	VFG005353(gi:76787761) (plr/gapA) glyceraldehyde-3-phosphate dehydrogenase [Streptococcal plasmin receptor/GAPDH (CVF123)] [Streptococcus agalactiae A909]	NO	NO
40451	HCB86_05330		trigger factor	1-1284/1284	4/8	99.69	81.13	VFG019091(gi:169834028) (tig/ropA) trigger factor [Trigger factor (CVF149)] [Streptococcus pneumoniae Hungary19A-6]	NO	NO
40451	HCB86_05425		LPXTG cell wall anchor domain-containing protein	73-3038/3786	16/71	77.6	84.51	VFG005394(gi:146318407) (mrp) MRP [Muramidase-released protein (CVF134)] [Streptococcus suis 05ZYH33]	YES	NO
40451	HCB86_07690	rfbA	glucose-1-phosphate thymidylyltransferase RfbA	1-870/870	4/4	99.77	82.57	VFG006052(gi:55823163) (rmlA) glucose-1-phosphate thymidyl transferase [Capsule (CVF186)] [Streptococcus thermophilus CNRZ1066]	NO	NO
40451	HCB86_07695		dTDP-4-dehydrorhamnose 3,5-epimerase	1-572/594	0/0	96.3	80.77	VFG006046(gi:55823162) (rmlC) dTDP-4-keto-L-rhamnose reductase [Capsule (CVF186)] [Streptococcus thermophilus CNRZ1066]	NO	NO
40451	HCB86_07705	rfbB	dTDP-glucose 4,6-dehydratase	1-1047/1047	0/0	100	83.76	VFG006022(gi:116627988) (STER_1222) dTDP-D-glucose 46-dehydratase [Capsule (CVF186)] [Streptococcus thermophilus LMD-9]	NO	NO
40451	HCB86_08075		YSIRK-type signal peptide-containing protein	1-1569/1569	5/28	98.28	90.06	VFG005597(gi:146318869) (hylA) hyaluronidase [Hyaluronidase (CVF154)] [Streptococcus suis 05ZYH33]	YES	NO
40451	HCB86_09505		LCP family protein	7-1452/1452	0/0	99.59	99.72	VFG005839(gi:146318218) (SSU05_0564) Cps2A [Capsule (CVF186)] [Streptococcus suis 05ZYH33]	NO	YES
40451	HCB86_09510		capsular biosynthesis protein CpsC	1-690/690	0/0	100	100	VFG005863(gi:146318219) (SSU05_0565) Cps2B [Capsule (CVF186)] [Streptococcus suis 05ZYH33]	NO	YES
40451	HCB86_09515		tyrosine-protein kinase	1-678/678	0/0	100	99.41	VFG005900(gi:146320417) (SSU98_0570) Cps2C [Capsule (CVF186)] [Streptococcus suis 98HAH33]	NO	YES
40451	HCB86_09520		tyrosine protein phosphatase	1-732/732	0/0	100	99.45	VFG005912(gi:146320418) (SSU98_0571) Cps2D [Capsule (CVF186)] [Streptococcus suis 98HAH33]	NO	YES
40451	HCB86_09525		sugar transferase	1-1380/1380	0/0	100	99.78	VFG005924(gi:146320419) (SSU98_0572) Cps2E [Capsule (CVF186)] [Streptococcus suis 98HAH33]	NO	YES
40451	HCB86_09530		glycosyltransferase family 1 protein	1-1170/1170	0/0	100	99.83	VFG005923(gi:146318223) (SSU05_0569) Cps2F [Capsule (CVF186)] [Streptococcus suis 05ZYH33]	NO	YES
40451	HCB86_09535		glycosyltransferase family 4 protein	1-1158/1158	0/0	100	99.91	VFG005935(gi:146318224) (SSU05_0570) Glycosyltransferase [Capsule (CVF186)] [Streptococcus suis 05ZYH33]	NO	YES
40451	HCB86_09540		glycosyltransferase family 2 protein	1-1446/1446	0/0	100	99.86	VFG005947(gi:146318225) (SSU05_0571) Cps2H [Capsule (CVF186)] [Streptococcus suis 05ZYH33]	NO	YES
40451	HCB86_09545		polymerase	1-1233/1233	0/0	100	99.92	VFG005959(gi:146318226) (SSU05_0572) Cps2I [Capsule (CVF186)] [Streptococcus suis 05ZYH33]	NO	YES
40451	HCB86_09550		glycosyltransferase family 2 protein	1-999/999	0/0	100	100	VFG005971(gi:146318227) (SSU05_0573) Cps2J [Capsule (CVF186)] [Streptococcus suis 05ZYH33]	NO	YES
40451	HCB86_09555		glycosyltransferase family 2 protein	1-1005/1005	0/0	100	99.7	VFG005983(gi:146318228) (SSU05_0574) Glycosyltransferases involved in cell wall biogenesis [Capsule (CVF186)] [Streptococcus suis 05ZYH33]	NO	YES
40451	HCB86_09575		lipooligosaccharide sialyltransferase	1-972/972	0/0	100	99.69	VFG006019(gi:146320427) (SSU98_0580) hypothetical protein [Capsule (CVF186)] [Streptococcus suis 98HAH33]	NO	YES
40451	HCB86_09580		oligosaccharide flippase family protein	1-1407/1407	0/0	100	99.79	VFG006018(gi:146318231) (SSU05_0577) Membrane protein involved in the export of O-antigen and teichoic acid [Capsule (CVF186)] [Streptococcus suis 05ZYH33]	NO	YES
40451	HCB86_09585	neuB	N-acetylneuraminate synthase	1-1017/1017	0/0	100	100	VFG006028(gi:146318232) (SSU05_0578) Sialic acid synthase [Capsule (CVF186)] [Streptococcus suis 05ZYH33]	YES	YES
40451	HCB86_09590	neuC	UDP-N-acetylglucosamine 2-epimerase (hydrolyzing)	1-1134/1134	0/0	100	99.91	VFG006037(gi:146318233) (SSU05_0579) UDP-N-acetylglucosamine 2-epimerase [Capsule (CVF186)] [Streptococcus suis 05ZYH33]	NO	YES
40451	HCB86_09595		acetyltransferase	1-651/651	0/0	100	100	VFG006044(gi:146318234) (SSU05_0580) Acetyltransferase (isoleucine patch superfamily) [Capsule (CVF186)] [Streptococcus suis 05ZYH33]	NO	YES
40451	HCB86_09600		acylneuraminate cytidylyltransferase	4-1236/1236	0/0	99.76	99.84	VFG006050(gi:146318235) (SSU05_0581) CMP-N-acetylneuraminic acid synthetase [Capsule (CVF186)] [Streptococcus suis 05ZYH33]	NO	YES
40452	HCB73_00440		CHAP domain-containing protein	49-963/963	0/0	95.02	99.13	VFG005320(gi:146319781) (cbpD) Surface antigen [Choline-binding proteins (CVF122)] [Streptococcus suis 05ZYH33]	NO	NO
40452	HCB73_01910		VWA domain-containing protein	6-2438/2850	10/47	84.18	82.13	VFG043468(gi:146321521) (ofs) methyl-accepting chemotaxis protein [Fibronectin-binding protein (AI214)] [Streptococcus suis 98HAH33]	YES	NO
40452	HCB73_02560	eno	phosphopyruvate hydratase	1-1308/1308	0/0	100	99.16	VFG043469(gi:146321359) (SSU98_1513) phosphopyruvate hydratase [Fibronectin-binding protein (AI215)] [Streptococcus suis 98HAH33]	YES	NO
40452	HCB73_02595		fibronectin/fibrinogen-binding protein	1-1658/1659	0/0	99.94	95.84	VFG005186(gi:146319146) (fbp54) fibronectin/fibrinogen binding protein [Fibronectin-binding proteins (CVF113)] [Streptococcus suis 05ZYH33]	YES	NO
40452	HCB73_04220		YSIRK-type signal peptide-containing protein	1-1569/1569	3/26	98.34	96.05	VFG005597(gi:146318869) (hylA) hyaluronidase [Hyaluronidase (CVF154)] [Streptococcus suis 05ZYH33]	YES	NO
40452	HCB73_04575		LPXTG cell wall anchor domain-containing protein	73-3786/3786	16/71	97.36	87.57	VFG005394(gi:146318407) (mrp) MRP [Muramidase-released protein (CVF134)] [Streptococcus suis 05ZYH33]	YES	NO
40452	HCB73_04910	gap	type I glyceraldehyde-3-phosphate dehydrogenase	1-1011/1011	2/4	99.8	89.34	VFG005353(gi:76787761) (plr/gapA) glyceraldehyde-3-phosphate dehydrogenase [Streptococcal plasmin receptor/GAPDH (CVF123)] [Streptococcus agalactiae A909]	NO	NO
40452	HCB73_06245		LPXTG cell wall anchor domain-containing protein	50-5777/5781	4/8	99.01	93.91	VFG005493(gi:146318676) (zmpC) hypothetical protein [Zinc metalloproteinase (CVF146)] [Streptococcus suis 05ZYH33]	YES	NO
40452	HCB73_06745	sly	cholesterol-dependent cytolysin suilysin	1-1494/1494	0/0	100	99.67	VFG005798(gi:146319057) (sly) hemolysin [Suilysin (CVF173)] [Streptococcus suis 05ZYH33]	YES	NO
40452	HCB73_07235		LPXTG cell wall anchor domain-containing protein	1-4896/4896	0/0	100	95.89	VFG005365(gi:22537432) (ssp-5) agglutinin receptor [Agglutinin receptor (CVF126)] [Streptococcus agalactiae 2603V/R]	NO	NO
40452	HCB73_07585		trigger factor	1-1284/1284	4/8	99.69	81.13	VFG019091(gi:169834028) (tig/ropA) trigger factor [Trigger factor (CVF149)] [Streptococcus pneumoniae Hungary19A-6]	NO	NO
40452	HCB73_09755		LCP family protein	7-1452/1452	2/6	99.17	85.13	VFG005839(gi:146318218) (SSU05_0564) Cps2A [Capsule (CVF186)] [Streptococcus suis 05ZYH33]	NO	YES
40452	HCB73_09760		capsular biosynthesis protein CpsC	1-690/690	0/0	100	88.84	VFG005863(gi:146318219) (SSU05_0565) Cps2B [Capsule (CVF186)] [Streptococcus suis 05ZYH33]	NO	YES
40452	HCB73_09765		tyrosine-protein kinase	1-678/678	1/9	100	91.99	VFG005900(gi:146320417) (SSU98_0570) Cps2C [Capsule (CVF186)] [Streptococcus suis 98HAH33]	NO	YES
40452	HCB73_09770		tyrosine protein phosphatase	1-722/732	0/0	98.63	90.86	VFG005912(gi:146320418) (SSU98_0571) Cps2D [Capsule (CVF186)] [Streptococcus suis 98HAH33]	NO	YES
40452	HCB73_09895	glf	UDP-galactopyranose mutase	1-155/162	0/0	95.68	85.81	VFG005962(gi:55823033) (str1083) exopolysaccharide biosynthesis protein UDP-galactopyranose mutase truncated [Capsule (CVF186)] [Streptococcus thermophilus CNRZ1066]	NO	NO
40452	HCB73_10050	rfbB	dTDP-glucose 4,6-dehydratase	1-1047/1047	0/0	100	83.76	VFG006022(gi:116627988) (STER_1222) dTDP-D-glucose 46-dehydratase [Capsule (CVF186)] [Streptococcus thermophilus LMD-9]	NO	NO
40452	HCB73_10060		dTDP-4-dehydrorhamnose 3,5-epimerase	1-572/594	0/0	96.3	80.77	VFG006046(gi:55823162) (rmlC) dTDP-4-keto-L-rhamnose reductase [Capsule (CVF186)] [Streptococcus thermophilus CNRZ1066]	NO	NO
40452	HCB73_10065	rfbA	glucose-1-phosphate thymidylyltransferase RfbA	1-870/870	4/4	99.77	82.68	VFG006052(gi:55823163) (rmlA) glucose-1-phosphate thymidyl transferase [Capsule (CVF186)] [Streptococcus thermophilus CNRZ1066]	NO	NO
40453	HCB76_00065		YSIRK-type signal peptide-containing protein	1-1569/1569	5/28	98.28	90.06	VFG005597(gi:146318869) (hylA) hyaluronidase [Hyaluronidase (CVF154)] [Streptococcus suis 05ZYH33]	YES	NO
40453	HCB76_00435	rfbB	dTDP-glucose 4,6-dehydratase	1-1047/1047	0/0	100	83.67	VFG006022(gi:116627988) (STER_1222) dTDP-D-glucose 46-dehydratase [Capsule (CVF186)] [Streptococcus thermophilus LMD-9]	NO	NO
40453	HCB76_00445		dTDP-4-dehydrorhamnose 3,5-epimerase	1-572/594	0/0	96.3	80.94	VFG006046(gi:55823162) (rmlC) dTDP-4-keto-L-rhamnose reductase [Capsule (CVF186)] [Streptococcus thermophilus CNRZ1066]	NO	NO
40453	HCB76_00450	rfbA	glucose-1-phosphate thymidylyltransferase RfbA	1-870/870	4/4	99.77	82.34	VFG006052(gi:55823163) (rmlA) glucose-1-phosphate thymidyl transferase [Capsule (CVF186)] [Streptococcus thermophilus CNRZ1066]	NO	NO
40453	HCB76_00720	eno	phosphopyruvate hydratase	1-1308/1308	0/0	100	99.69	VFG043469(gi:146321359) (SSU98_1513) phosphopyruvate hydratase [Fibronectin-binding protein (AI215)] [Streptococcus suis 98HAH33]	YES	NO
40453	HCB76_01740		VWA domain-containing protein	58-2588/2850	15/40	88.14	88.87	VFG043468(gi:146321521) (ofs) methyl-accepting chemotaxis protein [Fibronectin-binding protein (AI214)] [Streptococcus suis 98HAH33]	YES	NO
40453	HCB76_05570		UDP-galactopyranose mutase	1-155/162	0/0	95.68	87.74	VFG005962(gi:55823033) (str1083) exopolysaccharide biosynthesis protein UDP-galactopyranose mutase truncated [Capsule (CVF186)] [Streptococcus thermophilus CNRZ1066]	NO	NO
40453	HCB76_05875	sly	cholesterol-dependent cytolysin suilysin	1-1494/1494	0/0	100	100	VFG005798(gi:146319057) (sly) hemolysin [Suilysin (CVF173)] [Streptococcus suis 05ZYH33]	YES	NO
40453	HCB76_06735		trigger factor	1-1284/1284	4/8	99.69	80.98	VFG019091(gi:169834028) (tig/ropA) trigger factor [Trigger factor (CVF149)] [Streptococcus pneumoniae Hungary19A-6]	NO	NO
40453	HCB76_07575	gap	type I glyceraldehyde-3-phosphate dehydrogenase	1-1011/1011	2/4	99.8	89.34	VFG005353(gi:76787761) (plr/gapA) glyceraldehyde-3-phosphate dehydrogenase [Streptococcal plasmin receptor/GAPDH (CVF123)] [Streptococcus agalactiae A909]	NO	NO
40453	HCB76_08435		fibronectin/fibrinogen-binding protein	1-1656/1659	0/0	99.82	92.87	VFG005186(gi:146319146) (fbp54) fibronectin/fibrinogen binding protein [Fibronectin-binding proteins (CVF113)] [Streptococcus suis 05ZYH33]	YES	NO
40453	HCB76_08850		CHAP domain-containing protein	49-963/963	0/0	95.02	100	VFG005320(gi:146319781) (cbpD) Surface antigen [Choline-binding proteins (CVF122)] [Streptococcus suis 05ZYH33]	NO	NO
40453	HCB76_09850		UDP-galactopyranose mutase	11-155/162	0/0	89.51	84.14	VFG005962(gi:55823033) (str1083) exopolysaccharide biosynthesis protein UDP-galactopyranose mutase truncated [Capsule (CVF186)] [Streptococcus thermophilus CNRZ1066]	NO	YES
40453	HCB76_09860		tyrosine protein phosphatase	1-722/732	0/0	98.63	91	VFG005912(gi:146320418) (SSU98_0571) Cps2D [Capsule (CVF186)] [Streptococcus suis 98HAH33]	NO	YES
40453	HCB76_09865		tyrosine-protein kinase	1-678/678	1/9	100	92.14	VFG005900(gi:146320417) (SSU98_0570) Cps2C [Capsule (CVF186)] [Streptococcus suis 98HAH33]	NO	YES
40453	HCB76_09870		capsular biosynthesis protein CpsC	1-690/690	0/0	100	88.84	VFG005863(gi:146318219) (SSU05_0565) Cps2B [Capsule (CVF186)] [Streptococcus suis 05ZYH33]	NO	YES
40453	HCB76_09875		LCP family protein	7-1452/1452	2/6	99.17	85.2	VFG005839(gi:146318218) (SSU05_0564) Cps2A [Capsule (CVF186)] [Streptococcus suis 05ZYH33]	NO	YES
40453	HCB76_10070		YSIRK-type signal peptide-containing protein	4-5781/5781	3/3	99.91	96.09	VFG005493(gi:146318676) (zmpC) hypothetical protein [Zinc metalloproteinase (CVF146)] [Streptococcus suis 05ZYH33]	YES	NO
40453	HCB76_10535		LPXTG cell wall anchor domain-containing protein	58-4953/4953	3/4	98.81	96.41	VFG005367(gi:146320825) (SSU98_0978) agglutinin receptor [Agglutinin receptor (CVF126)] [Streptococcus suis 98HAH33]	NO	NO
40454	HCC47_01480	rfbB	dTDP-glucose 4,6-dehydratase	1-1047/1047	0/0	100	83.19	VFG006022(gi:116627988) (STER_1222) dTDP-D-glucose 46-dehydratase [Capsule (CVF186)] [Streptococcus thermophilus LMD-9]	NO	NO
40454	HCC47_01490		dTDP-4-dehydrorhamnose 3,5-epimerase	1-572/594	0/0	96.3	80.25	VFG006032(gi:116627989) (STER_1223) dTDP-4-dehydrorhamnose 35-epimerase or related enzyme [Capsule (CVF186)] [Streptococcus thermophilus LMD-9]	NO	NO
40454	HCC47_01495	rfbA	glucose-1-phosphate thymidylyltransferase RfbA	1-870/870	4/4	99.77	80.5	VFG006052(gi:55823163) (rmlA) glucose-1-phosphate thymidyl transferase [Capsule (CVF186)] [Streptococcus thermophilus CNRZ1066]	NO	NO
40454	HCC47_01835	glf	UDP-galactopyranose mutase	1-161/162	0/0	99.38	88.2	VFG005962(gi:55823033) (str1083) exopolysaccharide biosynthesis protein UDP-galactopyranose mutase truncated [Capsule (CVF186)] [Streptococcus thermophilus CNRZ1066]	NO	NO
40454	HCC47_06120	gap	type I glyceraldehyde-3-phosphate dehydrogenase	1-1008/1008	1/3	100	89.42	VFG005359(gi:125718893) (plr/gapA) Glyceraldehyde 3-phosphate dehydrogenase putative [Streptococcal plasmin receptor/GAPDH (CVF123)] [Streptococcus sanguinis SK36]	NO	NO
40454	HCC47_07725		trigger factor	1-1284/1284	4/8	99.69	81.21	VFG019091(gi:169834028) (tig/ropA) trigger factor [Trigger factor (CVF149)] [Streptococcus pneumoniae Hungary19A-6]	NO	NO
40454	HCC47_07945		fibronectin/fibrinogen-binding protein	1-1658/1659	0/0	99.94	93.06	VFG005186(gi:146319146) (fbp54) fibronectin/fibrinogen binding protein [Fibronectin-binding proteins (CVF113)] [Streptococcus suis 05ZYH33]	YES	NO
40454	HCC47_07975	eno	phosphopyruvate hydratase	1-1308/1308	0/0	100	98.32	VFG043469(gi:146321359) (SSU98_1513) phosphopyruvate hydratase [Fibronectin-binding protein (AI215)] [Streptococcus suis 98HAH33]	YES	NO
40455	HCC15_01490	gap	type I glyceraldehyde-3-phosphate dehydrogenase	1-1011/1011	2/4	99.8	89.64	VFG005353(gi:76787761) (plr/gapA) glyceraldehyde-3-phosphate dehydrogenase [Streptococcal plasmin receptor/GAPDH (CVF123)] [Streptococcus agalactiae A909]	NO	NO
40455	HCC15_04050	eno	phosphopyruvate hydratase	1-1308/1308	0/0	100	99.47	VFG043469(gi:146321359) (SSU98_1513) phosphopyruvate hydratase [Fibronectin-binding protein (AI215)] [Streptococcus suis 98HAH33]	YES	NO
40455	HCC15_04085		fibronectin/fibrinogen-binding protein	1-1659/1659	0/0	100	95.72	VFG005186(gi:146319146) (fbp54) fibronectin/fibrinogen binding protein [Fibronectin-binding proteins (CVF113)] [Streptococcus suis 05ZYH33]	YES	NO
40455	HCC15_04780		CHAP domain-containing protein	49-963/963	0/0	95.02	98.8	VFG005320(gi:146319781) (cbpD) Surface antigen [Choline-binding proteins (CVF122)] [Streptococcus suis 05ZYH33]	NO	NO
40455	HCC15_05410	glf	UDP-galactopyranose mutase	1-155/162	0/0	95.68	84.52	VFG005962(gi:55823033) (str1083) exopolysaccharide biosynthesis protein UDP-galactopyranose mutase truncated [Capsule (CVF186)] [Streptococcus thermophilus CNRZ1066]	NO	NO
40455	HCC15_05465		tyrosine protein phosphatase	1-722/732	0/0	98.63	91	VFG005912(gi:146320418) (SSU98_0571) Cps2D [Capsule (CVF186)] [Streptococcus suis 98HAH33]	NO	YES
40455	HCC15_05470		tyrosine-protein kinase	1-678/678	1/9	100	92.14	VFG005900(gi:146320417) (SSU98_0570) Cps2C [Capsule (CVF186)] [Streptococcus suis 98HAH33]	NO	YES
40455	HCC15_05475		capsular biosynthesis protein CpsC	1-690/690	0/0	100	88.99	VFG005863(gi:146318219) (SSU05_0565) Cps2B [Capsule (CVF186)] [Streptococcus suis 05ZYH33]	NO	YES
40455	HCC15_05480		LCP family protein	7-1452/1452	2/6	99.17	85.13	VFG005839(gi:146318218) (SSU05_0564) Cps2A [Capsule (CVF186)] [Streptococcus suis 05ZYH33]	NO	YES
40455	HCC15_06520		trigger factor	1-1284/1284	4/8	99.69	80.75	VFG019091(gi:169834028) (tig/ropA) trigger factor [Trigger factor (CVF149)] [Streptococcus pneumoniae Hungary19A-6]	NO	NO
40455	HCC15_07105		VWA domain-containing protein	1-2588/2850	11/50	90.04	83.14	VFG043468(gi:146321521) (ofs) methyl-accepting chemotaxis protein [Fibronectin-binding protein (AI214)] [Streptococcus suis 98HAH33]	YES	NO
40455	HCC15_08350	rfbB	dTDP-glucose 4,6-dehydratase	1-1047/1047	0/0	100	83.19	VFG006062(gi:55821249) (rmlB) dTDP-glucose-46-dehydratase [Capsule (CVF186)] [Streptococcus thermophilus LMG 18311]	NO	NO
40455	HCC15_08360		dTDP-4-dehydrorhamnose 3,5-epimerase	1-572/594	2/2	96.13	81.15	VFG006046(gi:55823162) (rmlC) dTDP-4-keto-L-rhamnose reductase [Capsule (CVF186)] [Streptococcus thermophilus CNRZ1066]	NO	NO
40455	HCC15_08365	rfbA	glucose-1-phosphate thymidylyltransferase RfbA	1-870/870	4/4	99.77	81.65	VFG006052(gi:55823163) (rmlA) glucose-1-phosphate thymidyl transferase [Capsule (CVF186)] [Streptococcus thermophilus CNRZ1066]	NO	NO
40456	HCC31_03825		YSIRK-type signal peptide-containing protein	1-1569/1569	4/7	99.62	88.92	VFG005597(gi:146318869) (hylA) hyaluronidase [Hyaluronidase (CVF154)] [Streptococcus suis 05ZYH33]	YES	NO
40456	HCC31_05020		YSIRK-type signal peptide-containing protein	4-5781/5781	4/36	99.34	95.76	VFG005493(gi:146318676) (zmpC) hypothetical protein [Zinc metalloproteinase (CVF146)] [Streptococcus suis 05ZYH33]	YES	NO
40456	HCC31_05355		fibronectin/fibrinogen-binding protein	1-1659/1659	0/0	100	93.01	VFG005186(gi:146319146) (fbp54) fibronectin/fibrinogen binding protein [Fibronectin-binding proteins (CVF113)] [Streptococcus suis 05ZYH33]	YES	NO
40456	HCC31_05390	eno	phosphopyruvate hydratase	1-1308/1308	0/0	100	99.16	VFG043469(gi:146321359) (SSU98_1513) phosphopyruvate hydratase [Fibronectin-binding protein (AI215)] [Streptococcus suis 98HAH33]	YES	NO
40456	HCC31_06560		VWA domain-containing protein	8-2588/2850	19/75	88.39	87.32	VFG043468(gi:146321521) (ofs) methyl-accepting chemotaxis protein [Fibronectin-binding protein (AI214)] [Streptococcus suis 98HAH33]	YES	NO
40456	HCC31_07165		CHAP domain-containing protein	49-961/963	0/0	94.81	96.82	VFG005320(gi:146319781) (cbpD) Surface antigen [Choline-binding proteins (CVF122)] [Streptococcus suis 05ZYH33]	NO	NO
40456	HCC31_07500		LCP family protein	7-1452/1452	1/6	99.17	81.67	VFG005839(gi:146318218) (SSU05_0564) Cps2A [Capsule (CVF186)] [Streptococcus suis 05ZYH33]	NO	YES
40456	HCC31_07505		capsular biosynthesis protein CpsC	1-690/690	0/0	100	80.58	VFG005863(gi:146318219) (SSU05_0565) Cps2B [Capsule (CVF186)] [Streptococcus suis 05ZYH33]	NO	YES
40456	HCC31_07510		tyrosine-protein kinase	1-668/696	0/0	95.98	81.29	VFG005887(gi:146318220) (SSU05_0566) Cps2C [Capsule (CVF186)] [Streptococcus suis 05ZYH33]	NO	YES
40456	HCC31_07515		tyrosine protein phosphatase	1-725/732	0/0	99.04	80.69	VFG005912(gi:146320418) (SSU98_0571) Cps2D [Capsule (CVF186)] [Streptococcus suis 98HAH33]	NO	YES
40456	HCC31_07625	glf	UDP-galactopyranose mutase	1-155/162	0/0	95.68	89.03	VFG005962(gi:55823033) (str1083) exopolysaccharide biosynthesis protein UDP-galactopyranose mutase truncated [Capsule (CVF186)] [Streptococcus thermophilus CNRZ1066]	NO	NO
40456	HCC31_08535		LPXTG cell wall anchor domain-containing protein	1-4896/4896	0/0	100	95.92	VFG005365(gi:22537432) (ssp-5) agglutinin receptor [Agglutinin receptor (CVF126)] [Streptococcus agalactiae 2603V/R]	NO	NO
40456	HCC31_09745		trigger factor	1-1284/1284	4/8	99.69	80.98	VFG019091(gi:169834028) (tig/ropA) trigger factor [Trigger factor (CVF149)] [Streptococcus pneumoniae Hungary19A-6]	NO	NO
40456	HCC31_10940	rfbA	glucose-1-phosphate thymidylyltransferase RfbA	1-870/870	4/4	99.77	82.22	VFG006052(gi:55823163) (rmlA) glucose-1-phosphate thymidyl transferase [Capsule (CVF186)] [Streptococcus thermophilus CNRZ1066]	NO	NO
40456	HCC31_10945		dTDP-4-dehydrorhamnose 3,5-epimerase	1-572/594	0/0	96.3	81.12	VFG006032(gi:116627989) (STER_1223) dTDP-4-dehydrorhamnose 35-epimerase or related enzyme [Capsule (CVF186)] [Streptococcus thermophilus LMD-9]	NO	NO
40456	HCC31_10955	rfbB	dTDP-glucose 4,6-dehydratase	1-1047/1047	0/0	100	83.76	VFG006022(gi:116627988) (STER_1222) dTDP-D-glucose 46-dehydratase [Capsule (CVF186)] [Streptococcus thermophilus LMD-9]	NO	NO
40456	HCC31_11255	gap	type I glyceraldehyde-3-phosphate dehydrogenase	1-1011/1011	2/4	99.8	89.54	VFG005353(gi:76787761) (plr/gapA) glyceraldehyde-3-phosphate dehydrogenase [Streptococcal plasmin receptor/GAPDH (CVF123)] [Streptococcus agalactiae A909]	NO	NO
40457	HCC25_01425		YSIRK-type signal peptide-containing protein	4-5777/5781	4/4	99.84	94.6	VFG005493(gi:146318676) (zmpC) hypothetical protein [Zinc metalloproteinase (CVF146)] [Streptococcus suis 05ZYH33]	YES	NO
40457	HCC25_02225		YSIRK-type signal peptide-containing protein	1-1569/1569	5/28	98.28	90.06	VFG005597(gi:146318869) (hylA) hyaluronidase [Hyaluronidase (CVF154)] [Streptococcus suis 05ZYH33]	NO	NO
40457	HCC25_02730		YSIRK-type signal peptide-containing protein	16-3446/3786	0/0	90.62	98.57	VFG005394(gi:146318407) (mrp) MRP [Muramidase-released protein (CVF134)] [Streptococcus suis 05ZYH33]	YES	NO
40457	HCC25_04170		VWA domain-containing protein	6-2144/2850	8/35	74.28	83.55	VFG043468(gi:146321521) (ofs) methyl-accepting chemotaxis protein [Fibronectin-binding protein (AI214)] [Streptococcus suis 98HAH33]	YES	NO
40457	HCC25_04855		CHAP domain-containing protein	49-963/963	0/0	95.02	99.02	VFG005320(gi:146319781) (cbpD) Surface antigen [Choline-binding proteins (CVF122)] [Streptococcus suis 05ZYH33]	NO	NO
40457	HCC25_05720	sly	cholesterol-dependent cytolysin suilysin	1-1494/1494	0/0	100	100	VFG005798(gi:146319057) (sly) hemolysin [Suilysin (CVF173)] [Streptococcus suis 05ZYH33]	YES	NO
40457	HCC25_06410	gap	type I glyceraldehyde-3-phosphate dehydrogenase	1-1011/1011	2/4	99.8	89.64	VFG005353(gi:76787761) (plr/gapA) glyceraldehyde-3-phosphate dehydrogenase [Streptococcal plasmin receptor/GAPDH (CVF123)] [Streptococcus agalactiae A909]	NO	NO
40457	HCC25_07145		trigger factor	1-1284/1284	4/8	99.69	80.51	VFG019091(gi:169834028) (tig/ropA) trigger factor [Trigger factor (CVF149)] [Streptococcus pneumoniae Hungary19A-6]	NO	NO
40457	HCC25_07980	rfbA	glucose-1-phosphate thymidylyltransferase RfbA	1-870/870	4/4	99.77	82.22	VFG006052(gi:55823163) (rmlA) glucose-1-phosphate thymidyl transferase [Capsule (CVF186)] [Streptococcus thermophilus CNRZ1066]	NO	NO
40457	HCC25_07985		dTDP-4-dehydrorhamnose 3,5-epimerase	1-572/594	0/0	96.3	80.94	VFG006046(gi:55823162) (rmlC) dTDP-4-keto-L-rhamnose reductase [Capsule (CVF186)] [Streptococcus thermophilus CNRZ1066]	NO	NO
40457	HCC25_07995	rfbB	dTDP-glucose 4,6-dehydratase	1-1047/1047	0/0	100	83.76	VFG006022(gi:116627988) (STER_1222) dTDP-D-glucose 46-dehydratase [Capsule (CVF186)] [Streptococcus thermophilus LMD-9]	NO	NO
40457	HCC25_09740	eno	phosphopyruvate hydratase	1-1308/1308	0/0	100	99.47	VFG043469(gi:146321359) (SSU98_1513) phosphopyruvate hydratase [Fibronectin-binding protein (AI215)] [Streptococcus suis 98HAH33]	YES	NO
40457	HCC25_09775		fibronectin/fibrinogen-binding protein	1-1658/1659	0/0	99.94	94.69	VFG005186(gi:146319146) (fbp54) fibronectin/fibrinogen binding protein [Fibronectin-binding proteins (CVF113)] [Streptococcus suis 05ZYH33]	YES	NO
40457	HCC25_10150		LCP family protein	7-1452/1452	2/6	99.17	85.13	VFG005839(gi:146318218) (SSU05_0564) Cps2A [Capsule (CVF186)] [Streptococcus suis 05ZYH33]	NO	YES
40457	HCC25_10155		capsular biosynthesis protein CpsC	1-690/690	0/0	100	88.84	VFG005863(gi:146318219) (SSU05_0565) Cps2B [Capsule (CVF186)] [Streptococcus suis 05ZYH33]	NO	YES
40457	HCC25_10160		tyrosine-protein kinase	1-678/678	1/9	100	92.14	VFG005900(gi:146320417) (SSU98_0570) Cps2C [Capsule (CVF186)] [Streptococcus suis 98HAH33]	NO	YES
40457	HCC25_10165		tyrosine protein phosphatase	1-722/732	0/0	98.63	91	VFG005912(gi:146320418) (SSU98_0571) Cps2D [Capsule (CVF186)] [Streptococcus suis 98HAH33]	NO	YES
40457	HCC25_10290	glf	UDP-galactopyranose mutase	1-155/162	0/0	95.68	87.1	VFG005962(gi:55823033) (str1083) exopolysaccharide biosynthesis protein UDP-galactopyranose mutase truncated [Capsule (CVF186)] [Streptococcus thermophilus CNRZ1066]	NO	NO
40457	HCC25_10840		LPXTG cell wall anchor domain-containing protein	1-4896/4896	0/0	100	93.71	VFG005365(gi:22537432) (ssp-5) agglutinin receptor [Agglutinin receptor (CVF126)] [Streptococcus agalactiae 2603V/R]	NO	NO
40458	HCC24_00655	sly	cholesterol-dependent cytolysin suilysin	1-1494/1494	0/0	100	99.93	VFG005798(gi:146319057) (sly) hemolysin [Suilysin (CVF173)] [Streptococcus suis 05ZYH33]	YES	NO
40458	HCC24_00810		LCP family protein	7-1452/1452	2/6	99.17	85.13	VFG005839(gi:146318218) (SSU05_0564) Cps2A [Capsule (CVF186)] [Streptococcus suis 05ZYH33]	NO	YES
40458	HCC24_00815		capsular biosynthesis protein CpsC	1-690/690	0/0	100	88.84	VFG005863(gi:146318219) (SSU05_0565) Cps2B [Capsule (CVF186)] [Streptococcus suis 05ZYH33]	NO	YES
40458	HCC24_00820		tyrosine-protein kinase	1-678/678	1/9	100	92.14	VFG005900(gi:146320417) (SSU98_0570) Cps2C [Capsule (CVF186)] [Streptococcus suis 98HAH33]	NO	YES
40458	HCC24_00825		tyrosine protein phosphatase	1-722/732	0/0	98.63	91	VFG005912(gi:146320418) (SSU98_0571) Cps2D [Capsule (CVF186)] [Streptococcus suis 98HAH33]	NO	YES
40458	HCC24_01430		DUF1542 domain-containing protein	1-2496/2532	3/4	98.5	91.31	VFG005557(gi:146317835) (epf) extracellular protein [Extracellular factor (CVF150)] [Streptococcus suis 05ZYH33]	NO	NO
40458	HCC24_02970		CHAP domain-containing protein	49-963/963	0/0	95.02	100	VFG005320(gi:146319781) (cbpD) Surface antigen [Choline-binding proteins (CVF122)] [Streptococcus suis 05ZYH33]	NO	NO
40458	HCC24_04055	rfbA	glucose-1-phosphate thymidylyltransferase RfbA	1-870/870	4/4	99.77	82.68	VFG006052(gi:55823163) (rmlA) glucose-1-phosphate thymidyl transferase [Capsule (CVF186)] [Streptococcus thermophilus CNRZ1066]	NO	NO
40458	HCC24_04060		dTDP-4-dehydrorhamnose 3,5-epimerase	1-572/594	0/0	96.3	80.07	VFG006046(gi:55823162) (rmlC) dTDP-4-keto-L-rhamnose reductase [Capsule (CVF186)] [Streptococcus thermophilus CNRZ1066]	NO	NO
40458	HCC24_04070	rfbB	dTDP-glucose 4,6-dehydratase	1-1047/1047	0/0	100	83.38	VFG006022(gi:116627988) (STER_1222) dTDP-D-glucose 46-dehydratase [Capsule (CVF186)] [Streptococcus thermophilus LMD-9]	NO	NO
40458	HCC24_04440		YSIRK-type signal peptide-containing protein	1-1569/1569	1/2	99.87	98.09	VFG005597(gi:146318869) (hylA) hyaluronidase [Hyaluronidase (CVF154)] [Streptococcus suis 05ZYH33]	YES	NO
40458	HCC24_05375		YSIRK-type signal peptide-containing protein	1-5781/5781	2/2	99.98	99.83	VFG005493(gi:146318676) (zmpC) hypothetical protein [Zinc metalloproteinase (CVF146)] [Streptococcus suis 05ZYH33]	YES	NO
40458	HCC24_06370		LPXTG cell wall anchor domain-containing protein	1-4896/4896	0/0	100	96.36	VFG005365(gi:22537432) (ssp-5) agglutinin receptor [Agglutinin receptor (CVF126)] [Streptococcus agalactiae 2603V/R]	NO	NO
40458	HCC24_07440		VWA domain-containing protein	8-2588/2850	20/73	88.39	90.24	VFG043468(gi:146321521) (ofs) methyl-accepting chemotaxis protein [Fibronectin-binding protein (AI214)] [Streptococcus suis 98HAH33]	YES	NO
40458	HCC24_08225	glf	UDP-galactopyranose mutase	1-155/162	0/0	95.68	85.16	VFG005962(gi:55823033) (str1083) exopolysaccharide biosynthesis protein UDP-galactopyranose mutase truncated [Capsule (CVF186)] [Streptococcus thermophilus CNRZ1066]	NO	NO
40458	HCC24_08595		trigger factor	1-1284/1284	4/8	99.69	80.51	VFG019091(gi:169834028) (tig/ropA) trigger factor [Trigger factor (CVF149)] [Streptococcus pneumoniae Hungary19A-6]	NO	NO
40458	HCC24_08700	gap	type I glyceraldehyde-3-phosphate dehydrogenase	1-1011/1011	2/4	99.8	89.44	VFG005353(gi:76787761) (plr/gapA) glyceraldehyde-3-phosphate dehydrogenase [Streptococcal plasmin receptor/GAPDH (CVF123)] [Streptococcus agalactiae A909]	NO	NO
40458	HCC24_09305	eno	phosphopyruvate hydratase	1-1308/1308	0/0	100	99.69	VFG043469(gi:146321359) (SSU98_1513) phosphopyruvate hydratase [Fibronectin-binding protein (AI215)] [Streptococcus suis 98HAH33]	YES	NO
40458	HCC24_09385		fibronectin/fibrinogen-binding protein	1-1656/1659	0/0	99.82	92.94	VFG005186(gi:146319146) (fbp54) fibronectin/fibrinogen binding protein [Fibronectin-binding proteins (CVF113)] [Streptococcus suis 05ZYH33]	YES	NO
40459	HCC06_00115		fibronectin/fibrinogen-binding protein	1-1658/1659	0/0	99.94	96.02	VFG005186(gi:146319146) (fbp54) fibronectin/fibrinogen binding protein [Fibronectin-binding proteins (CVF113)] [Streptococcus suis 05ZYH33]	YES	NO
40459	HCC06_00150	eno	phosphopyruvate hydratase	1-1308/1308	0/0	100	99.16	VFG043469(gi:146321359) (SSU98_1513) phosphopyruvate hydratase [Fibronectin-binding protein (AI215)] [Streptococcus suis 98HAH33]	YES	NO
40459	HCC06_01090		VWA domain-containing protein	6-2438/2850	10/47	84.18	82.09	VFG043468(gi:146321521) (ofs) methyl-accepting chemotaxis protein [Fibronectin-binding protein (AI214)] [Streptococcus suis 98HAH33]	YES	NO
40459	HCC06_03020		CHAP domain-containing protein	49-963/963	0/0	95.02	99.13	VFG005320(gi:146319781) (cbpD) Surface antigen [Choline-binding proteins (CVF122)] [Streptococcus suis 05ZYH33]	NO	NO
40459	HCC06_04570		trigger factor	1-1284/1284	4/8	99.69	81.13	VFG019091(gi:169834028) (tig/ropA) trigger factor [Trigger factor (CVF149)] [Streptococcus pneumoniae Hungary19A-6]	NO	NO
40459	HCC06_04890	gap	type I glyceraldehyde-3-phosphate dehydrogenase	1-1011/1011	2/4	99.8	89.54	VFG005353(gi:76787761) (plr/gapA) glyceraldehyde-3-phosphate dehydrogenase [Streptococcal plasmin receptor/GAPDH (CVF123)] [Streptococcus agalactiae A909]	NO	NO
40459	HCC06_05240	glf	UDP-galactopyranose mutase	1-155/162	0/0	95.68	85.81	VFG005962(gi:55823033) (str1083) exopolysaccharide biosynthesis protein UDP-galactopyranose mutase truncated [Capsule (CVF186)] [Streptococcus thermophilus CNRZ1066]	NO	NO
40459	HCC06_05575	rfbB	dTDP-glucose 4,6-dehydratase	1-1047/1047	0/0	100	83.76	VFG006022(gi:116627988) (STER_1222) dTDP-D-glucose 46-dehydratase [Capsule (CVF186)] [Streptococcus thermophilus LMD-9]	NO	NO
40459	HCC06_05585		dTDP-4-dehydrorhamnose 3,5-epimerase	1-572/594	0/0	96.3	80.77	VFG006046(gi:55823162) (rmlC) dTDP-4-keto-L-rhamnose reductase [Capsule (CVF186)] [Streptococcus thermophilus CNRZ1066]	NO	NO
40459	HCC06_05590	rfbA	glucose-1-phosphate thymidylyltransferase RfbA	1-870/870	6/6	99.66	82.82	VFG006052(gi:55823163) (rmlA) glucose-1-phosphate thymidyl transferase [Capsule (CVF186)] [Streptococcus thermophilus CNRZ1066]	NO	NO
40459	HCC06_06060	sly	cholesterol-dependent cytolysin suilysin	1-1494/1494	1/1	100	99.6	VFG005798(gi:146319057) (sly) hemolysin [Suilysin (CVF173)] [Streptococcus suis 05ZYH33]	YES	NO
40459	HCC06_07780		LPXTG cell wall anchor domain-containing protein	50-5777/5781	4/8	99.01	96.79	VFG005493(gi:146318676) (zmpC) hypothetical protein [Zinc metalloproteinase (CVF146)] [Streptococcus suis 05ZYH33]	YES	NO
40459	HCC06_09600		LCP family protein	7-1452/1452	2/6	99.17	85.13	VFG005839(gi:146318218) (SSU05_0564) Cps2A [Capsule (CVF186)] [Streptococcus suis 05ZYH33]	NO	YES
40459	HCC06_09605		capsular biosynthesis protein CpsC	1-690/690	0/0	100	88.99	VFG005863(gi:146318219) (SSU05_0565) Cps2B [Capsule (CVF186)] [Streptococcus suis 05ZYH33]	NO	YES
40459	HCC06_09610		tyrosine-protein kinase	1-678/678	1/9	100	92.14	VFG005900(gi:146320417) (SSU98_0570) Cps2C [Capsule (CVF186)] [Streptococcus suis 98HAH33]	NO	YES
40459	HCC06_09615		tyrosine protein phosphatase	1-722/732	0/0	98.63	91	VFG005912(gi:146320418) (SSU98_0571) Cps2D [Capsule (CVF186)] [Streptococcus suis 98HAH33]	NO	YES
40459	HCC06_10050		LPXTG cell wall anchor domain-containing protein	73-3038/3786	16/71	77.6	84.51	VFG005394(gi:146318407) (mrp) MRP [Muramidase-released protein (CVF134)] [Streptococcus suis 05ZYH33]	YES	NO
40459	HCC06_11285		glucan-binding protein	871-4715/4953	0/0	77.63	96.54	VFG005367(gi:146320825) (SSU98_0978) agglutinin receptor [Agglutinin receptor (CVF126)] [Streptococcus suis 98HAH33]	NO	NO
40460	HCB95_01365		YSIRK-type signal peptide-containing protein	904-5777/5781	4/8	84.24	92.78	VFG005493(gi:146318676) (zmpC) hypothetical protein [Zinc metalloproteinase (CVF146)] [Streptococcus suis 05ZYH33]	YES	NO
40460	HCB95_02060		CHAP domain-containing protein	49-963/963	0/0	95.02	99.13	VFG005320(gi:146319781) (cbpD) Surface antigen [Choline-binding proteins (CVF122)] [Streptococcus suis 05ZYH33]	NO	NO
40460	HCB95_03395	glf	UDP-galactopyranose mutase	1-155/162	0/0	95.68	81.29	VFG005962(gi:55823033) (str1083) exopolysaccharide biosynthesis protein UDP-galactopyranose mutase truncated [Capsule (CVF186)] [Streptococcus thermophilus CNRZ1066]	NO	NO
40460	HCB95_03995	rfbA	glucose-1-phosphate thymidylyltransferase RfbA	1-870/870	4/4	99.77	82.68	VFG006052(gi:55823163) (rmlA) glucose-1-phosphate thymidyl transferase [Capsule (CVF186)] [Streptococcus thermophilus CNRZ1066]	NO	NO
40460	HCB95_04000		dTDP-4-dehydrorhamnose 3,5-epimerase	1-572/594	0/0	96.3	80.77	VFG006032(gi:116627989) (STER_1223) dTDP-4-dehydrorhamnose 35-epimerase or related enzyme [Capsule (CVF186)] [Streptococcus thermophilus LMD-9]	NO	NO
40460	HCB95_04010	rfbB	dTDP-glucose 4,6-dehydratase	1-1047/1047	0/0	100	83.76	VFG006022(gi:116627988) (STER_1222) dTDP-D-glucose 46-dehydratase [Capsule (CVF186)] [Streptococcus thermophilus LMD-9]	NO	NO
40460	HCB95_04260		LPXTG cell wall anchor domain-containing protein	58-4953/4953	0/0	98.85	95.98	VFG005367(gi:146320825) (SSU98_0978) agglutinin receptor [Agglutinin receptor (CVF126)] [Streptococcus suis 98HAH33]	NO	NO
40460	HCB95_04905		trigger factor	1-1284/1284	4/8	99.69	80.75	VFG019091(gi:169834028) (tig/ropA) trigger factor [Trigger factor (CVF149)] [Streptococcus pneumoniae Hungary19A-6]	NO	NO
40460	HCB95_06305	gap	type I glyceraldehyde-3-phosphate dehydrogenase	1-1011/1011	2/4	99.8	89.64	VFG005353(gi:76787761) (plr/gapA) glyceraldehyde-3-phosphate dehydrogenase [Streptococcal plasmin receptor/GAPDH (CVF123)] [Streptococcus agalactiae A909]	NO	NO
40460	HCB95_06865		LCP family protein	7-1452/1452	0/0	99.59	99.65	VFG005839(gi:146318218) (SSU05_0564) Cps2A [Capsule (CVF186)] [Streptococcus suis 05ZYH33]	NO	YES
40460	HCB95_06870		capsular biosynthesis protein CpsC	1-690/690	0/0	100	100	VFG005863(gi:146318219) (SSU05_0565) Cps2B [Capsule (CVF186)] [Streptococcus suis 05ZYH33]	NO	YES
40460	HCB95_06875		tyrosine-protein kinase	1-678/678	0/0	100	99.41	VFG005900(gi:146320417) (SSU98_0570) Cps2C [Capsule (CVF186)] [Streptococcus suis 98HAH33]	NO	YES
40460	HCB95_06880		tyrosine protein phosphatase	1-732/732	0/0	100	99.59	VFG005912(gi:146320418) (SSU98_0571) Cps2D [Capsule (CVF186)] [Streptococcus suis 98HAH33]	NO	YES
40460	HCB95_06885		sugar transferase	1-1380/1380	0/0	100	99.78	VFG005924(gi:146320419) (SSU98_0572) Cps2E [Capsule (CVF186)] [Streptococcus suis 98HAH33]	NO	YES
40460	HCB95_06890		glycosyltransferase family 1 protein	1-1170/1170	0/0	100	99.83	VFG005923(gi:146318223) (SSU05_0569) Cps2F [Capsule (CVF186)] [Streptococcus suis 05ZYH33]	NO	YES
40460	HCB95_06895		glycosyltransferase family 4 protein	1-1158/1158	0/0	100	99.91	VFG005935(gi:146318224) (SSU05_0570) Glycosyltransferase [Capsule (CVF186)] [Streptococcus suis 05ZYH33]	NO	YES
40460	HCB95_06900		glycosyltransferase family 2 protein	1-1446/1446	0/0	100	99.86	VFG005947(gi:146318225) (SSU05_0571) Cps2H [Capsule (CVF186)] [Streptococcus suis 05ZYH33]	NO	YES
40460	HCB95_06905		polymerase	1-1233/1233	0/0	100	99.92	VFG005959(gi:146318226) (SSU05_0572) Cps2I [Capsule (CVF186)] [Streptococcus suis 05ZYH33]	NO	YES
40460	HCB95_06910		glycosyltransferase family 2 protein	1-999/999	0/0	100	99.8	VFG005971(gi:146318227) (SSU05_0573) Cps2J [Capsule (CVF186)] [Streptococcus suis 05ZYH33]	NO	YES
40460	HCB95_06915		glycosyltransferase family 2 protein	1-1005/1005	0/0	100	99.8	VFG005983(gi:146318228) (SSU05_0574) Glycosyltransferases involved in cell wall biogenesis [Capsule (CVF186)] [Streptococcus suis 05ZYH33]	NO	YES
40460	HCB95_06935		lipooligosaccharide sialyltransferase	1-972/972	0/0	100	99.79	VFG006019(gi:146320427) (SSU98_0580) hypothetical protein [Capsule (CVF186)] [Streptococcus suis 98HAH33]	NO	YES
40460	HCB95_06940		oligosaccharide flippase family protein	1-1407/1407	0/0	100	99.79	VFG006018(gi:146318231) (SSU05_0577) Membrane protein involved in the export of O-antigen and teichoic acid [Capsule (CVF186)] [Streptococcus suis 05ZYH33]	NO	YES
40460	HCB95_06945	neuB	N-acetylneuraminate synthase	1-1017/1017	0/0	100	100	VFG006028(gi:146318232) (SSU05_0578) Sialic acid synthase [Capsule (CVF186)] [Streptococcus suis 05ZYH33]	YES	YES
40460	HCB95_06950	neuC	UDP-N-acetylglucosamine 2-epimerase (hydrolyzing)	1-1134/1134	0/0	100	99.91	VFG006037(gi:146318233) (SSU05_0579) UDP-N-acetylglucosamine 2-epimerase [Capsule (CVF186)] [Streptococcus suis 05ZYH33]	NO	YES
40460	HCB95_06955		acetyltransferase	1-651/651	0/0	100	100	VFG006044(gi:146318234) (SSU05_0580) Acetyltransferase (isoleucine patch superfamily) [Capsule (CVF186)] [Streptococcus suis 05ZYH33]	NO	YES
40460	HCB95_06960		acylneuraminate cytidylyltransferase	4-1236/1236	0/0	99.76	99.84	VFG006050(gi:146318235) (SSU05_0581) CMP-N-acetylneuraminic acid synthetase [Capsule (CVF186)] [Streptococcus suis 05ZYH33]	NO	YES
40460	HCB95_07890		VWA domain-containing protein	6-2274/2850	9/44	78.53	82.69	VFG043468(gi:146321521) (ofs) methyl-accepting chemotaxis protein [Fibronectin-binding protein (AI214)] [Streptococcus suis 98HAH33]	YES	NO
40460	HCB95_08795		YSIRK-type signal peptide-containing protein	1-1569/1569	3/26	98.34	96.05	VFG005597(gi:146318869) (hylA) hyaluronidase [Hyaluronidase (CVF154)] [Streptococcus suis 05ZYH33]	YES	NO
40460	HCB95_10480		YSIRK-type signal peptide-containing protein	16-3786/3786	17/92	98.86	88.24	VFG005394(gi:146318407) (mrp) MRP [Muramidase-released protein (CVF134)] [Streptococcus suis 05ZYH33]	YES	NO
40460	HCB95_10680		fibronectin/fibrinogen-binding protein	1-1658/1659	0/0	99.94	96.02	VFG005186(gi:146319146) (fbp54) fibronectin/fibrinogen binding protein [Fibronectin-binding proteins (CVF113)] [Streptococcus suis 05ZYH33]	YES	NO
40460	HCB95_10810	eno	phosphopyruvate hydratase	1-1308/1308	0/0	100	99.54	VFG043469(gi:146321359) (SSU98_1513) phosphopyruvate hydratase [Fibronectin-binding protein (AI215)] [Streptococcus suis 98HAH33]	YES	NO
40461	HCB81_00040	glf	UDP-galactopyranose mutase	1-155/162	0/0	95.68	81.29	VFG005962(gi:55823033) (str1083) exopolysaccharide biosynthesis protein UDP-galactopyranose mutase truncated [Capsule (CVF186)] [Streptococcus thermophilus CNRZ1066]	NO	NO
40461	HCB81_00645		CHAP domain-containing protein	49-963/963	0/0	95.02	99.13	VFG005320(gi:146319781) (cbpD) Surface antigen [Choline-binding proteins (CVF122)] [Streptococcus suis 05ZYH33]	NO	NO
40461	HCB81_01520		YSIRK-type signal peptide-containing protein	1-1569/1569	3/26	98.34	96.05	VFG005597(gi:146318869) (hylA) hyaluronidase [Hyaluronidase (CVF154)] [Streptococcus suis 05ZYH33]	YES	NO
40461	HCB81_02610		YSIRK-type signal peptide-containing protein	904-5777/5781	4/8	84.24	92.78	VFG005493(gi:146318676) (zmpC) hypothetical protein [Zinc metalloproteinase (CVF146)] [Streptococcus suis 05ZYH33]	YES	NO
40461	HCB81_03315	gap	type I glyceraldehyde-3-phosphate dehydrogenase	1-1011/1011	2/4	99.8	89.64	VFG005353(gi:76787761) (plr/gapA) glyceraldehyde-3-phosphate dehydrogenase [Streptococcal plasmin receptor/GAPDH (CVF123)] [Streptococcus agalactiae A909]	NO	NO
40461	HCB81_05665		LCP family protein	7-1452/1452	0/0	99.59	99.65	VFG005839(gi:146318218) (SSU05_0564) Cps2A [Capsule (CVF186)] [Streptococcus suis 05ZYH33]	NO	YES
40461	HCB81_05670		capsular biosynthesis protein CpsC	1-690/690	0/0	100	100	VFG005863(gi:146318219) (SSU05_0565) Cps2B [Capsule (CVF186)] [Streptococcus suis 05ZYH33]	NO	YES
40461	HCB81_05675		tyrosine-protein kinase	1-678/678	0/0	100	99.41	VFG005900(gi:146320417) (SSU98_0570) Cps2C [Capsule (CVF186)] [Streptococcus suis 98HAH33]	NO	YES
40461	HCB81_05680		tyrosine protein phosphatase	1-732/732	0/0	100	99.59	VFG005912(gi:146320418) (SSU98_0571) Cps2D [Capsule (CVF186)] [Streptococcus suis 98HAH33]	NO	YES
40461	HCB81_05685		sugar transferase	1-1380/1380	0/0	100	99.78	VFG005924(gi:146320419) (SSU98_0572) Cps2E [Capsule (CVF186)] [Streptococcus suis 98HAH33]	NO	YES
40461	HCB81_05690		glycosyltransferase family 1 protein	1-1170/1170	0/0	100	99.83	VFG005923(gi:146318223) (SSU05_0569) Cps2F [Capsule (CVF186)] [Streptococcus suis 05ZYH33]	NO	YES
40461	HCB81_05695		glycosyltransferase family 4 protein	1-1158/1158	0/0	100	99.91	VFG005935(gi:146318224) (SSU05_0570) Glycosyltransferase [Capsule (CVF186)] [Streptococcus suis 05ZYH33]	NO	YES
40461	HCB81_05700		glycosyltransferase family 2 protein	1-1446/1446	0/0	100	99.86	VFG005947(gi:146318225) (SSU05_0571) Cps2H [Capsule (CVF186)] [Streptococcus suis 05ZYH33]	NO	YES
40461	HCB81_05705		polymerase	1-1233/1233	0/0	100	99.92	VFG005959(gi:146318226) (SSU05_0572) Cps2I [Capsule (CVF186)] [Streptococcus suis 05ZYH33]	NO	YES
40461	HCB81_05710		glycosyltransferase family 2 protein	1-999/999	0/0	100	99.8	VFG005971(gi:146318227) (SSU05_0573) Cps2J [Capsule (CVF186)] [Streptococcus suis 05ZYH33]	NO	YES
40461	HCB81_05715		glycosyltransferase family 2 protein	1-1005/1005	0/0	100	99.7	VFG005983(gi:146318228) (SSU05_0574) Glycosyltransferases involved in cell wall biogenesis [Capsule (CVF186)] [Streptococcus suis 05ZYH33]	NO	YES
40461	HCB81_05730		lipooligosaccharide sialyltransferase	1-972/972	0/0	100	99.79	VFG006019(gi:146320427) (SSU98_0580) hypothetical protein [Capsule (CVF186)] [Streptococcus suis 98HAH33]	NO	YES
40461	HCB81_05735		oligosaccharide flippase family protein	1-1407/1407	0/0	100	99.72	VFG006018(gi:146318231) (SSU05_0577) Membrane protein involved in the export of O-antigen and teichoic acid [Capsule (CVF186)] [Streptococcus suis 05ZYH33]	NO	YES
40461	HCB81_05740	neuB	N-acetylneuraminate synthase	1-1017/1017	0/0	100	100	VFG006028(gi:146318232) (SSU05_0578) Sialic acid synthase [Capsule (CVF186)] [Streptococcus suis 05ZYH33]	YES	YES
40461	HCB81_05745	neuC	UDP-N-acetylglucosamine 2-epimerase (hydrolyzing)	1-1134/1134	0/0	100	99.91	VFG006037(gi:146318233) (SSU05_0579) UDP-N-acetylglucosamine 2-epimerase [Capsule (CVF186)] [Streptococcus suis 05ZYH33]	NO	YES
40461	HCB81_05750		acetyltransferase	1-651/651	0/0	100	100	VFG006044(gi:146318234) (SSU05_0580) Acetyltransferase (isoleucine patch superfamily) [Capsule (CVF186)] [Streptococcus suis 05ZYH33]	NO	YES
40461	HCB81_05755		acylneuraminate cytidylyltransferase	4-1236/1236	0/0	99.76	99.76	VFG006050(gi:146318235) (SSU05_0581) CMP-N-acetylneuraminic acid synthetase [Capsule (CVF186)] [Streptococcus suis 05ZYH33]	NO	YES
40461	HCB81_06965	eno	phosphopyruvate hydratase	1-1308/1308	0/0	100	99.54	VFG043469(gi:146321359) (SSU98_1513) phosphopyruvate hydratase [Fibronectin-binding protein (AI215)] [Streptococcus suis 98HAH33]	YES	NO
40461	HCB81_07095		fibronectin/fibrinogen-binding protein	1-1658/1659	0/0	99.94	96.02	VFG005186(gi:146319146) (fbp54) fibronectin/fibrinogen binding protein [Fibronectin-binding proteins (CVF113)] [Streptococcus suis 05ZYH33]	YES	NO
40461	HCB81_07635		VWA domain-containing protein	6-2274/2850	9/44	78.53	82.69	VFG043468(gi:146321521) (ofs) methyl-accepting chemotaxis protein [Fibronectin-binding protein (AI214)] [Streptococcus suis 98HAH33]	YES	NO
40461	HCB81_08190		trigger factor	1-1284/1284	4/8	99.69	80.75	VFG019091(gi:169834028) (tig/ropA) trigger factor [Trigger factor (CVF149)] [Streptococcus pneumoniae Hungary19A-6]	NO	NO
40461	HCB81_09220	rfbB	dTDP-glucose 4,6-dehydratase	1-1047/1047	0/0	100	83.76	VFG006022(gi:116627988) (STER_1222) dTDP-D-glucose 46-dehydratase [Capsule (CVF186)] [Streptococcus thermophilus LMD-9]	NO	NO
40461	HCB81_09230		dTDP-4-dehydrorhamnose 3,5-epimerase	1-572/594	0/0	96.3	80.77	VFG006032(gi:116627989) (STER_1223) dTDP-4-dehydrorhamnose 35-epimerase or related enzyme [Capsule (CVF186)] [Streptococcus thermophilus LMD-9]	NO	NO
40461	HCB81_09235	rfbA	glucose-1-phosphate thymidylyltransferase RfbA	1-870/870	4/4	99.77	82.68	VFG006052(gi:55823163) (rmlA) glucose-1-phosphate thymidyl transferase [Capsule (CVF186)] [Streptococcus thermophilus CNRZ1066]	NO	NO
40461	HCB81_09970		YSIRK-type signal peptide-containing protein	16-3038/3786	17/92	79.11	85.42	VFG005394(gi:146318407) (mrp) MRP [Muramidase-released protein (CVF134)] [Streptococcus suis 05ZYH33]	YES	NO
40462	HCC19_00595	rfbA	glucose-1-phosphate thymidylyltransferase RfbA	1-870/870	4/4	99.77	81.65	VFG006052(gi:55823163) (rmlA) glucose-1-phosphate thymidyl transferase [Capsule (CVF186)] [Streptococcus thermophilus CNRZ1066]	NO	NO
40462	HCC19_00600		dTDP-4-dehydrorhamnose 3,5-epimerase	1-572/594	2/2	96.13	81.15	VFG006046(gi:55823162) (rmlC) dTDP-4-keto-L-rhamnose reductase [Capsule (CVF186)] [Streptococcus thermophilus CNRZ1066]	NO	NO
40462	HCC19_00610	rfbB	dTDP-glucose 4,6-dehydratase	1-1047/1047	0/0	100	83.19	VFG006062(gi:55821249) (rmlB) dTDP-glucose-46-dehydratase [Capsule (CVF186)] [Streptococcus thermophilus LMG 18311]	NO	NO
40462	HCC19_01475	glf	UDP-galactopyranose mutase	1-155/162	0/0	95.68	84.52	VFG005962(gi:55823033) (str1083) exopolysaccharide biosynthesis protein UDP-galactopyranose mutase truncated [Capsule (CVF186)] [Streptococcus thermophilus CNRZ1066]	NO	NO
40462	HCC19_02385		CHAP domain-containing protein	49-963/963	0/0	95.02	98.8	VFG005320(gi:146319781) (cbpD) Surface antigen [Choline-binding proteins (CVF122)] [Streptococcus suis 05ZYH33]	NO	NO
40462	HCC19_02725	gap	type I glyceraldehyde-3-phosphate dehydrogenase	1-1011/1011	2/4	99.8	89.64	VFG005353(gi:76787761) (plr/gapA) glyceraldehyde-3-phosphate dehydrogenase [Streptococcal plasmin receptor/GAPDH (CVF123)] [Streptococcus agalactiae A909]	NO	NO
40462	HCC19_05465		trigger factor	1-1284/1284	4/8	99.69	80.75	VFG019091(gi:169834028) (tig/ropA) trigger factor [Trigger factor (CVF149)] [Streptococcus pneumoniae Hungary19A-6]	NO	NO
40462	HCC19_07765		tyrosine protein phosphatase	1-722/732	0/0	98.63	91	VFG005912(gi:146320418) (SSU98_0571) Cps2D [Capsule (CVF186)] [Streptococcus suis 98HAH33]	NO	YES
40462	HCC19_07770		tyrosine-protein kinase	1-678/678	1/9	100	92.14	VFG005900(gi:146320417) (SSU98_0570) Cps2C [Capsule (CVF186)] [Streptococcus suis 98HAH33]	NO	YES
40462	HCC19_07775		capsular biosynthesis protein CpsC	1-690/690	0/0	100	88.99	VFG005863(gi:146318219) (SSU05_0565) Cps2B [Capsule (CVF186)] [Streptococcus suis 05ZYH33]	NO	YES
40462	HCC19_07780		LCP family protein	7-1452/1452	2/6	99.17	85.13	VFG005839(gi:146318218) (SSU05_0564) Cps2A [Capsule (CVF186)] [Streptococcus suis 05ZYH33]	NO	YES
40462	HCC19_07925	eno	phosphopyruvate hydratase	1-1308/1308	0/0	100	99.47	VFG043469(gi:146321359) (SSU98_1513) phosphopyruvate hydratase [Fibronectin-binding protein (AI215)] [Streptococcus suis 98HAH33]	YES	NO
40462	HCC19_07960		fibronectin/fibrinogen-binding protein	1-1659/1659	0/0	100	95.72	VFG005186(gi:146319146) (fbp54) fibronectin/fibrinogen binding protein [Fibronectin-binding proteins (CVF113)] [Streptococcus suis 05ZYH33]	YES	NO
40462	HCC19_08775		VWA domain-containing protein	1-2588/2850	11/47	90.04	83.24	VFG043468(gi:146321521) (ofs) methyl-accepting chemotaxis protein [Fibronectin-binding protein (AI214)] [Streptococcus suis 98HAH33]	YES	NO
40463	HCC04_00390	sly	cholesterol-dependent cytolysin suilysin	1-1494/1494	0/0	100	99.67	VFG005798(gi:146319057) (sly) hemolysin [Suilysin (CVF173)] [Streptococcus suis 05ZYH33]	YES	NO
40463	HCC04_03575	gap	type I glyceraldehyde-3-phosphate dehydrogenase	1-1011/1011	2/4	99.8	89.34	VFG005353(gi:76787761) (plr/gapA) glyceraldehyde-3-phosphate dehydrogenase [Streptococcal plasmin receptor/GAPDH (CVF123)] [Streptococcus agalactiae A909]	NO	NO
40463	HCC04_05375		VWA domain-containing protein	6-2438/2850	10/47	84.18	82.13	VFG043468(gi:146321521) (ofs) methyl-accepting chemotaxis protein [Fibronectin-binding protein (AI214)] [Streptococcus suis 98HAH33]	YES	NO
40463	HCC04_07015		CHAP domain-containing protein	49-963/963	0/0	95.02	94.86	VFG005320(gi:146319781) (cbpD) Surface antigen [Choline-binding proteins (CVF122)] [Streptococcus suis 05ZYH33]	NO	NO
40463	HCC04_07815	glf	UDP-galactopyranose mutase	1-155/162	0/0	95.68	85.81	VFG005962(gi:55823033) (str1083) exopolysaccharide biosynthesis protein UDP-galactopyranose mutase truncated [Capsule (CVF186)] [Streptococcus thermophilus CNRZ1066]	NO	NO
40463	HCC04_08500	rfbA	glucose-1-phosphate thymidylyltransferase RfbA	1-870/870	4/4	99.77	82.57	VFG006052(gi:55823163) (rmlA) glucose-1-phosphate thymidyl transferase [Capsule (CVF186)] [Streptococcus thermophilus CNRZ1066]	NO	NO
40463	HCC04_08505		dTDP-4-dehydrorhamnose 3,5-epimerase	1-572/594	0/0	96.3	80.77	VFG006046(gi:55823162) (rmlC) dTDP-4-keto-L-rhamnose reductase [Capsule (CVF186)] [Streptococcus thermophilus CNRZ1066]	NO	NO
40463	HCC04_08515	rfbB	dTDP-glucose 4,6-dehydratase	1-1047/1047	0/0	100	83.67	VFG006022(gi:116627988) (STER_1222) dTDP-D-glucose 46-dehydratase [Capsule (CVF186)] [Streptococcus thermophilus LMD-9]	NO	NO
40463	HCC04_09130		LPXTG cell wall anchor domain-containing protein	50-5777/5781	4/8	99.01	96.77	VFG005493(gi:146318676) (zmpC) hypothetical protein [Zinc metalloproteinase (CVF146)] [Streptococcus suis 05ZYH33]	YES	NO
40463	HCC04_11710		fibronectin/fibrinogen-binding protein	1-1659/1659	0/0	100	94.39	VFG005186(gi:146319146) (fbp54) fibronectin/fibrinogen binding protein [Fibronectin-binding proteins (CVF113)] [Streptococcus suis 05ZYH33]	YES	NO
40463	HCC04_11860		trigger factor	1-1284/1284	4/8	99.69	81.06	VFG019091(gi:169834028) (tig/ropA) trigger factor [Trigger factor (CVF149)] [Streptococcus pneumoniae Hungary19A-6]	NO	NO
40463	HCC04_11905		capsular biosynthesis protein CpsC	1-534/690	0/0	77.39	88.39	VFG005863(gi:146318219) (SSU05_0565) Cps2B [Capsule (CVF186)] [Streptococcus suis 05ZYH33]	NO	NO
40463	HCC04_11910		LCP family protein	7-1452/1452	2/6	99.17	88.38	VFG005839(gi:146318218) (SSU05_0564) Cps2A [Capsule (CVF186)] [Streptococcus suis 05ZYH33]	NO	NO
40463	HCC04_12820		tyrosine protein phosphatase	1-722/732	0/0	98.63	91.83	VFG005912(gi:146320418) (SSU98_0571) Cps2D [Capsule (CVF186)] [Streptococcus suis 98HAH33]	NO	NO
40463	HCC04_12825		tyrosine-protein kinase	1-678/678	1/9	100	95.2	VFG005900(gi:146320417) (SSU98_0570) Cps2C [Capsule (CVF186)] [Streptococcus suis 98HAH33]	NO	NO
40464	HCB92_01075		CHAP domain-containing protein	49-963/963	0/0	95.02	99.13	VFG005320(gi:146319781) (cbpD) Surface antigen [Choline-binding proteins (CVF122)] [Streptococcus suis 05ZYH33]	NO	NO
40464	HCB92_01985		LPXTG cell wall anchor domain-containing protein	58-4953/4953	0/0	98.85	95.42	VFG005367(gi:146320825) (SSU98_0978) agglutinin receptor [Agglutinin receptor (CVF126)] [Streptococcus suis 98HAH33]	NO	NO
40464	HCB92_02240		YSIRK-type signal peptide-containing protein	904-5732/5781	4/8	83.46	92.8	VFG005493(gi:146318676) (zmpC) hypothetical protein [Zinc metalloproteinase (CVF146)] [Streptococcus suis 05ZYH33]	YES	NO
40464	HCB92_02530	eno	phosphopyruvate hydratase	1-1308/1308	0/0	100	99.47	VFG043469(gi:146321359) (SSU98_1513) phosphopyruvate hydratase [Fibronectin-binding protein (AI215)] [Streptococcus suis 98HAH33]	YES	NO
40464	HCB92_02575		fibronectin/fibrinogen-binding protein	1-1658/1659	0/0	99.94	96.02	VFG005186(gi:146319146) (fbp54) fibronectin/fibrinogen binding protein [Fibronectin-binding proteins (CVF113)] [Streptococcus suis 05ZYH33]	YES	NO
40464	HCB92_02735		VWA domain-containing protein	6-2274/2850	9/44	78.53	82.65	VFG043468(gi:146321521) (ofs) methyl-accepting chemotaxis protein [Fibronectin-binding protein (AI214)] [Streptococcus suis 98HAH33]	YES	NO
40464	HCB92_03095	glf	UDP-galactopyranose mutase	1-155/162	0/0	95.68	85.81	VFG005962(gi:55823033) (str1083) exopolysaccharide biosynthesis protein UDP-galactopyranose mutase truncated [Capsule (CVF186)] [Streptococcus thermophilus CNRZ1066]	NO	NO
40464	HCB92_03155		trigger factor	1-1284/1284	4/8	99.69	80.75	VFG019091(gi:169834028) (tig/ropA) trigger factor [Trigger factor (CVF149)] [Streptococcus pneumoniae Hungary19A-6]	NO	NO
40464	HCB92_03545		YSIRK-type signal peptide-containing protein	16-3446/3786	18/93	89.88	86.78	VFG005394(gi:146318407) (mrp) MRP [Muramidase-released protein (CVF134)] [Streptococcus suis 05ZYH33]	YES	NO
40464	HCB92_04120		tyrosine protein phosphatase	1-722/732	0/0	98.63	91	VFG005912(gi:146320418) (SSU98_0571) Cps2D [Capsule (CVF186)] [Streptococcus suis 98HAH33]	NO	YES
40464	HCB92_04125		tyrosine-protein kinase	1-691/696	2/10	99.14	92	VFG005887(gi:146318220) (SSU05_0566) Cps2C [Capsule (CVF186)] [Streptococcus suis 05ZYH33]	NO	YES
40464	HCB92_04130		capsular biosynthesis protein CpsC	1-690/690	0/0	100	88.84	VFG005863(gi:146318219) (SSU05_0565) Cps2B [Capsule (CVF186)] [Streptococcus suis 05ZYH33]	NO	YES
40464	HCB92_04135		LCP family protein	7-1452/1452	2/6	99.17	85.13	VFG005839(gi:146318218) (SSU05_0564) Cps2A [Capsule (CVF186)] [Streptococcus suis 05ZYH33]	NO	YES
40464	HCB92_04700		YSIRK-type signal peptide-containing protein	1-1569/1569	3/26	98.34	96.11	VFG005597(gi:146318869) (hylA) hyaluronidase [Hyaluronidase (CVF154)] [Streptococcus suis 05ZYH33]	YES	NO
40464	HCB92_05360	rfbB	dTDP-glucose 4,6-dehydratase	1-1047/1047	0/0	100	83.76	VFG006022(gi:116627988) (STER_1222) dTDP-D-glucose 46-dehydratase [Capsule (CVF186)] [Streptococcus thermophilus LMD-9]	NO	NO
40464	HCB92_05370		dTDP-4-dehydrorhamnose 3,5-epimerase	1-572/594	0/0	96.3	80.77	VFG006032(gi:116627989) (STER_1223) dTDP-4-dehydrorhamnose 35-epimerase or related enzyme [Capsule (CVF186)] [Streptococcus thermophilus LMD-9]	NO	NO
40464	HCB92_05375	rfbA	glucose-1-phosphate thymidylyltransferase RfbA	1-870/870	4/4	99.77	82.68	VFG006052(gi:55823163) (rmlA) glucose-1-phosphate thymidyl transferase [Capsule (CVF186)] [Streptococcus thermophilus CNRZ1066]	NO	NO
40464	HCB92_07225	gap	type I glyceraldehyde-3-phosphate dehydrogenase	1-1011/1011	2/4	99.8	89.64	VFG005353(gi:76787761) (plr/gapA) glyceraldehyde-3-phosphate dehydrogenase [Streptococcal plasmin receptor/GAPDH (CVF123)] [Streptococcus agalactiae A909]	NO	NO
40465	HCB90_00050		trigger factor	1-1284/1284	4/8	99.69	81.13	VFG019091(gi:169834028) (tig/ropA) trigger factor [Trigger factor (CVF149)] [Streptococcus pneumoniae Hungary19A-6]	NO	NO
40465	HCB90_02480		fibronectin/fibrinogen-binding protein	1-1658/1659	0/0	99.94	95.84	VFG005186(gi:146319146) (fbp54) fibronectin/fibrinogen binding protein [Fibronectin-binding proteins (CVF113)] [Streptococcus suis 05ZYH33]	YES	NO
40465	HCB90_02515	eno	phosphopyruvate hydratase	1-1308/1308	0/0	100	99.16	VFG043469(gi:146321359) (SSU98_1513) phosphopyruvate hydratase [Fibronectin-binding protein (AI215)] [Streptococcus suis 98HAH33]	YES	NO
40465	HCB90_02705		YSIRK-type signal peptide-containing protein	16-3038/3786	18/83	78.84	84.39	VFG005394(gi:146318407) (mrp) MRP [Muramidase-released protein (CVF134)] [Streptococcus suis 05ZYH33]	YES	NO
40465	HCB90_04185		CHAP domain-containing protein	49-963/963	0/0	95.02	99.13	VFG005320(gi:146319781) (cbpD) Surface antigen [Choline-binding proteins (CVF122)] [Streptococcus suis 05ZYH33]	NO	NO
40465	HCB90_04515	rfbA	glucose-1-phosphate thymidylyltransferase RfbA	1-870/870	4/4	99.77	82.57	VFG006052(gi:55823163) (rmlA) glucose-1-phosphate thymidyl transferase [Capsule (CVF186)] [Streptococcus thermophilus CNRZ1066]	NO	NO
40465	HCB90_04520		dTDP-4-dehydrorhamnose 3,5-epimerase	1-572/594	0/0	96.3	80.77	VFG006046(gi:55823162) (rmlC) dTDP-4-keto-L-rhamnose reductase [Capsule (CVF186)] [Streptococcus thermophilus CNRZ1066]	NO	NO
40465	HCB90_04530	rfbB	dTDP-glucose 4,6-dehydratase	1-1047/1047	0/0	100	83.76	VFG006022(gi:116627988) (STER_1222) dTDP-D-glucose 46-dehydratase [Capsule (CVF186)] [Streptococcus thermophilus LMD-9]	NO	NO
40465	HCB90_06580	sly	cholesterol-dependent cytolysin suilysin	1-1494/1494	0/0	100	99.67	VFG005798(gi:146319057) (sly) hemolysin [Suilysin (CVF173)] [Streptococcus suis 05ZYH33]	YES	NO
40465	HCB90_06995	glf	UDP-galactopyranose mutase	1-155/162	0/0	95.68	85.81	VFG005962(gi:55823033) (str1083) exopolysaccharide biosynthesis protein UDP-galactopyranose mutase truncated [Capsule (CVF186)] [Streptococcus thermophilus CNRZ1066]	NO	NO
40465	HCB90_08535		VWA domain-containing protein	6-2438/2850	10/47	84.18	82.13	VFG043468(gi:146321521) (ofs) methyl-accepting chemotaxis protein [Fibronectin-binding protein (AI214)] [Streptococcus suis 98HAH33]	YES	NO
40465	HCB90_08835	gap	type I glyceraldehyde-3-phosphate dehydrogenase	1-1011/1011	2/4	99.8	89.34	VFG005353(gi:76787761) (plr/gapA) glyceraldehyde-3-phosphate dehydrogenase [Streptococcal plasmin receptor/GAPDH (CVF123)] [Streptococcus agalactiae A909]	NO	NO
40465	HCB90_09875		tyrosine protein phosphatase	1-722/732	0/0	98.63	91	VFG005912(gi:146320418) (SSU98_0571) Cps2D [Capsule (CVF186)] [Streptococcus suis 98HAH33]	NO	YES
40465	HCB90_09880		tyrosine-protein kinase	1-678/678	1/9	100	91.99	VFG005900(gi:146320417) (SSU98_0570) Cps2C [Capsule (CVF186)] [Streptococcus suis 98HAH33]	NO	YES
40465	HCB90_09885		capsular biosynthesis protein CpsC	1-690/690	0/0	100	88.84	VFG005863(gi:146318219) (SSU05_0565) Cps2B [Capsule (CVF186)] [Streptococcus suis 05ZYH33]	NO	YES
40465	HCB90_09890		LCP family protein	7-1452/1452	2/6	99.17	85.13	VFG005839(gi:146318218) (SSU05_0564) Cps2A [Capsule (CVF186)] [Streptococcus suis 05ZYH33]	NO	YES
40465	HCB90_10690		LPXTG cell wall anchor domain-containing protein	50-5777/5781	4/8	99.01	96.79	VFG005493(gi:146318676) (zmpC) hypothetical protein [Zinc metalloproteinase (CVF146)] [Streptococcus suis 05ZYH33]	YES	NO
40466	HCB85_00315	gap	type I glyceraldehyde-3-phosphate dehydrogenase	1-1011/1011	2/4	99.8	89.54	VFG005353(gi:76787761) (plr/gapA) glyceraldehyde-3-phosphate dehydrogenase [Streptococcal plasmin receptor/GAPDH (CVF123)] [Streptococcus agalactiae A909]	NO	NO
40466	HCB85_01310		YSIRK-type signal peptide-containing protein	1-1569/1569	3/26	98.34	96.05	VFG005597(gi:146318869) (hylA) hyaluronidase [Hyaluronidase (CVF154)] [Streptococcus suis 05ZYH33]	YES	NO
40466	HCB85_02135	glf	UDP-galactopyranose mutase	1-155/162	0/0	95.68	81.29	VFG005962(gi:55823033) (str1083) exopolysaccharide biosynthesis protein UDP-galactopyranose mutase truncated [Capsule (CVF186)] [Streptococcus thermophilus CNRZ1066]	NO	NO
40466	HCB85_04105		VWA domain-containing protein	6-2274/2850	9/44	78.53	82.69	VFG043468(gi:146321521) (ofs) methyl-accepting chemotaxis protein [Fibronectin-binding protein (AI214)] [Streptococcus suis 98HAH33]	YES	NO
40466	HCB85_05595		YSIRK-type signal peptide-containing protein	904-5777/5781	4/8	84.24	92.78	VFG005493(gi:146318676) (zmpC) hypothetical protein [Zinc metalloproteinase (CVF146)] [Streptococcus suis 05ZYH33]	YES	NO
40466	HCB85_06160	rfbB	dTDP-glucose 4,6-dehydratase	1-1047/1047	0/0	100	83.76	VFG006022(gi:116627988) (STER_1222) dTDP-D-glucose 46-dehydratase [Capsule (CVF186)] [Streptococcus thermophilus LMD-9]	NO	NO
40466	HCB85_06170		dTDP-4-dehydrorhamnose 3,5-epimerase	1-572/594	0/0	96.3	80.77	VFG006032(gi:116627989) (STER_1223) dTDP-4-dehydrorhamnose 35-epimerase or related enzyme [Capsule (CVF186)] [Streptococcus thermophilus LMD-9]	NO	NO
40466	HCB85_06175	rfbA	glucose-1-phosphate thymidylyltransferase RfbA	1-870/870	4/4	99.77	82.68	VFG006052(gi:55823163) (rmlA) glucose-1-phosphate thymidyl transferase [Capsule (CVF186)] [Streptococcus thermophilus CNRZ1066]	NO	NO
40466	HCB85_07520		CHAP domain-containing protein	49-963/963	0/0	95.02	99.13	VFG005320(gi:146319781) (cbpD) Surface antigen [Choline-binding proteins (CVF122)] [Streptococcus suis 05ZYH33]	NO	NO
40466	HCB85_08065		YSIRK-type signal peptide-containing protein	16-3038/3786	17/92	79.11	85.42	VFG005394(gi:146318407) (mrp) MRP [Muramidase-released protein (CVF134)] [Streptococcus suis 05ZYH33]	YES	NO
40466	HCB85_08915		fibronectin/fibrinogen-binding protein	1-1658/1659	0/0	99.94	96.02	VFG005186(gi:146319146) (fbp54) fibronectin/fibrinogen binding protein [Fibronectin-binding proteins (CVF113)] [Streptococcus suis 05ZYH33]	YES	NO
40466	HCB85_09045	eno	phosphopyruvate hydratase	1-1308/1308	0/0	100	99.54	VFG043469(gi:146321359) (SSU98_1513) phosphopyruvate hydratase [Fibronectin-binding protein (AI215)] [Streptococcus suis 98HAH33]	YES	NO
40466	HCB85_09420		trigger factor	1-1284/1284	4/8	99.69	80.75	VFG019091(gi:169834028) (tig/ropA) trigger factor [Trigger factor (CVF149)] [Streptococcus pneumoniae Hungary19A-6]	NO	NO
40466	HCB85_09820		acylneuraminate cytidylyltransferase	4-1236/1236	0/0	99.76	99.76	VFG006050(gi:146318235) (SSU05_0581) CMP-N-acetylneuraminic acid synthetase [Capsule (CVF186)] [Streptococcus suis 05ZYH33]	NO	YES
40466	HCB85_09825		acetyltransferase	1-651/651	0/0	100	100	VFG006044(gi:146318234) (SSU05_0580) Acetyltransferase (isoleucine patch superfamily) [Capsule (CVF186)] [Streptococcus suis 05ZYH33]	NO	YES
40466	HCB85_09830	neuC	UDP-N-acetylglucosamine 2-epimerase (hydrolyzing)	1-1134/1134	0/0	100	99.91	VFG006037(gi:146318233) (SSU05_0579) UDP-N-acetylglucosamine 2-epimerase [Capsule (CVF186)] [Streptococcus suis 05ZYH33]	NO	YES
40466	HCB85_09835	neuB	N-acetylneuraminate synthase	1-1017/1017	0/0	100	100	VFG006028(gi:146318232) (SSU05_0578) Sialic acid synthase [Capsule (CVF186)] [Streptococcus suis 05ZYH33]	YES	YES
40466	HCB85_09840		oligosaccharide flippase family protein	1-1407/1407	0/0	100	99.79	VFG006018(gi:146318231) (SSU05_0577) Membrane protein involved in the export of O-antigen and teichoic acid [Capsule (CVF186)] [Streptococcus suis 05ZYH33]	NO	YES
40466	HCB85_09845		lipooligosaccharide sialyltransferase	1-972/972	0/0	100	99.79	VFG006019(gi:146320427) (SSU98_0580) hypothetical protein [Capsule (CVF186)] [Streptococcus suis 98HAH33]	NO	YES
40466	HCB85_09860		glycosyltransferase family 2 protein	1-1005/1005	0/0	100	99.7	VFG005983(gi:146318228) (SSU05_0574) Glycosyltransferases involved in cell wall biogenesis [Capsule (CVF186)] [Streptococcus suis 05ZYH33]	NO	YES
40466	HCB85_09865		glycosyltransferase family 2 protein	1-999/999	0/0	100	99.8	VFG005971(gi:146318227) (SSU05_0573) Cps2J [Capsule (CVF186)] [Streptococcus suis 05ZYH33]	NO	YES
40466	HCB85_09870		polymerase	1-1233/1233	0/0	100	99.92	VFG005959(gi:146318226) (SSU05_0572) Cps2I [Capsule (CVF186)] [Streptococcus suis 05ZYH33]	NO	YES
40466	HCB85_09875		glycosyltransferase family 2 protein	1-1446/1446	0/0	100	99.86	VFG005947(gi:146318225) (SSU05_0571) Cps2H [Capsule (CVF186)] [Streptococcus suis 05ZYH33]	NO	YES
[truncated: 474 more rows]
